# Supplementary material for: Radiation-induced alternative transcription and splicing events and their applicability to practical biodosimetry
Source: Sci Rep. 2016 Jan 14;6:19251. doi: 10.1038/srep19251 (PMC4725928; doi:10.1038/srep19251)
Supplement: Supplementary table S1 [file srep19251-s2.xls]

## Sheet: Sheet1
Column #	Transcript Cluster ID	gene_assignment	Gene Symbol	RefSeq	p-value(Dose)	FDR-corrected(p-value(Dose))	p-value(Gender)	FDR-corrected(p-value(Gender))	p-value(Scan Date)	p-value(Dose * Gender)	FDR-corrected(p-value(Dose * Gender))	p-value(0.1 Gy vs. 0 Gy)	FDR-corrected(p-value(0.1 Gy vs. 0 Gy))	Ratio(0.1 Gy vs. 0 Gy)	Fold-Change(0.1 Gy vs. 0 Gy)	Fold-Change(0.1 Gy vs. 0 Gy) (Description)	p-value(1 Gy vs. 0 Gy)	FDR-corrected(p-value(1 Gy vs. 0 Gy))	Ratio(1 Gy vs. 0 Gy)	Fold-Change(1 Gy vs. 0 Gy)	Fold-Change(1 Gy vs. 0 Gy) (Description)	p-value(1 Gy vs. 0.1 Gy)	FDR-corrected(p-value(1 Gy vs. 0.1 Gy))	Ratio(1 Gy vs. 0.1 Gy)	Fold-Change(1 Gy vs. 0.1 Gy)	Fold-Change(1 Gy vs. 0.1 Gy) (Description)	p-value(Female vs. Male)	FDR-corrected(p-value(Female vs. Male))	Ratio(Female vs. Male)	Fold-Change(Female vs. Male)	Fold-Change(Female vs. Male) (Description)	F-statistic(Dose)	Sum of Squares(Dose)	F-statistic(Gender)	Sum of Squares(Gender)	F-statistic(Scan Date)	Sum of Squares(Scan Date)	F-statistic(Dose * Gender)	Sum of Squares(Dose * Gender)	Sum of Squares(Error)	F-statistic(Error)	Pearson's correlation coefficient for dose-expression
24310	7939738	NM_000107 // DDB2 // damage-specific DNA binding protein 2, 48kDa // 11p12-p11 /	DDB2	NM_000107	1.54409e-36	5.09056e-32	0.184509	0.723337	0.0319716	0.21074	0.999986	9.12762e-20	3.00919e-15	1.9962	1.9962	0.1 Gy up vs 0 Gy	1.89335e-37	6.242e-33	4.66081	4.66081	1 Gy up vs 0 Gy	1.85808e-23	6.12572e-19	2.33484	2.33484	1 Gy up vs 0.1 Gy	0.184509	0.723337	1.072	1.072	Female up vs Male	684.837	49.4376	1.81161	0.065389	2.68427	0.484436	1.60768	0.116056	1.76862	1	0.984658
19017	8119858	NM_006502 // POLH // polymerase (DNA directed), eta // 6p21.1 // 5429 /// ENST00	POLH	NM_006502	3.37469e-34	5.56284e-30	0.673234	0.934255	0.0236731	0.444188	0.999986	9.79415e-16	8.07234e-12	1.67501	1.67501	0.1 Gy up vs 0 Gy	5.00992e-35	8.25835e-31	3.66829	3.66829	1 Gy up vs 0 Gy	6.07743e-23	1.0018e-18	2.19001	2.19001	1 Gy up vs 0.1 Gy	0.673234	0.934255	1.02105	1.02105	Female up vs Male	544.826	35.5343	0.179995	0.00586977	2.87259	0.468386	0.825096	0.0538139	1.59792	1	0.988038
24450	8149733	NM_003842 // TNFRSF10B // tumor necrosis factor receptor superfamily, member 10b	TNFRSF10B	NM_003842	2.80144e-31	3.0786e-27	0.471798	0.876294	0.0111499	0.460651	0.999986	9.49228e-19	1.56471e-14	2.08649	2.08649	0.1 Gy up vs 0 Gy	3.44879e-32	3.78999e-28	3.82342	3.82342	1 Gy up vs 0 Gy	1.45824e-15	9.61505e-12	1.83247	1.83247	1 Gy up vs 0.1 Gy	0.471798	0.876294	0.958614	-1.04317	Female down vs Male	408.225	37.5247	0.525869	0.0241694	3.34715	0.769189	0.787506	0.072389	2.25208	1	0.955201
15098	7956989	NM_002392 // MDM2 // Mdm2 p53 binding protein homolog (mouse) // 12q14.3-q15 //	MDM2	NM_002392	2.25617e-30	1.85954e-26	0.0908213	0.602114	0.00170586	0.421732	0.999986	2.85095e-10	1.09185e-06	1.4698	1.4698	0.1 Gy up vs 0 Gy	5.17261e-31	4.26327e-27	3.2398	3.2398	1 Gy up vs 0 Gy	2.6858e-21	2.95152e-17	2.20424	2.20424	1 Gy up vs 0.1 Gy	0.0908213	0.602114	1.09796	1.09796	Female up vs Male	372.904	29.6155	2.9758	0.118167	4.56246	0.905858	0.878779	0.0697913	1.94575	1	0.994032
19530	7985767	NM_022767 // AEN // apoptosis enhancing nuclease // 15q26.1 // 64782 /// ENST000	AEN	NM_022767	3.40377e-28	2.24431e-24	0.304131	0.803691	0.678282	0.499445	0.999986	3.98471e-15	2.62736e-11	2.01075	2.01075	0.1 Gy up vs 0 Gy	4.02205e-29	2.65198e-25	3.91057	3.91057	1 Gy up vs 0 Gy	2.21007e-14	7.28616e-11	1.94483	1.94483	1 Gy up vs 0.1 Gy	0.304131	0.803691	1.07444	1.07444	Female up vs Male	299.325	38.7115	1.0785	0.0697408	0.629187	0.203431	0.704188	0.0910721	3.16857	1	0.96687
23931	7989493	NM_015920 // RPS27L // ribosomal protein S27-like // 15q22.2 // 51065 /// ENST00	RPS27L	NM_015920	1.02947e-27	5.65659e-24	0.821965	0.969786	0.00884619	0.84543	0.999986	5.77769e-17	6.3493e-13	2.431	2.431	0.1 Gy up vs 0 Gy	1.46757e-28	8.06381e-25	4.48723	4.48723	1 Gy up vs 0 Gy	1.76156e-11	3.05658e-08	1.84584	1.84584	1 Gy up vs 0.1 Gy	0.821965	0.969786	1.01788	1.01788	Female up vs Male	285.022	47.3025	0.0511794	0.00424688	3.49417	1.44974	0.168487	0.0279622	4.06603	1	0.94619
19120	8085486	NM_004628 // XPC // xeroderma pigmentosum, complementation group C // 3p25 // 75	XPC	NM_004628	5.70241e-26	2.68567e-22	0.0897772	0.600557	0.000378749	0.889837	0.999986	1.55898e-11	8.56608e-08	1.58011	1.58011	0.1 Gy up vs 0 Gy	7.21176e-27	3.39653e-23	2.78198	2.78198	1 Gy up vs 0 Gy	1.57353e-14	6.48452e-11	1.76062	1.76062	1 Gy up vs 0.1 Gy	0.0897772	0.600557	1.10602	1.10602	Female up vs Male	238.243	21.85	2.99574	0.137374	5.58361	1.28023	0.116996	0.01073	2.24697	1	0.972769
28490	8128472	NM_006828 // ASCC3 // activating signal cointegrator 1 complex subunit 3 // 6q16	ASCC3	NM_006828	1.73979e-25	7.16967e-22	0.739184	0.951659	0.136881	0.486353	0.999986	5.07188e-11	2.38871e-07	1.54278	1.54278	0.1 Gy up vs 0 Gy	2.23935e-26	9.22836e-23	2.67395	2.67395	1 Gy up vs 0 Gy	2.57014e-14	7.70294e-11	1.7332	1.7332	1 Gy up vs 0.1 Gy	0.739184	0.951659	1.01941	1.01941	Female up vs Male	226.549	20.2053	0.11211	0.00499939	1.76859	0.394339	0.73153	0.0652433	2.18509	1	0.9731
23658	8064844	NM_002592 // PCNA // proliferating cell nuclear antigen // 20pter-p12 // 5111 //	PCNA	NM_002592	3.92408e-25	1.43743e-21	0.00158359	0.108993	5.12251e-09	0.356661	0.999986	2.20727e-05	0.0363846	1.35295	1.35295	0.1 Gy up vs 0 Gy	1.63519e-25	5.98988e-22	3.22383	3.22383	1 Gy up vs 0 Gy	4.20419e-18	3.46509e-14	2.38281	2.38281	1 Gy up vs 0.1 Gy	0.00158359	0.108993	1.27013	1.27013	Female up vs Male	218.351	30.1866	11.1908	0.773554	15.2262	5.26246	1.05297	0.145571	3.38707	1	0.998359
28102	8018236	NM_024417 // FDXR // ferredoxin reductase // 17q24-q25 // 2232 /// NM_004110 //	FDXR	NM_024417	2.15429e-24	7.10226e-21	0.0764561	0.580517	0.071603	0.893408	0.999986	4.66474e-09	1.39807e-05	1.49218	1.49218	0.1 Gy up vs 0 Gy	3.25276e-25	1.07237e-21	2.74116	2.74116	1 Gy up vs 0 Gy	1.5376e-14	6.48452e-11	1.83702	1.83702	1 Gy up vs 0.1 Gy	0.0764561	0.580517	1.11986	1.11986	Female up vs Male	202.045	21.3889	3.27552	0.173377	2.17916	0.576727	0.112972	0.0119595	2.59363	1	0.9826
9742	8030158	NR_027882 // BAX // BCL2-associated X protein // 19q13.3-q13.4 // 581 /// NM_138	BAX	NR_027882	1.49388e-23	4.47729e-20	0.111858	0.63287	0.000206325	0.750426	0.999986	2.98065e-10	1.09185e-06	1.5258	1.5258	0.1 Gy up vs 0 Gy	1.86741e-24	5.5968e-21	2.5143	2.5143	1 Gy up vs 0 Gy	2.05983e-12	4.24428e-09	1.64785	1.64785	1 Gy up vs 0.1 Gy	0.111858	0.63287	1.10118	1.10118	Female up vs Male	184.828	17.7239	2.62129	0.125684	6.00994	1.4408	0.288803	0.0276945	2.34941	1	0.966883
26339	8092230	NM_022470 // ZMAT3 // zinc finger, matrin type 3 // 3q26.3-q27 // 64393 /// NM_1	ZMAT3	NM_022470	3.86524e-23	1.06191e-19	0.0484762	0.50323	2.52854e-05	0.649404	0.999986	3.54307e-09	1.16808e-05	1.69289	1.69289	0.1 Gy up vs 0 Gy	5.21973e-24	1.43403e-20	3.42421	3.42421	1 Gy up vs 0 Gy	7.61156e-13	1.93029e-09	2.0227	2.0227	1 Gy up vs 0.1 Gy	0.0484762	0.50323	1.17904	1.17904	Female up vs Male	176.861	31.6985	4.09521	0.366989	7.55435	3.38488	0.435527	0.0780587	4.39109	1	0.981959
3131	8109697	NM_004060 // CCNG1 // cyclin G1 // 5q32-q34 // 900 /// NM_199246 // CCNG1 // cyc	CCNG1	NM_004060	1.00377e-22	2.54556e-19	0.313251	0.810589	0.0233863	0.248805	0.999986	2.46774e-05	0.0369802	1.27788	1.27788	0.1 Gy up vs 0 Gy	3.07533e-23	7.79904e-20	2.33347	2.33347	1 Gy up vs 0 Gy	1.92e-15	1.05498e-11	1.82605	1.82605	1 Gy up vs 0.1 Gy	0.313251	0.810589	0.942238	-1.0613	Female down vs Male	169.168	15.6075	1.03818	0.0478913	2.88024	0.66433	1.43134	0.132056	2.26038	1	0.994185
21691	8173299	NM_021783 // EDA2R // ectodysplasin A2 receptor // Xq12 // 60401 /// ENST0000037	EDA2R	NM_021783	7.17367e-22	1.6893e-18	0.267607	0.783264	0.2008	0.775843	0.999986	9.9515e-08	0.00025237	1.37861	1.37861	0.1 Gy up vs 0 Gy	1.08128e-22	2.54626e-19	2.23478	2.23478	1 Gy up vs 0 Gy	1.56346e-12	3.43628e-09	1.62103	1.62103	1 Gy up vs 0.1 Gy	0.267607	0.783264	0.938001	-1.0661	Female down vs Male	154.23	13.5956	1.25741	0.0554211	1.52026	0.335033	0.255124	0.0224895	2.15971	1	0.977401
26665	7967056	NM_016399 // TRIAP1 // TP53 regulated inhibitor of apoptosis 1 // 12q24.31 // 51	TRIAP1	NM_016399	1.2353e-21	2.71502e-18	0.525792	0.892596	2.91832e-08	0.684478	0.999986	3.86578e-05	0.0531029	1.41519	1.41519	0.1 Gy up vs 0 Gy	3.508e-22	7.71012e-19	3.2112	3.2112	1 Gy up vs 0 Gy	2.19876e-14	7.28616e-11	2.26909	2.26909	1 Gy up vs 0.1 Gy	0.525792	0.892596	1.05592	1.05592	Female up vs Male	150.309	29.4884	0.408335	0.0400548	13.443	6.59332	0.382046	0.074952	4.80655	1	0.996247
28786	8128698	NM_014454 // SESN1 // sestrin 1 // 6q21 // 27244 /// ENST00000302071 // SESN1 //	SESN1	NM_014454	5.43511e-21	1.1199e-17	0.0858821	0.593891	0.0397061	0.888768	0.999986	7.6331e-09	2.09707e-05	1.59165	1.59165	0.1 Gy up vs 0 Gy	6.82833e-22	1.40698e-18	2.71533	2.71533	1 Gy up vs 0 Gy	1.9127e-10	2.86627e-07	1.70599	1.70599	1 Gy up vs 0.1 Gy	0.0858821	0.593891	1.13865	1.13865	Female up vs Male	140.051	20.7936	3.07249	0.228089	2.54867	0.946009	0.118203	0.0175498	3.63755	1	0.967538
27430	7967586	---		---	3.22897e-19	6.26192e-16	0.888144	0.98243	0.123765	0.385262	0.999986	4.20584e-05	0.0554633	1.20148	1.20148	0.1 Gy up vs 0 Gy	6.85385e-20	1.32916e-16	1.72573	1.72573	1 Gy up vs 0 Gy	9.06053e-12	1.65949e-08	1.43633	1.43633	1 Gy up vs 0.1 Gy	0.888144	0.98243	1.00642	1.00642	Female up vs Male	114.783	6.36286	0.0199904	0.000554072	1.83299	0.254024	0.972643	0.0539173	1.35813	1	0.983603
4863	7902227	NM_001924 // GADD45A // growth arrest and DNA-damage-inducible, alpha // 1p31.2-	GADD45A	NM_001924	3.83137e-19	6.90065e-16	0.0795907	0.585259	0.0378729	0.754358	0.999986	0.000988413	0.482523	1.28555	1.28555	0.1 Gy up vs 0 Gy	1.38825e-19	2.40883e-16	2.56505	2.56505	1 Gy up vs 0 Gy	6.76607e-13	1.85886e-09	1.99529	1.99529	1 Gy up vs 0.1 Gy	0.0795907	0.585259	1.153	1.153	Female up vs Male	113.814	19.474	3.20505	0.274199	2.57825	1.10287	0.283516	0.0485108	4.19205	1	0.996702
27530	8127637	NM_018247 // TMEM30A // transmembrane protein 30A // 6q14.1 // 55754 /// NM_0011	TMEM30A	NM_018247	3.97696e-19	6.90065e-16	0.439263	0.863702	0.0159193	0.179076	0.999986	2.41126e-05	0.0369802	1.28308	1.28308	0.1 Gy up vs 0 Gy	7.7652e-20	1.42224e-16	2.03876	2.03876	1 Gy up vs 0 Gy	1.85678e-11	3.06072e-08	1.58896	1.58896	1 Gy up vs 0.1 Gy	0.439263	0.863702	1.04731	1.04731	Female up vs Male	113.604	10.7994	0.608078	0.0289027	3.12208	0.741982	1.78176	0.169378	2.32903	1	0.984584
29347	8154563	NM_001010887 // ACER2 // alkaline ceramidase 2 // 9p22.1 // 340485 /// ENST00000	ACER2	NM_001010887	6.414e-18	1.05728e-14	0.0452753	0.49732	0.00229306	0.755028	0.999986	0.00273095	0.76227	1.23422	1.23422	0.1 Gy up vs 0 Gy	2.463e-18	4.06001e-15	2.2585	2.2585	1 Gy up vs 0 Gy	4.73778e-12	9.18795e-09	1.8299	1.8299	1 Gy up vs 0.1 Gy	0.0452753	0.49732	0.859025	-1.16411	Female down vs Male	98.7866	14.6218	4.22118	0.312398	4.36709	1.61598	0.282619	0.0418316	3.62635	1	0.996392
18344	7985053	NM_147188 // FBXO22 // F-box protein 22 // 15q24.2 // 26263 /// NM_012170 // FBX	FBXO22	NM_147188	1.19252e-17	1.87214e-14	0.244068	0.767513	0.041901	0.496574	0.999986	0.0160854	0.897679	1.13259	1.13259	0.1 Gy up vs 0 Gy	7.26484e-18	1.14051e-14	1.81028	1.81028	1 Gy up vs 0 Gy	1.55375e-12	3.43628e-09	1.59835	1.59835	1 Gy up vs 0.1 Gy	0.244068	0.767513	0.936766	-1.0675	Female down vs Male	95.705	7.94837	1.39018	0.0577278	2.51499	0.52218	0.71012	0.0589759	2.03474	1	0.998065
28427	8043945	NM_145686 // MAP4K4 // mitogen-activated protein kinase kinase kinase kinase 4 /	MAP4K4	NM_145686	9.8985e-17	1.48334e-13	0.00830406	0.261979	5.49817e-06	0.943359	0.999986	2.56055e-06	0.00527601	1.15549	1.15549	0.1 Gy up vs 0 Gy	1.31666e-17	1.97307e-14	1.37423	1.37423	1 Gy up vs 0 Gy	6.01935e-08	6.61486e-05	1.18931	1.18931	1 Gy up vs 0.1 Gy	0.00830406	0.261979	0.920435	-1.08644	Female down vs Male	85.7575	2.10765	7.5677	0.0929953	8.75304	0.537806	0.0583775	0.00143474	0.602134	1	0.944273
7895	8163629	NM_001244 // TNFSF8 // tumor necrosis factor (ligand) superfamily, member 8 // 9	TNFSF8	NM_001244	1.39399e-16	1.99813e-13	0.635051	0.923895	0.000455081	0.153878	0.999986	4.97051e-07	0.00117048	1.44764	1.44764	0.1 Gy up vs 0 Gy	1.78608e-17	2.56015e-14	2.10026	2.10026	1 Gy up vs 0 Gy	4.40245e-07	0.000414686	1.45082	1.45082	1 Gy up vs 0.1 Gy	0.635051	0.923895	0.966697	-1.03445	Female down vs Male	84.2274	11.4612	0.228112	0.0155201	5.45642	1.8562	1.94494	0.264657	3.33383	1	0.947478
24482	8149749	NM_003840 // TNFRSF10D // tumor necrosis factor receptor superfamily, member 10d	TNFRSF10D	NM_003840	5.74603e-16	7.89313e-13	0.091149	0.603188	0.00702169	0.0916952	0.999986	1.32402e-06	0.00291002	1.55668	1.55668	0.1 Gy up vs 0 Gy	7.43063e-17	1.02072e-13	2.45503	2.45503	1 Gy up vs 0 Gy	7.48957e-07	0.000649779	1.5771	1.5771	1 Gy up vs 0.1 Gy	0.091149	0.603188	0.857627	-1.16601	Female down vs Male	78.1202	16.7904	2.96959	0.319128	3.64158	1.95671	2.50967	0.539404	5.26579	1	0.955944
2751	8159441	NM_001135861 // PHPT1 // phosphohistidine phosphatase 1 // 9q34.3 // 29085 /// N	PHPT1	NM_001135861	1.22398e-15	1.61409e-12	0.419551	0.854947	3.46493e-08	0.563352	0.999986	0.00346568	0.782579	1.38923	1.38923	0.1 Gy up vs 0 Gy	3.61465e-16	4.76671e-13	3.14717	3.14717	1 Gy up vs 0 Gy	6.77479e-10	9.3063e-07	2.2654	2.2654	1 Gy up vs 0.1 Gy	0.419551	0.854947	1.10147	1.10147	Female up vs Male	75.0012	28.6031	0.662689	0.126365	13.2736	12.6554	0.580624	0.221432	9.34354	1	0.996798
9407	7929032	NM_000043 // FAS // Fas (TNF receptor superfamily, member 6) // 10q24.1 // 355 /	FAS	NM_000043	1.82141e-15	2.30955e-12	0.244774	0.767959	0.00597752	0.800243	0.999986	0.00101318	0.482523	1.34734	1.34734	0.1 Gy up vs 0 Gy	4.07087e-16	5.16186e-13	2.48597	2.48597	1 Gy up vs 0 Gy	3.4559e-09	4.21978e-06	1.8451	1.8451	1 Gy up vs 0.1 Gy	0.244774	0.767959	1.11781	1.11781	Female up vs Male	73.3999	17.7752	1.38597	0.16782	3.74475	2.26716	0.223857	0.0542114	5.93316	1	0.990979
6802	7953211	NM_020375 // C12orf5 // chromosome 12 open reading frame 5 // 12p13.3 // 57103 /	C12orf5	NM_020375	1.98949e-14	2.40115e-11	0.0331325	0.445842	0.433265	0.768919	0.999986	0.000571964	0.384827	1.39082	1.39082	0.1 Gy up vs 0 Gy	3.60623e-15	4.40334e-12	2.45985	2.45985	1 Gy up vs 0 Gy	6.30255e-08	6.70266e-05	1.76864	1.76864	1 Gy up vs 0.1 Gy	0.0331325	0.445842	1.24328	1.24328	Female up vs Male	64.2976	17.1633	4.80647	0.641508	0.990502	0.661	0.264184	0.0705201	6.53991	1	0.985477
17272	8008922	NM_003620 // PPM1D // protein phosphatase 1D magnesium-dependent, delta isoform	PPM1D	NM_003620	2.03932e-14	2.40115e-11	0.757562	0.955889	0.589122	0.325311	0.999986	0.201048	0.976504	1.07953	1.07953	0.1 Gy up vs 0 Gy	2.39691e-14	2.63404e-11	1.75494	1.75494	1 Gy up vs 0 Gy	8.56227e-11	1.34419e-07	1.62565	1.62565	1 Gy up vs 0.1 Gy	0.757562	0.955889	0.97987	-1.02054	Female down vs Male	64.208	7.45609	0.0963578	0.00559473	0.751349	0.218124	1.14911	0.133439	2.84504	1	0.999987
5640	8112596	NM_023039 // ANKRA2 // ankyrin repeat, family A (RFXANK-like), 2 // 5q12-q13 //	ANKRA2	NM_023039	1.0313e-13	1.17241e-10	0.0292325	0.423807	0.000595699	0.755298	0.999986	0.00294571	0.76227	1.1751	1.1751	0.1 Gy up vs 0 Gy	2.28854e-14	2.60168e-11	1.63507	1.63507	1 Gy up vs 0 Gy	5.49138e-08	6.24275e-05	1.39143	1.39143	1 Gy up vs 0.1 Gy	0.0292325	0.423807	1.13709	1.13709	Female up vs Male	58.5294	5.18042	5.04541	0.223284	5.27126	1.16639	0.282257	0.0249825	2.16849	1	0.983973
11802	7955441	NM_014033 // METTL7A // methyltransferase like 7A // 12q13.12 // 25840 /// ENST0	METTL7A	NM_014033	1.29456e-13	1.37708e-10	0.00526586	0.210175	9.01474e-06	0.302542	0.999986	0.0719017	0.961582	1.11665	1.11665	0.1 Gy up vs 0 Gy	7.61709e-14	7.84751e-11	1.73714	1.73714	1 Gy up vs 0 Gy	1.78859e-09	2.26793e-06	1.55568	1.55568	1 Gy up vs 0.1 Gy	0.00526586	0.210175	1.21451	1.21451	Female up vs Male	57.7625	6.91967	8.53086	0.510978	8.35713	2.50286	1.22519	0.146771	2.93498	1	0.998386
18136	7934906	NM_001141945 // ACTA2 // actin, alpha 2, smooth muscle, aorta // 10q23.3 // 59 /	ACTA2	NM_001141945	1.29488e-13	1.37708e-10	0.034938	0.452058	0.00426893	0.736665	0.999986	8.04538e-05	0.0914621	1.59198	1.59198	0.1 Gy up vs 0 Gy	1.82102e-14	2.14412e-11	2.82237	2.82237	1 Gy up vs 0 Gy	2.76164e-06	0.00211734	1.77287	1.77287	1 Gy up vs 0.1 Gy	0.034938	0.452058	1.29706	1.29706	Female up vs Male	57.7617	22.4675	4.70594	0.915234	3.96171	3.85247	0.307537	0.119622	9.52975	1	0.972949
29057	8128894	NM_002912 // REV3L // REV3-like, catalytic subunit of DNA polymerase zeta (yeast	REV3L	NM_002912	1.5135e-13	1.55928e-10	0.0536336	0.518995	0.038562	0.557967	0.999986	0.00146812	0.562802	1.16144	1.16144	0.1 Gy up vs 0 Gy	2.89966e-14	3.08374e-11	1.52273	1.52273	1 Gy up vs 0 Gy	1.63523e-07	0.00015856	1.31108	1.31108	1 Gy up vs 0.1 Gy	0.0536336	0.518995	0.907202	-1.10229	Female down vs Male	57.2395	3.75682	3.91019	0.12832	2.56696	0.421196	0.590459	0.0387538	1.60802	1	0.976882
19429	7935746	NM_001001342 // BLOC1S2 // biogenesis of lysosomal organelles complex-1, subunit	BLOC1S2	NM_001001342	4.10007e-13	4.09609e-10	0.00503531	0.203936	8.44609e-05	0.48466	0.999986	0.535613	0.993887	1.02435	1.02435	0.1 Gy up vs 0 Gy	8.89917e-13	7.72073e-10	1.39033	1.39033	1 Gy up vs 0 Gy	2.50497e-10	3.5906e-07	1.35728	1.35728	1 Gy up vs 0.1 Gy	0.00503531	0.203936	1.13387	1.13387	Female up vs Male	53.9813	2.67241	8.62689	0.213542	6.65307	0.82342	0.735121	0.036393	1.2129	1	0.99938
26078	8151890	NM_033285 // TP53INP1 // tumor protein p53 inducible nuclear protein 1 // 8q22 /	TP53INP1	NM_033285	7.3946e-13	7.17015e-10	5.46823e-05	0.0127241	6.16596e-08	0.871479	0.999986	0.000238196	0.202209	1.27418	1.27418	0.1 Gy up vs 0 Gy	1.08119e-13	1.08014e-10	1.74505	1.74505	1 Gy up vs 0 Gy	4.6662e-06	0.00328504	1.36955	1.36955	1 Gy up vs 0.1 Gy	5.46823e-05	0.0127241	1.34933	1.34933	Female up vs Male	52.1148	6.47952	19.535	1.21441	12.7133	3.95168	0.137951	0.0171517	3.04613	1	0.960658
32350	7922343	NM_003326 // TNFSF4 // tumor necrosis factor (ligand) superfamily, member 4 // 1	TNFSF4	NM_003326	1.0082e-12	9.49667e-10	0.0412338	0.483581	0.00064155	0.571965	0.999986	0.349214	0.985372	1.08166	1.08166	0.1 Gy up vs 0 Gy	1.36221e-12	1.15152e-09	2.01466	2.01466	1 Gy up vs 0 Gy	1.16339e-09	1.53419e-06	1.86257	1.86257	1 Gy up vs 0.1 Gy	0.0412338	0.483581	0.82436	-1.21306	Female down vs Male	51.1514	11.7487	4.39484	0.504714	5.22055	2.9977	0.565097	0.129794	5.62727	1	0.99983
858	8158022	NM_007135 // ZNF79 // zinc finger protein 79 // 9q34 // 7633 /// ENST00000342483	ZNF79	NM_007135	2.58996e-12	2.37183e-09	0.467775	0.874365	0.916949	0.775791	0.999986	1.82321e-05	0.0316356	1.36899	1.36899	0.1 Gy up vs 0 Gy	3.66901e-13	3.55764e-10	1.78772	1.78772	1 Gy up vs 0 Gy	0.000191111	0.0759102	1.30587	1.30587	1 Gy up vs 0.1 Gy	0.467775	0.874365	1.05517	1.05517	Female up vs Male	48.2935	7.03612	0.535533	0.0390122	0.288801	0.105192	0.255192	0.0371801	3.56952	1	0.922515
32404	7996772	NM_003983 // SLC7A6 // solute carrier family 7 (cationic amino acid transporter,	SLC7A6	NM_003983	3.66756e-12	3.2679e-09	0.692695	0.939164	0.000902674	0.711755	0.999986	5.20855e-05	0.0615964	1.26204	1.26204	0.1 Gy up vs 0 Gy	5.08249e-13	4.78742e-10	1.57833	1.57833	1 Gy up vs 0 Gy	9.19721e-05	0.043944	1.25062	1.25062	1 Gy up vs 0.1 Gy	0.692695	0.939164	0.97712	-1.02342	Female down vs Male	47.2672	4.33537	0.158039	0.0072477	4.98853	1.14387	0.342393	0.0314044	2.24715	1	0.929189
20300	7961983	NM_016551 // TM7SF3 // transmembrane 7 superfamily member 3 // 12q11-q12 // 5176	TM7SF3	NM_016551	3.98661e-12	3.4587e-09	0.792113	0.963689	0.0431946	0.214959	0.999986	0.00680015	0.872199	1.13967	1.13967	0.1 Gy up vs 0 Gy	8.73427e-13	7.72073e-10	1.4853	1.4853	1 Gy up vs 0 Gy	6.17366e-07	0.00056537	1.30327	1.30327	1 Gy up vs 0.1 Gy	0.792113	0.963689	1.01369	1.01369	Female up vs Male	47.0233	3.35118	0.0702308	0.00250255	2.49596	0.444696	1.58656	0.113069	1.74603	1	0.981549
9237	8004431	NM_000937 // POLR2A // polymerase (RNA) II (DNA directed) polypeptide A, 220kDa	POLR2A	NM_000937	4.48186e-12	3.78867e-09	0.350797	0.828626	7.22215e-08	0.506203	0.999986	0.00262862	0.76227	1.10904	1.10904	0.1 Gy up vs 0 Gy	8.15355e-13	7.46684e-10	1.32288	1.32288	1 Gy up vs 0 Gy	1.93486e-06	0.00151877	1.19281	1.19281	1 Gy up vs 0.1 Gy	0.350797	0.828626	1.03471	1.03471	Female up vs Male	46.6823	1.65717	0.887428	0.0157513	12.5618	1.11483	0.690364	0.0245072	0.869722	1	0.969542
8023	8163672	NM_002581 // PAPPA // pregnancy-associated plasma protein A, pappalysin 1 // 9q3	PAPPA-AS1	NM_002581	7.56991e-12	6.23912e-09	0.699319	0.941177	0.257555	0.926626	0.999986	0.112174	0.976504	1.1367	1.1367	0.1 Gy up vs 0 Gy	4.16791e-12	3.43519e-09	1.90564	1.90564	1 Gy up vs 0 Gy	3.64107e-08	4.2871e-05	1.67646	1.67646	1 Gy up vs 0.1 Gy	0.699319	0.941177	0.966434	-1.03473	Female down vs Male	45.1756	9.43974	0.150942	0.0157702	1.35492	0.707799	0.0763241	0.0159484	5.11944	1	0.998773
22258	8148325	---		---	2.96427e-11	2.38356e-08	0.575417	0.906603	0.408405	0.566477	0.999986	0.0251419	0.913312	1.2016	1.2016	0.1 Gy up vs 0 Gy	8.16587e-12	6.56616e-09	1.88374	1.88374	1 Gy up vs 0 Gy	7.92029e-07	0.000669529	1.56769	1.56769	1 Gy up vs 0.1 Gy	0.575417	0.906603	0.951482	-1.05099	Female down vs Male	41.3997	8.71464	0.317945	0.0334637	1.03381	0.544044	0.574962	0.121029	5.15725	1	0.991756
8037	8163678	NM_198186 // ASTN2 // astrotactin 2 // 9q33.1 // 23245 /// NM_198187 // ASTN2 //	ASTN2	NM_198186	5.01098e-11	3.93338e-08	0.721507	0.947895	0.411234	0.998078	0.999986	0.146256	0.976504	1.08642	1.08642	0.1 Gy up vs 0 Gy	2.78213e-11	2.08457e-08	1.53635	1.53635	1 Gy up vs 0 Gy	1.27177e-07	0.000127054	1.41413	1.41413	1 Gy up vs 0.1 Gy	0.721507	0.947895	1.02258	1.02258	Female up vs Male	40.0026	4.19948	0.128525	0.00674627	1.02879	0.270005	0.00192382	0.000201963	2.57201	1	0.998218
17919	7960320	NM_152640 // DCP1B // DCP1 decapping enzyme homolog B (S. cerevisiae) // 12p13.3	DCP1B	NM_152640	5.38492e-11	4.12861e-08	0.791478	0.963689	0.00632054	0.933092	0.999986	0.0119953	0.892114	1.30918	1.30918	0.1 Gy up vs 0 Gy	1.1759e-11	9.23026e-09	2.25367	2.25367	1 Gy up vs 0 Gy	3.142e-06	0.00235421	1.72144	1.72144	1 Gy up vs 0.1 Gy	0.791478	0.963689	0.97001	-1.03092	Female down vs Male	39.8134	14.1323	0.0706706	0.0125427	3.70895	3.29135	0.0693496	0.0246165	8.69659	1	0.98906
17560	7959123	NM_006253 // PRKAB1 // protein kinase, AMP-activated, beta 1 non-catalytic subun	PRKAB1	NM_006253	8.74751e-11	6.55427e-08	0.910719	0.98658	0.00524984	0.500614	0.999986	0.0141035	0.897584	1.1182	1.1182	0.1 Gy up vs 0 Gy	1.93723e-11	1.48527e-08	1.40459	1.40459	1 Gy up vs 0 Gy	3.94133e-06	0.00288751	1.25611	1.25611	1 Gy up vs 0.1 Gy	0.910719	0.98658	1.0055	1.0055	Female up vs Male	38.5524	2.47283	0.0127041	0.000407433	3.82821	0.613874	0.701782	0.0450138	1.57148	1	0.980631
22567	7964183	NM_013267 // GLS2 // glutaminase 2 (liver, mitochondrial) // 12q13 // 27165 ///	GLS2	NM_013267	2.09246e-10	1.53298e-07	0.486524	0.879124	0.307796	0.505593	0.999986	0.333153	0.985372	1.06098	1.06098	0.1 Gy up vs 0 Gy	1.82618e-10	1.22868e-07	1.54349	1.54349	1 Gy up vs 0 Gy	1.19402e-07	0.000123014	1.45477	1.45477	1 Gy up vs 0.1 Gy	0.486524	0.879124	0.953983	-1.04824	Female down vs Male	36.3473	4.43967	0.491617	0.0300245	1.23365	0.376712	0.691605	0.0844767	2.99257	1	0.999932
32550	7922523	XM_001726158 // LOC730167 // similar to protein tyrosine phosphatase 4a1 // 1q25	LOC730167	XM_001726158	2.71239e-10	1.94396e-07	0.185353	0.724104	0.00794633	0.101646	0.999986	0.0263817	0.917826	1.10217	1.10217	0.1 Gy up vs 0 Gy	6.6758e-11	4.89084e-08	1.37078	1.37078	1 Gy up vs 0 Gy	4.88252e-06	0.00328504	1.24371	1.24371	1 Gy up vs 0.1 Gy	0.185353	0.724104	1.06536	1.06536	Female up vs Male	35.7062	2.14615	1.80455	0.0542317	3.56255	0.535323	2.39633	0.144033	1.47259	1	0.984004
18220	7934945	NM_148977 // PANK1 // pantothenate kinase 1 // 10q23.31 // 53354 /// NM_148978 /	PANK1	NM_148977	7.31112e-10	5.12836e-07	0.795462	0.964485	0.571362	0.34631	0.999986	0.000670626	0.421413	1.28443	1.28443	0.1 Gy up vs 0 Gy	1.07716e-10	7.71996e-08	1.65387	1.65387	1 Gy up vs 0 Gy	0.000600816	0.169297	1.28762	1.28762	1 Gy up vs 0.1 Gy	0.795462	0.964485	1.02012	1.02012	Female up vs Male	33.3182	5.26849	0.0679338	0.00537106	0.776555	0.306985	1.0837	0.171362	3.8741	1	0.936681
29946	7944978	NM_004879 // EI24 // etoposide induced 2.4 mRNA // 11q24 // 9538 /// NM_00100727	EI24	NM_004879	7.68277e-10	5.27678e-07	0.380494	0.838894	0.00269784	0.312723	0.999986	0.0130434	0.89529	1.12914	1.12914	0.1 Gy up vs 0 Gy	1.51031e-10	1.0594e-07	1.40512	1.40512	1 Gy up vs 0 Gy	2.63823e-05	0.0147419	1.24441	1.24441	1 Gy up vs 0.1 Gy	0.380494	0.838894	0.954774	-1.04737	Female down vs Male	33.2013	2.45696	0.783174	0.0289781	4.26041	0.788195	1.19046	0.0880959	1.81304	1	0.974481
26583	8042468	NM_001153 // ANXA4 // annexin A4 // 2p13 // 307 /// ENST00000394295 // ANXA4 //	ANXA4	NM_001153	1.15392e-09	7.76376e-07	0.947786	0.992042	0.128885	0.861588	0.999986	0.00150932	0.571946	1.2843	1.2843	0.1 Gy up vs 0 Gy	1.73563e-10	1.19209e-07	1.70644	1.70644	1 Gy up vs 0 Gy	0.000378485	0.129978	1.32869	1.32869	1 Gy up vs 0.1 Gy	0.947786	0.992042	0.994579	-1.00545	Female down vs Male	32.2512	5.9503	0.00433273	0.000399691	1.80711	0.833524	0.149432	0.02757	4.52021	1	0.949075
21889	8037991	NM_000234 // LIG1 // ligase I, DNA, ATP-dependent // 19q13.2-q13.3 // 3978 /// E	LIG1	NM_000234	1.19489e-09	7.87863e-07	0.107748	0.626762	0.0204871	0.902153	0.999986	0.0366738	0.940367	1.12012	1.12012	0.1 Gy up vs 0 Gy	2.98835e-10	1.9704e-07	1.45044	1.45044	1 Gy up vs 0 Gy	1.11263e-05	0.0066437	1.2949	1.2949	1 Gy up vs 0.1 Gy	0.107748	0.626762	1.10074	1.10074	Female up vs Male	32.1705	2.98765	2.6843	0.124645	2.96334	0.688009	0.103188	0.00958302	2.2753	1	0.985667
316	8073096	NM_181773 // APOBEC3H // apolipoprotein B mRNA editing enzyme, catalytic polypep	APOBEC3H	NM_181773	1.86965e-09	1.2086e-06	0.959013	0.99311	0.00172251	0.770637	0.999986	0.275235	0.985372	1.11836	1.11836	0.1 Gy up vs 0 Gy	1.18782e-09	7.67844e-07	1.97098	1.97098	1 Gy up vs 0 Gy	9.96367e-07	0.000821206	1.76239	1.76239	1 Gy up vs 0.1 Gy	0.959013	0.99311	1.00583	1.00583	Female up vs Male	31.1443	10.659	0.00266836	0.000456618	4.55601	3.89819	0.261928	0.0896438	8.38502	1	0.999779
20174	7961900	NM_002223 // ITPR2 // inositol 1,4,5-triphosphate receptor, type 2 // 12p11 // 3	ITPR2	NM_002223	7.13074e-09	4.52089e-06	0.266087	0.782547	8.11879e-05	0.923872	0.999986	0.199976	0.976504	1.04479	1.04479	0.1 Gy up vs 0 Gy	3.30938e-09	2.02044e-06	1.24242	1.24242	1 Gy up vs 0 Gy	4.83823e-06	0.00328504	1.18916	1.18916	1 Gy up vs 0.1 Gy	0.266087	0.782547	0.958779	-1.04299	Female down vs Male	28.1855	1.06782	1.26553	0.0239726	6.68199	0.632875	0.0793098	0.00300468	0.928192	1	0.996508
31603	7971563	NM_020357 // PCNP // PEST proteolytic signal containing nuclear protein // 3q12.	PCNP	NM_020357	1.04436e-08	6.49631e-06	0.603514	0.914433	0.105766	0.6103	0.999986	0.0282429	0.931607	1.06714	1.06714	0.1 Gy up vs 0 Gy	2.18087e-09	1.35658e-06	1.2068	1.2068	1 Gy up vs 0 Gy	8.67256e-05	0.0426742	1.13088	1.13088	1 Gy up vs 0.1 Gy	0.603514	0.914433	0.983471	-1.01681	Female down vs Male	27.3713	0.752953	0.273252	0.00375842	1.93297	0.132934	0.498814	0.0137218	0.673967	1	0.972995
11697	7980833	NM_032560 // SMEK1 // SMEK homolog 1, suppressor of mek1 (Dictyostelium) // 14q3	SMEK1	NM_032560	1.12415e-08	6.86314e-06	0.868051	0.978853	0.0388563	0.0822179	0.999986	0.000239206	0.202209	1.15288	1.15288	0.1 Gy up vs 0 Gy	1.9887e-09	1.26084e-06	1.2656	1.2656	1 Gy up vs 0 Gy	0.0123077	0.54611	1.09777	1.09777	1 Gy up vs 0.1 Gy	0.868051	0.978853	0.993373	-1.00667	Female down vs Male	27.2157	1.16729	0.0278916	0.000598141	2.5622	0.274735	2.63021	0.112811	1.05082	1	0.867935
19395	7911287	NM_001013355 // OR2G6 // olfactory receptor, family 2, subfamily G, member 6 //	OR2G6	NM_001013355	2.88718e-08	1.73063e-05	0.00173658	0.115551	0.0314781	0.736043	0.999986	0.994246	0.999803	1.00026	1.00026	0.1 Gy up vs 0 Gy	6.48492e-08	3.19097e-05	1.22808	1.22808	1 Gy up vs 0 Gy	7.20063e-07	0.000641596	1.22776	1.22776	1 Gy up vs 0.1 Gy	0.00173658	0.115551	0.87568	-1.14197	Female down vs Male	25.2625	1.09709	10.9807	0.238432	2.69401	0.292487	0.308391	0.0133927	1.06398	1	0.99596
18781	8060772	NM_003818 // CDS2 // CDP-diacylglycerol synthase (phosphatidate cytidylyltransfe	CDS2	NM_003818	3.19221e-08	1.8793e-05	0.0391515	0.471002	0.0012933	0.160879	0.999986	0.00566643	0.860397	1.1038	1.1038	0.1 Gy up vs 0 Gy	5.11378e-09	3.06529e-06	1.24098	1.24098	1 Gy up vs 0 Gy	0.00122465	0.264942	1.12428	1.12428	1 Gy up vs 0.1 Gy	0.0391515	0.471002	1.08355	1.08355	Female up vs Male	25.0589	0.971982	4.49168	0.0871115	4.74681	0.460298	1.89696	0.073579	0.950304	1	0.938379
13879	7906386	NM_152501 // PYHIN1 // pyrin and HIN domain family, member 1 // 1q23.1 // 149628	PYHIN1	NM_152501	4.20036e-08	2.40662e-05	0.00179512	0.117424	3.61752e-07	0.828319	0.999986	0.287787	0.985372	1.08866	1.08866	0.1 Gy up vs 0 Gy	2.16688e-08	1.19063e-05	1.60234	1.60234	1 Gy up vs 0 Gy	1.12851e-05	0.0066437	1.47184	1.47184	1 Gy up vs 0.1 Gy	0.00179512	0.117424	1.33589	1.33589	Female up vs Male	24.5068	5.09964	10.9054	1.13465	11.0703	5.75907	0.189083	0.0393465	5.09823	1	0.99895
22112	8088247	NM_001128615 // ARHGEF3 // Rho guanine nucleotide exchange factor (GEF) 3 // 3p2	ARHGEF3	NM_001128615	4.23393e-08	2.40662e-05	0.0197817	0.369128	0.0375874	0.496199	0.999986	0.0430688	0.940367	1.22124	1.22124	0.1 Gy up vs 0 Gy	9.25412e-09	5.44803e-06	1.81206	1.81206	1 Gy up vs 0 Gy	0.000154806	0.0645337	1.48378	1.48378	1 Gy up vs 0.1 Gy	0.0197817	0.369128	1.29333	1.29333	Female up vs Male	24.4909	7.55257	5.80515	0.895105	2.58298	1.99137	0.710896	0.219228	7.55538	1	0.984598
20457	7912250	EF592573 // MIR34A // microRNA 34a // 1p36.22|1p36.22 // 407040	MIR34A	EF592573	4.69893e-08	2.62469e-05	0.384036	0.8412	0.221866	0.835982	0.999986	0.310161	0.985372	1.03034	1.03034	0.1 Gy up vs 0 Gy	2.53792e-08	1.34952e-05	1.18846	1.18846	1 Gy up vs 0 Gy	1.09236e-05	0.0066437	1.15347	1.15347	1 Gy up vs 0.1 Gy	0.384036	0.8412	0.972002	-1.0288	Female down vs Male	24.283	0.686769	0.771514	0.0109099	1.45447	0.102838	0.179805	0.00508523	0.692907	1	0.998226
255	8073068	NM_014508 // APOBEC3C // apolipoprotein B mRNA editing enzyme, catalytic polypep	APOBEC3C	NM_014508	4.7768e-08	2.62469e-05	0.16825	0.706072	0.00802049	0.991725	0.999986	0.0329089	0.940367	1.22782	1.22782	0.1 Gy up vs 0 Gy	9.71015e-09	5.61621e-06	1.77966	1.77966	1 Gy up vs 0 Gy	0.000234697	0.0881231	1.44944	1.44944	1 Gy up vs 0.1 Gy	0.16825	0.706072	1.1561	1.1561	Female up vs Male	24.2502	7.05882	1.9559	0.284664	3.55662	2.58817	0.00831076	0.00241912	7.13152	1	0.980619
18223	8120431	NM_003463 // PTP4A1 // protein tyrosine phosphatase type IVA, member 1 // 6q12 /	PTP4A1	NM_003463	5.29614e-08	2.86235e-05	0.623169	0.920947	0.000173071	0.573991	0.999986	0.15807	0.976504	1.09546	1.09546	0.1 Gy up vs 0 Gy	1.86874e-08	1.06222e-05	1.4648	1.4648	1 Gy up vs 0 Gy	3.34381e-05	0.0183731	1.33715	1.33715	1 Gy up vs 0.1 Gy	0.623169	0.920947	0.965709	-1.03551	Female down vs Male	24.0453	3.23952	0.244522	0.0164717	6.13493	2.06633	0.561478	0.0756456	3.30078	1	0.994516
29899	8095021	NM_145263 // SPATA18 // spermatogenesis associated 18 homolog (rat) // 4q12 // 1	SPATA18	NM_145263	5.79019e-08	3.07889e-05	0.596568	0.912471	0.427071	0.542846	0.999986	0.358691	0.985372	1.04325	1.04325	0.1 Gy up vs 0 Gy	3.44416e-08	1.77417e-05	1.30636	1.30636	1 Gy up vs 0 Gy	1.01197e-05	0.00629484	1.2522	1.2522	1 Gy up vs 0.1 Gy	0.596568	0.912471	0.97335	-1.02738	Female down vs Male	23.8689	1.65989	0.283894	0.00987125	1.00112	0.174049	0.61861	0.0430192	1.70377	1	0.999205
18842	8145293	NM_014265 // ADAM28 // ADAM metallopeptidase domain 28 // 8p21.2 // 10863 /// NM	ADAM28	NM_014265	7.50268e-08	3.92616e-05	1.64651e-07	0.000118005	6.88412e-06	0.645979	0.999986	0.472223	0.992841	0.963058	-1.03836	0.1 Gy down vs 0 Gy	5.57831e-08	2.78645e-05	0.742624	-1.34658	1 Gy down vs 0 Gy	7.66503e-06	0.00505401	0.77111	-1.29683	1 Gy down vs 0.1 Gy	1.64651e-07	0.000118005	0.703592	-1.42128	Female down vs Male	23.3601	2.10006	37.1986	1.67207	8.57213	1.92657	0.440908	0.0396374	2.20254	1	-0.999109
24671	8150846	NM_152417 // TMEM68 // transmembrane protein 68 // 8q12.1 // 137695 /// ENST0000	TMEM68	NM_152417	1.05569e-07	5.43812e-05	0.0572248	0.531491	0.217195	0.419656	0.999986	0.0495168	0.940367	1.12421	1.12421	0.1 Gy up vs 0 Gy	2.30085e-08	1.24352e-05	1.41317	1.41317	1 Gy up vs 0 Gy	0.000262126	0.0960197	1.25704	1.25704	1 Gy up vs 0.1 Gy	0.0572248	0.531491	1.13382	1.13382	Female up vs Male	22.6976	2.55427	3.7925	0.213394	1.46855	0.413159	0.883891	0.0994686	2.7571	1	0.978772
17591	8119088	NM_078467 // CDKN1A // cyclin-dependent kinase inhibitor 1A (p21, Cip1) // 6p21.	CDKN1A	NM_078467	1.19815e-07	6.07702e-05	0.60691	0.91468	0.0100173	0.416133	0.999986	0.361689	0.985372	1.0555	1.0555	0.1 Gy up vs 0 Gy	6.76981e-08	3.28216e-05	1.39531	1.39531	1 Gy up vs 0 Gy	1.76562e-05	0.010036	1.32194	1.32194	1 Gy up vs 0.1 Gy	0.60691	0.91468	1.03427	1.03427	Female up vs Male	22.4544	2.57321	0.268144	0.0153643	3.41511	0.978407	0.892628	0.102293	2.80763	1	0.999235
21780	7938035	NM_006074 // TRIM22 // tripartite motif-containing 22 // 11p15 // 10346 /// ENST	TRIM22	NM_006074	1.22737e-07	6.1309e-05	0.659413	0.930909	0.00213149	0.760017	0.999986	0.0033566	0.773849	1.35569	1.35569	0.1 Gy up vs 0 Gy	1.97842e-08	1.1055e-05	1.80555	1.80555	1 Gy up vs 0 Gy	0.00551771	0.455497	1.33183	1.33183	1 Gy up vs 0.1 Gy	0.659413	0.930909	0.952611	-1.04975	Female down vs Male	22.4082	7.2681	0.196622	0.0318873	4.4152	3.58018	0.275957	0.0895066	7.94658	1	0.934017
29978	7944989	---		---	1.28091e-07	6.30284e-05	0.542055	0.896006	0.000218581	0.139553	0.999986	0.06435	0.961236	1.11868	1.11868	0.1 Gy up vs 0 Gy	2.98532e-08	1.56222e-05	1.4172	1.4172	1 Gy up vs 0 Gy	0.00021931	0.0850613	1.26686	1.26686	1 Gy up vs 0.1 Gy	0.542055	0.896006	0.960437	-1.04119	Female down vs Male	22.3265	2.61109	0.376997	0.0220449	5.96907	1.74521	2.05062	0.239821	2.86528	1	0.982236
25086	7965681	NM_153687 // IKIP // IKK interacting protein // 12q23.1 // 121457 /// NM_201612	IKIP	NM_153687	1.62298e-07	7.86859e-05	0.587448	0.910016	0.197021	0.97614	0.999986	0.0553475	0.940367	1.1714	1.1714	0.1 Gy up vs 0 Gy	3.57934e-08	1.81544e-05	1.60088	1.60088	1 Gy up vs 0 Gy	0.000316306	0.112129	1.36664	1.36664	1 Gy up vs 0.1 Gy	0.587448	0.910016	1.05004	1.05004	Female up vs Male	21.8763	4.73227	0.298269	0.0322607	1.53273	0.828896	0.0241616	0.00522661	5.29982	1	0.982076
23990	7965094	NM_203394 // E2F7 // E2F transcription factor 7 // 12q21.2 // 144455 /// ENST000	E2F7	NM_203394	1.87659e-07	8.96629e-05	0.677215	0.935351	0.553849	0.861993	0.999986	0.850973	0.999141	1.00717	1.00717	0.1 Gy up vs 0 Gy	2.68632e-07	0.000124736	1.2234	1.2234	1 Gy up vs 0 Gy	4.72996e-06	0.00328504	1.2147	1.2147	1 Gy up vs 0.1 Gy	0.677215	0.935351	0.982584	-1.01772	Female down vs Male	21.6023	1.02887	0.175368	0.00417619	0.801803	0.0954703	0.148959	0.00709458	1.16688	1	0.998037
21696	8037872	NM_001127240 // BBC3 // BCL2 binding component 3 // 19q13.3-q13.4 // 27113 /// N	BBC3	NM_001127240	3.45744e-07	0.000162836	0.102438	0.620821	0.077857	0.468237	0.999986	0.805842	0.998234	1.01352	1.01352	0.1 Gy up vs 0 Gy	4.29257e-07	0.00019386	1.32738	1.32738	1 Gy up vs 0 Gy	8.68521e-06	0.00550642	1.30968	1.30968	1 Gy up vs 0.1 Gy	0.102438	0.620821	1.1055	1.1055	Female up vs Male	20.4666	2.01133	2.76986	0.136102	2.12649	0.522445	0.770653	0.0757349	2.40771	1	0.99852
24801	8065517	NM_015655 // ZNF337 // zinc finger protein 337 // 20p11.1 // 26152 /// ENST00000	ZNF337	NM_015655	4.91845e-07	0.000228382	0.913425	0.987058	0.00151567	0.865957	0.999986	0.00784191	0.872199	1.24596	1.24596	0.1 Gy up vs 0 Gy	8.15624e-08	3.89703e-05	1.56311	1.56311	1 Gy up vs 0 Gy	0.00622254	0.463464	1.25454	1.25454	1 Gy up vs 0.1 Gy	0.913425	0.987058	1.00966	1.00966	Female up vs Male	19.8244	4.15303	0.0119425	0.00125092	4.64099	2.43061	0.144344	0.0302388	5.13253	1	0.935957
29112	8128934	---		---	7.48094e-07	0.000342544	0.601752	0.914316	0.00257141	0.915025	0.999986	0.00356046	0.78293	1.18778	1.18778	0.1 Gy up vs 0 Gy	1.29465e-07	6.09743e-05	1.36335	1.36335	1 Gy up vs 0 Gy	0.0177624	0.574879	1.14781	1.14781	1 Gy up vs 0.1 Gy	0.601752	0.914316	1.03329	1.03329	Female up vs Male	19.0721	2.00555	0.275927	0.0145077	4.29186	1.12829	0.0889652	0.00935522	2.57632	1	0.899537
3863	7925757	NM_001001827 // OR2T35 // olfactory receptor, family 2, subfamily T, member 35 /	OR2T35	NM_001001827	1.05661e-06	0.000477182	0.00472867	0.196094	0.0659697	0.854774	0.999986	0.275768	0.985372	0.952627	-1.04973	0.1 Gy down vs 0 Gy	1.28275e-05	0.00447195	1.21057	1.21057	1 Gy up vs 0 Gy	1.6729e-06	0.00134517	1.27077	1.27077	1 Gy up vs 0.1 Gy	0.00472867	0.196094	0.865369	-1.15558	Female down vs Male	18.4623	1.19207	8.76208	0.282874	2.23063	0.360066	0.157422	0.0101644	1.58191	1	0.96528
19385	7911281	NM_001004136 // OR2T2 // olfactory receptor, family 2, subfamily T, member 2 //	OR2T2	NM_001004136	1.21356e-06	0.000540657	0.00347516	0.169481	0.0275488	0.880457	0.999986	0.792341	0.998041	0.989001	-1.01112	0.1 Gy down vs 0 Gy	2.9859e-06	0.00120048	1.21793	1.21793	1 Gy up vs 0 Gy	8.18782e-06	0.00529286	1.23148	1.23148	1 Gy up vs 0.1 Gy	0.00347516	0.169481	0.867317	-1.15298	Female down vs Male	18.2202	1.0592	9.43161	0.274146	2.77753	0.403668	0.127645	0.00742044	1.42427	1	0.9911
23655	8064842	---		---	1.73017e-06	0.000760537	0.402109	0.846278	0.000171105	0.53842	0.999986	0.0386224	0.940367	1.10903	1.10903	0.1 Gy up vs 0 Gy	3.26666e-07	0.000149577	1.29331	1.29331	1 Gy up vs 0 Gy	0.00272653	0.337227	1.16616	1.16616	1 Gy up vs 0.1 Gy	0.402109	0.846278	0.955371	-1.04671	Female down vs Male	17.6062	1.39006	0.714358	0.0282002	6.14308	1.21253	0.627005	0.0495037	1.93434	1	0.959482
23130	7940147	NM_198947 // FAM111B // family with sequence similarity 111, member B // 11q12.1	FAM111B	NM_198947	3.33889e-06	0.00144838	0.0358346	0.455784	0.353771	0.910795	0.999986	0.228553	0.978575	0.847186	-1.18038	0.1 Gy down vs 0 Gy	1.0872e-06	0.000471616	0.508163	-1.96787	1 Gy down vs 0 Gy	0.000456147	0.144599	0.599825	-1.66715	1 Gy down vs 0.1 Gy	0.0358346	0.455784	0.722061	-1.38492	Female down vs Male	16.4914	10.1585	4.65809	1.43467	1.13663	1.75039	0.0936155	0.0576663	15.0918	1	-0.976442
16644	7958414	NM_014301 // ISCU // iron-sulfur cluster scaffold homolog (E. coli) // 12q24.1 /	ISCU	NM_014301	4.90888e-06	0.00210177	0.270864	0.783479	0.0303298	0.985053	0.999986	0.0347741	0.940367	1.12609	1.12609	0.1 Gy up vs 0 Gy	9.03457e-07	0.000402502	1.31625	1.31625	1 Gy up vs 0 Gy	0.00632354	0.463464	1.16887	1.16887	1 Gy up vs 0.1 Gy	0.270864	0.783479	1.0699	1.0699	Female up vs Male	15.8516	1.57881	1.24021	0.0617622	2.71728	0.676602	0.0150647	0.00150043	2.44019	1	0.950408
25001	7915659	NM_024602 // HECTD3 // HECT domain containing 3 // 1p34.1 // 79654 /// ENST00000	HECTD3	NM_024602	5.45645e-06	0.00230626	0.657275	0.930405	6.44939e-07	0.22256	0.999986	0.621698	0.995889	1.02318	1.02318	0.1 Gy up vs 0 Gy	3.74017e-06	0.00146793	1.23995	1.23995	1 Gy up vs 0 Gy	0.00012615	0.0577627	1.21186	1.21186	1 Gy up vs 0.1 Gy	0.657275	0.930405	1.02312	1.02312	Female up vs Male	15.6778	1.1118	0.199273	0.00706578	10.5575	1.87172	1.54959	0.10989	1.73743	1	0.999995
9887	8079170	NM_173826 // C3orf23 // chromosome 3 open reading frame 23 // 3p21.31 // 285343	C3orf23	NM_173826	5.91061e-06	0.00246659	0.825963	0.971361	0.043695	0.843952	0.999986	0.00887579	0.872199	1.14291	1.14291	0.1 Gy up vs 0 Gy	1.06805e-06	0.000469486	1.27654	1.27654	1 Gy up vs 0 Gy	0.0285457	0.620429	1.11692	1.11692	1 Gy up vs 0.1 Gy	0.825963	0.971361	0.988053	-1.01209	Female down vs Male	15.5469	1.2435	0.0488682	0.00195433	2.48875	0.497649	0.170248	0.0136171	1.9596	1	0.899549
26273	8152133	NM_015713 // RRM2B // ribonucleotide reductase M2 B (TP53 inducible) // 8q23.1 /	RRM2B	NM_015713	6.00537e-06	0.00247481	0.92236	0.98875	6.438e-06	0.374015	0.999986	0.0457239	0.940367	1.10113	1.10113	0.1 Gy up vs 0 Gy	1.14361e-06	0.000489643	1.26275	1.26275	1 Gy up vs 0 Gy	0.00535751	0.452888	1.14677	1.14677	1 Gy up vs 0.1 Gy	0.92236	0.98875	0.994906	-1.00512	Female down vs Male	15.5209	1.14134	0.00959698	0.000352861	8.62589	1.58578	1.00346	0.0737907	1.80163	1	0.955175
1393	7973948	NM_032352 // BRMS1L // breast cancer metastasis-suppressor 1-like // 14q13.2 //	BRMS1L	NM_032352	6.63394e-06	0.0027001	0.803183	0.966787	0.400725	0.168808	0.999986	0.0286622	0.931607	1.19046	1.19046	0.1 Gy up vs 0 Gy	1.20012e-06	0.000507251	1.46658	1.46658	1 Gy up vs 0 Gy	0.00954989	0.50699	1.23195	1.23195	1 Gy up vs 0.1 Gy	0.803183	0.966787	1.02173	1.02173	Female up vs Male	15.3586	3.0582	0.062793	0.00625165	1.04759	0.52149	1.84517	0.367409	4.87842	1	0.946982
9688	8029136	NM_001783 // CD79A // CD79a molecule, immunoglobulin-associated alpha // 19q13.2	CD79A	NM_001783	7.45099e-06	0.00299566	0.00298763	0.156218	4.22411e-05	0.525126	0.999986	0.741127	0.997576	0.972364	-1.02842	0.1 Gy down vs 0 Gy	6.16031e-06	0.00230788	0.682336	-1.46555	1 Gy down vs 0 Gy	0.000112597	0.0522831	0.701728	-1.42505	1 Gy down vs 0.1 Gy	0.00298763	0.156218	0.746457	-1.33966	Female down vs Male	15.1701	3.59456	9.76433	1.15683	7.16608	4.24501	0.652658	0.154647	5.80527	1	-0.999924
32161	7922174	NM_000130 // F5 // coagulation factor V (proaccelerin, labile factor) // 1q23 //	F5	NM_000130	8.10258e-06	0.00321838	0.0890027	0.599291	2.74965e-05	0.783667	0.999986	0.0823548	0.961582	1.21166	1.21166	0.1 Gy up vs 0 Gy	1.71892e-06	0.000717334	1.69242	1.69242	1 Gy up vs 0 Gy	0.00332413	0.361674	1.39678	1.39678	1 Gy up vs 0.1 Gy	0.0890027	0.599291	1.23168	1.23168	Female up vs Male	15.0346	5.8673	3.0107	0.587468	7.49043	7.30791	0.244988	0.0956073	9.5612	1	0.977619
15822	8033241	NM_001252 // CD70 // CD70 molecule // 19p13 // 970 /// ENST00000245903 // CD70 /	CD70	NM_001252	1.02817e-05	0.00399258	0.574665	0.906141	0.0571272	0.949941	0.999986	0.162233	0.976504	1.08751	1.08751	0.1 Gy up vs 0 Gy	2.67696e-06	0.00108956	1.32398	1.32398	1 Gy up vs 0 Gy	0.00166637	0.281333	1.21744	1.21744	1 Gy up vs 0.1 Gy	0.574665	0.906141	0.963622	-1.03775	Female down vs Male	14.6521	1.70553	0.319202	0.0185778	2.3209	0.67539	0.0514098	0.00598418	2.85184	1	0.985035
3861	7925755	NM_001001964 // OR2T11 // olfactory receptor, family 2, subfamily T, member 11 /	OR2T11	NM_001001964	1.02939e-05	0.00399258	0.305987	0.805219	0.124722	0.063864	0.999986	0.277196	0.985372	1.03383	1.03383	0.1 Gy up vs 0 Gy	3.47334e-06	0.00137963	1.1522	1.1522	1 Gy up vs 0 Gy	0.000784812	0.206545	1.1145	1.1145	1 Gy up vs 0.1 Gy	0.305987	0.805219	0.965853	-1.03535	Female down vs Male	14.6502	0.447135	1.07017	0.0163311	1.82808	0.139486	2.91139	0.0888578	0.747757	1	0.992523
23898	8089478	NM_001008756 // GCET2 // germinal center expressed transcript 2 // 3q13.2 // 257	GCET2	NM_001008756	1.30436e-05	0.00500025	0.657798	0.930608	0.000621079	0.257249	0.999986	0.00965396	0.872199	1.21348	1.21348	0.1 Gy up vs 0 Gy	2.45668e-06	0.0010124	1.40857	1.40857	1 Gy up vs 0 Gy	0.0432183	0.675444	1.16078	1.16078	1 Gy up vs 0.1 Gy	0.657798	0.930608	1.03616	1.03616	Female up vs Male	14.2737	2.45293	0.198622	0.0170666	5.24271	2.25239	1.39603	0.239908	4.21031	1	0.896642
29624	8094759	NM_024677 // NSUN7 // NOL1/NOP2/Sun domain family, member 7 // 4p14 // 79730 ///	NSUN7	NM_024677	1.3393e-05	0.00507518	0.00424809	0.187131	0.00012367	0.811783	0.999986	0.34051	0.985372	1.06033	1.06033	0.1 Gy up vs 0 Gy	9.1457e-05	0.0247144	0.792889	-1.26121	1 Gy down vs 0 Gy	1.66246e-05	0.00961544	0.747774	-1.3373	1 Gy down vs 0.1 Gy	0.00424809	0.187131	0.816693	-1.22445	Female down vs Male	14.2319	1.75561	8.99377	0.554724	6.37606	1.96633	0.209412	0.0258325	3.02226	1	-0.953049
19220	8061129	BC016869 // C20orf72 // chromosome 20 open reading frame 72 // 20p11.23 // 92667	C20orf72	BC016869	2.23742e-05	0.00838219	0.0423526	0.488039	6.49696e-05	0.902183	0.999986	0.0085025	0.872199	1.31388	1.31388	0.1 Gy up vs 0 Gy	4.46402e-06	0.00173141	1.58321	1.58321	1 Gy up vs 0 Gy	0.0670454	0.719186	1.20499	1.20499	1 Gy up vs 0.1 Gy	0.0423526	0.488039	1.25889	1.25889	Female up vs Male	13.4291	4.43266	4.34498	0.717093	6.84584	5.64917	0.103155	0.0340492	8.08694	1	0.888485
2368	8110289	NM_022455 // NSD1 // nuclear receptor binding SET domain protein 1 // 5q35.2-q35	NSD1	NM_022455	2.68019e-05	0.00992815	0.36877	0.833413	0.00292682	0.534874	0.999986	0.585715	0.995889	1.02006	1.02006	0.1 Gy up vs 0 Gy	1.49924e-05	0.00514864	1.16838	1.16838	1 Gy up vs 0 Gy	0.000467703	0.14685	1.1454	1.1454	1 Gy up vs 0.1 Gy	0.36877	0.833413	0.964223	-1.0371	Female down vs Male	13.1506	0.573932	0.822911	0.0179572	4.20713	0.459031	0.633782	0.0276603	1.06926	1	0.999831
7200	8053406	NM_017750 // RETSAT // retinol saturase (all-trans-retinol 13,14-reductase) // 2	RETSAT	NM_017750	2.72313e-05	0.0099475	0.154989	0.689265	0.510565	0.323984	0.999986	0.0449788	0.940367	1.15876	1.15876	0.1 Gy up vs 0 Gy	5.16933e-06	0.00195888	1.38788	1.38788	1 Gy up vs 0 Gy	0.0150649	0.560047	1.19773	1.19773	1 Gy up vs 0.1 Gy	0.154989	0.689265	1.1216	1.1216	Female up vs Male	13.1262	2.24185	2.08631	0.178163	0.866191	0.369848	1.15339	0.19699	4.18443	1	0.946579
4940	8112202	NM_006622 // PLK2 // polo-like kinase 2 (Drosophila) // 5q12.1-q13.2 // 10769 //	PLK2	NM_006622	2.74576e-05	0.0099475	0.455317	0.867946	7.04794e-05	0.986139	0.999986	0.0354418	0.940367	1.16413	1.16413	0.1 Gy up vs 0 Gy	5.13233e-06	0.00195888	1.37947	1.37947	1 Gy up vs 0 Gy	0.0194769	0.577222	1.18498	1.18498	1 Gy up vs 0.1 Gy	0.455317	0.867946	1.06041	1.06041	Female up vs Male	13.1134	2.1557	0.56634	0.0465499	6.78584	2.78878	0.0139623	0.00229524	4.02752	1	0.93767
28013	8128075	---		---	3.32264e-05	0.0119066	0.627285	0.92257	0.0280251	0.177724	0.999986	1.14654e-05	0.0222348	0.768134	-1.30186	0.1 Gy down vs 0 Gy	0.326556	0.999803	0.953263	-1.04903	1 Gy down vs 0 Gy	0.000214451	0.0841669	1.24101	1.24101	1 Gy up vs 0.1 Gy	0.627285	0.92257	0.971151	-1.02971	Female down vs Male	12.8218	1.24514	0.238757	0.011593	2.76679	0.671716	1.78988	0.173818	2.37923	1	0.238621
2770	8159448	NM_206920 // MAMDC4 // MAM domain containing 4 // 9q34.3 // 158056 /// ENST00000	MAMDC4	NM_206920	3.81208e-05	0.0135136	0.456676	0.868095	0.00302634	0.582052	0.999986	0.296986	0.985372	1.04313	1.04313	0.1 Gy up vs 0 Gy	1.23267e-05	0.00436975	1.19035	1.19035	1 Gy up vs 0 Gy	0.0018281	0.293994	1.14114	1.14114	1 Gy up vs 0.1 Gy	0.456676	0.868095	0.967209	-1.0339	Female down vs Male	12.6131	0.673937	0.562914	0.0150387	4.18529	0.559067	0.547218	0.0292387	1.30908	1	0.991962
22250	8148317	NM_002467 // MYC // v-myc myelocytomatosis viral oncogene homolog (avian) // 8q2	MYC	NM_002467	4.08699e-05	0.014334	0.308076	0.807002	0.0616797	0.454881	0.999986	0.109951	0.975498	0.833253	-1.20012	0.1 Gy down vs 0 Gy	8.93479e-06	0.00330969	0.608409	-1.64363	1 Gy down vs 0 Gy	0.00716479	0.467402	0.730161	-1.36956	1 Gy down vs 0.1 Gy	0.308076	0.807002	0.879818	-1.1366	Female down vs Male	12.5077	5.23004	1.06086	0.221797	2.27282	2.37592	0.80052	0.334733	10.2445	1	-0.940315
5023	8026787	NM_173544 // FAM129C // family with sequence similarity 129, member C // 19p13.1	FAM129C	NM_173544	4.32328e-05	0.0150031	0.00701689	0.238997	0.000312852	0.501288	0.999986	0.799934	0.998041	1.01904	1.01904	0.1 Gy up vs 0 Gy	7.1466e-05	0.0201375	0.750311	-1.33278	1 Gy down vs 0 Gy	0.000138417	0.0608444	0.736291	-1.35816	1 Gy down vs 0.1 Gy	0.00701689	0.238997	0.79363	-1.26003	Female down vs Male	12.4229	2.26718	7.92086	0.722778	5.71684	2.6083	0.700399	0.127823	4.47124	1	-0.988098
16168	8083457	NM_002886 // RAP2B // RAP2B, member of RAS oncogene family // 3q25.2 // 5912 ///	RAP2B	NM_002886	4.66341e-05	0.0160149	0.158608	0.693793	5.60035e-05	0.491074	0.999986	0.0641833	0.960506	1.10788	1.10788	0.1 Gy up vs 0 Gy	9.22009e-06	0.00337742	1.27058	1.27058	1 Gy up vs 0 Gy	0.014573	0.554945	1.14685	1.14685	1 Gy up vs 0.1 Gy	0.158608	0.693793	1.08973	1.08973	Female up vs Male	12.309	1.19983	2.04946	0.0998863	6.95575	1.69504	0.721583	0.0703369	2.38816	1	0.950409
1848	7974447	NM_199421 // SOCS4 // suppressor of cytokine signaling 4 // 14q22.2-q22.3 // 122	SOCS4	NM_199421	5.18969e-05	0.0176385	0.0629168	0.547484	7.80578e-07	0.737347	0.999986	0.242951	0.97905	0.935066	-1.06944	0.1 Gy down vs 0 Gy	0.000465312	0.0935391	1.21	1.21	1 Gy up vs 0 Gy	3.70068e-05	0.0200007	1.29402	1.29402	1 Gy up vs 0.1 Gy	0.0629168	0.547484	1.12742	1.12742	Female up vs Male	12.1487	1.30551	3.62162	0.194592	10.3907	2.79148	0.306599	0.0329475	2.6328	1	0.94961
21309	8147424	NM_152416 // C8orf38 // chromosome 8 open reading frame 38 // 8q22.1 // 137682 /	NDUFAF6	NM_152416	5.57364e-05	0.0185696	0.913435	0.987058	0.143487	0.248196	0.999986	0.139335	0.976504	1.09912	1.09912	0.1 Gy up vs 0 Gy	1.28863e-05	0.00447195	1.31374	1.31374	1 Gy up vs 0 Gy	0.00662544	0.465962	1.19526	1.19526	1 Gy up vs 0.1 Gy	0.913435	0.987058	1.00765	1.00765	Female up vs Male	12.0421	1.58638	0.0119399	0.000786461	1.73835	0.57251	1.43393	0.188901	3.22755	1	0.975181
18467	8059580	NM_139072 // DNER // delta/notch-like EGF repeat containing // 2q36.3 // 92737 /	DNER	NM_139072	5.57629e-05	0.0185696	0.873645	0.979838	0.305027	0.571145	0.999986	0.291178	0.985372	1.10492	1.10492	0.1 Gy up vs 0 Gy	1.74372e-05	0.00580676	1.48915	1.48915	1 Gy up vs 0 Gy	0.0024695	0.326582	1.34775	1.34775	1 Gy up vs 0.1 Gy	0.873645	0.979838	1.01672	1.01672	Female up vs Male	12.0414	3.50577	0.0255567	0.00372033	1.23987	0.90245	0.566564	0.164952	7.13302	1	0.993482
14992	8032509	NM_052847 // GNG7 // guanine nucleotide binding protein (G protein), gamma 7 //	GNG7	NM_052847	5.94851e-05	0.0196094	0.212118	0.744616	0.100661	0.188099	0.999986	0.024504	0.911724	0.85952	-1.16344	0.1 Gy down vs 0 Gy	1.14478e-05	0.00411996	0.751995	-1.3298	1 Gy down vs 0 Gy	0.045851	0.68094	0.874901	-1.14299	1 Gy down vs 0.1 Gy	0.212118	0.744616	0.912573	-1.0958	Female down vs Male	11.9451	1.69253	1.59835	0.113237	1.96433	0.695824	1.72908	0.244996	3.47146	1	-0.873106
16042	8007885	NM_006178 // NSF // N-ethylmaleimide-sensitive factor // 17q21 // 4905 /// ENST0	NSF	NM_006178	6.00749e-05	0.0196094	0.26657	0.783177	0.0144317	0.195619	0.999986	0.039569	0.940367	1.07193	1.07193	0.1 Gy up vs 0 Gy	1.14971e-05	0.00411996	1.15431	1.15431	1 Gy up vs 0 Gy	0.0287136	0.620457	1.07684	1.07684	1 Gy up vs 0.1 Gy	0.26657	0.783177	1.0418	1.0418	Female up vs Male	11.9304	0.4287	1.26294	0.0226909	3.18395	0.286025	1.68714	0.0606245	0.880367	1	0.92353
17987	8034821	NM_000955 // PTGER1 // prostaglandin E receptor 1 (subtype EP1), 42kDa // 19p13.	PTGER1	NM_000955	6.19647e-05	0.0198954	0.960633	0.993573	0.607075	0.254246	0.999986	1.36993e-05	0.025091	1.3394	1.3394	0.1 Gy up vs 0 Gy	0.119285	0.999803	1.08953	1.08953	1 Gy up vs 0 Gy	0.00129147	0.267279	0.813451	-1.22933	1 Gy down vs 0.1 Gy	0.960633	0.993573	0.996677	-1.00333	Female down vs Male	11.8844	1.44709	0.00246133	0.00014985	0.726229	0.221071	1.40845	0.171499	2.98322	1	-0.174469
15515	8117415	NM_003532 // HIST1H3E // histone cluster 1, H3e // 6p21.3 // 8353 /// CR542014 /	HIST1H3E	NM_003532	6.21579e-05	0.0198954	0.189318	0.726212	0.000716796	0.00479208	0.999986	0.71413	0.996307	0.974761	-1.02589	0.1 Gy down vs 0 Gy	0.000118841	0.03085	1.29635	1.29635	1 Gy up vs 0 Gy	0.000150457	0.0635932	1.32992	1.32992	1 Gy up vs 0.1 Gy	0.189318	0.726212	1.10789	1.10789	Female up vs Male	11.8798	1.90442	1.77181	0.142018	5.14492	2.06193	5.96762	0.956656	3.92754	1	0.986982
29118	8128936	---		---	6.43776e-05	0.0204077	0.453572	0.86725	0.00444904	0.257726	0.999986	0.882751	0.999803	1.00747	1.00747	0.1 Gy up vs 0 Gy	5.56562e-05	0.0166807	1.21937	1.21937	1 Gy up vs 0 Gy	0.000400291	0.136049	1.21032	1.21032	1 Gy up vs 0.1 Gy	0.453572	0.86725	1.043	1.043	Female up vs Male	11.8277	0.993825	0.570763	0.0239792	3.93499	0.826594	1.39408	0.117138	2.05861	1	0.998145
28471	7918552	NM_019099 // C1orf183 // chromosome 1 open reading frame 183 // 1p13.2 // 55924	C1orf183	NM_019099	7.15319e-05	0.0224597	0.661101	0.931259	0.998813	0.947075	0.999986	0.155968	0.976504	1.05774	1.05774	0.1 Gy up vs 0 Gy	1.69897e-05	0.00571547	1.18077	1.18077	1 Gy up vs 0 Gy	0.00682496	0.466912	1.11632	1.11632	1 Gy up vs 0.1 Gy	0.661101	0.931259	0.981119	-1.01924	Female down vs Male	11.6718	0.589831	0.194545	0.00491563	0.0438968	0.00554578	0.0544369	0.00275095	1.2381	1	0.974321
31968	8156373	NM_001083536 // FGD3 // FYVE, RhoGEF and PH domain containing 3 // --- // 89846	FGD3	NM_001083536	7.79445e-05	0.0240995	0.843859	0.974477	3.90802e-05	0.986726	0.999986	0.022399	0.911724	1.0788	1.0788	0.1 Gy up vs 0 Gy	1.53352e-05	0.00521207	1.14806	1.14806	1 Gy up vs 0 Gy	0.0588311	0.707403	1.0642	1.0642	1 Gy up vs 0.1 Gy	0.843859	0.974477	1.00709	1.00709	Female up vs Male	11.5453	0.397785	0.0392065	0.000675417	7.22447	0.622286	0.0133665	0.000460533	0.844131	1	0.891626
18060	8009432	NM_016627 // AMZ2 // archaelysin family metallopeptidase 2 // 17q24.2 // 51321 /	AMZ2	NM_016627	7.82166e-05	0.0240995	0.00770304	0.252188	2.99181e-08	0.902241	0.999986	0.195705	0.976504	1.0783	1.0783	0.1 Gy up vs 0 Gy	2.00384e-05	0.0065529	1.27459	1.27459	1 Gy up vs 0 Gy	0.00541907	0.455497	1.18204	1.18204	1 Gy up vs 0.1 Gy	0.00770304	0.252188	1.19386	1.19386	Female up vs Male	11.5401	1.2691	7.7248	0.42476	13.4184	3.68916	0.10309	0.0113371	2.69434	1	0.982096
22070	7988212	NM_025165 // ELL3 // elongation factor RNA polymerase II-like 3 // 15q15.3 // 80	ELL3	NM_025165	7.92471e-05	0.0241909	0.000122061	0.021059	3.58018e-05	0.95688	0.999986	0.650867	0.995889	1.0212	1.0212	0.1 Gy up vs 0 Gy	0.000170513	0.0416405	0.845559	-1.18265	1 Gy down vs 0 Gy	0.000157061	0.0645337	0.828002	-1.20773	1 Gy down vs 0.1 Gy	0.000122061	0.021059	0.807843	-1.23786	Female down vs Male	11.5209	0.814617	17.4245	0.616025	7.29043	1.28873	0.044117	0.00311942	1.73234	1	-0.979728
357	8157516	NM_012210 // TRIM32 // tripartite motif-containing 32 // 9q33.1 // 22954 /// NM_	TRIM32	NM_012210	8.31069e-05	0.0251364	0.818049	0.969043	0.0124016	0.0523701	0.999986	0.634233	0.995889	1.03679	1.03679	0.1 Gy up vs 0 Gy	4.58552e-05	0.0138693	1.3524	1.3524	1 Gy up vs 0 Gy	0.000937322	0.23471	1.30441	1.30441	1 Gy up vs 0.1 Gy	0.818049	0.969043	1.01955	1.01955	Female up vs Male	11.451	2.17116	0.0534971	0.00507162	3.27976	1.55464	3.13429	0.594274	4.64529	1	0.999991
3637	8110971	NM_138809 // CMBL // carboxymethylenebutenolidase homolog (Pseudomonas) // 5p15.	CMBL	NM_138809	8.79993e-05	0.0263742	0.567805	0.904102	0.674771	0.0992396	0.999986	0.158835	0.976504	1.08627	1.08627	0.1 Gy up vs 0 Gy	2.08909e-05	0.00675227	1.27576	1.27576	1 Gy up vs 0 Gy	0.00768617	0.479013	1.17444	1.17444	1 Gy up vs 0.1 Gy	0.567805	0.904102	0.963769	-1.03759	Female down vs Male	11.3672	1.26618	0.330826	0.0184251	0.633902	0.176523	2.42264	0.269855	2.72902	1	0.975929
28395	7918487	NM_024901 // DENND2D // DENN/MADD domain containing 2D // 1p13.3 // 79961 /// EN	DENND2D	NM_024901	9.22734e-05	0.027406	0.217922	0.748269	0.319536	0.615581	0.999986	0.114788	0.976504	1.09363	1.09363	0.1 Gy up vs 0 Gy	2.00753e-05	0.0065529	1.26533	1.26533	1 Gy up vs 0 Gy	0.0117962	0.541639	1.15699	1.15699	1 Gy up vs 0.1 Gy	0.217922	0.748269	0.925716	-1.08025	Female down vs Male	11.2978	1.16917	1.55778	0.0806047	1.20778	0.312473	0.490025	0.050711	2.53542	1	0.965245
4827	8111993	NM_004465 // FGF10 // fibroblast growth factor 10 // 5p13-p12 // 2255 /// ENST00	FGF10	NM_004465	9.7468e-05	0.0286904	0.0234175	0.389913	0.0210735	0.460292	0.999986	0.00305204	0.76227	1.138	1.138	0.1 Gy up vs 0 Gy	3.16969e-05	0.00995222	1.18534	1.18534	1 Gy up vs 0 Gy	0.330581	0.889371	1.0416	1.0416	1 Gy up vs 0.1 Gy	0.0234175	0.389913	0.897945	-1.11365	Female down vs Male	11.2179	0.642506	5.47425	0.156769	2.94561	0.421775	0.788311	0.0451505	1.40324	1	0.759706
23118	8040142	NM_016207 // CPSF3 // cleavage and polyadenylation specific factor 3, 73kDa // 2	CPSF3	NM_016207	0.000101606	0.0296438	0.474737	0.8768	0.000343287	0.89957	0.999986	0.774937	0.997859	1.00966	1.00966	0.1 Gy up vs 0 Gy	6.97657e-05	0.0198279	1.13887	1.13887	1 Gy up vs 0 Gy	0.000741642	0.199422	1.12797	1.12797	1 Gy up vs 0.1 Gy	0.474737	0.8768	1.02709	1.02709	Female up vs Male	11.1573	0.41581	0.518891	0.00966897	5.65202	0.526596	0.106068	0.0039529	0.913061	1	0.999592
20385	8036622	NM_198445 // RINL // Ras and Rab interactor-like // 19q13.2 // 126432 /// ENST00	RINL	NM_198445	0.000110936	0.0318029	0.0290428	0.42336	0.0262246	0.721226	0.999986	0.0221137	0.911724	1.10814	1.10814	0.1 Gy up vs 0 Gy	2.24068e-05	0.00717192	1.19979	1.19979	1 Gy up vs 0 Gy	0.0735065	0.727252	1.0827	1.0827	1 Gy up vs 0.1 Gy	0.0290428	0.42336	1.11449	1.11449	Female up vs Male	11.0297	0.693325	5.05791	0.158969	2.8084	0.441338	0.328992	0.0206803	1.54006	1	0.886854
9348	7954436	NM_006152 // LRMP // lymphoid-restricted membrane protein // 12p12.1 // 4033 ///	LRMP	NM_006152	0.000116607	0.0331405	0.441189	0.864002	0.0106112	0.845805	0.999986	0.413754	0.985372	1.04859	1.04859	0.1 Gy up vs 0 Gy	4.32931e-05	0.0133391	1.26009	1.26009	1 Gy up vs 0 Gy	0.00246811	0.326582	1.2017	1.2017	1 Gy up vs 0.1 Gy	0.441189	0.864002	1.05084	1.05084	Female up vs Male	10.9575	1.20905	0.602945	0.0332644	3.37855	0.931971	0.16804	0.0185415	2.70332	1	0.996331
19543	7985777	NM_002201 // ISG20 // interferon stimulated exonuclease gene 20kDa // 15q26 // 3	ISG20	NM_002201	0.000121817	0.0343253	0.337764	0.821194	0.000708791	0.380632	0.999986	0.727078	0.997175	0.963617	-1.03776	0.1 Gy down vs 0 Gy	7.58999e-05	0.0208522	0.664992	-1.50378	1 Gy down vs 0 Gy	0.000962846	0.23471	0.6901	-1.44907	1 Gy down vs 0.1 Gy	0.337764	0.821194	1.12007	1.12007	Female up vs Male	10.8943	4.04438	0.937157	0.173955	5.15257	4.78208	0.985215	0.36575	9.09536	1	-0.999966
3142	7950753	NM_021825 // CCDC90B // coiled-coil domain containing 90B // 11q14.1 // 60492 //	CCDC90B	NM_021825	0.000124201	0.0347005	0.644873	0.927106	0.336581	0.267213	0.999986	0.031394	0.93912	1.15387	1.15387	0.1 Gy up vs 0 Gy	2.45989e-05	0.00779785	1.30892	1.30892	1 Gy up vs 0 Gy	0.056672	0.702079	1.13438	1.13438	1 Gy up vs 0.1 Gy	0.644873	0.927106	1.03379	1.03379	Female up vs Male	10.8663	1.50988	0.215074	0.0149423	1.17161	0.40699	1.3559	0.188403	3.40429	1	0.908764
2528	8110382	NM_030567 // PRR7 // proline rich 7 (synaptic) // 5q35.3 // 80758 /// ENST000003	PRR7	NM_030567	0.000131368	0.0363945	0.409812	0.849646	0.00247468	0.256671	0.999986	2.58832e-05	0.0371008	0.806495	-1.23993	0.1 Gy down vs 0 Gy	0.0405822	0.984651	0.916568	-1.09103	1 Gy down vs 0 Gy	0.00804504	0.486658	1.13648	1.13648	1 Gy up vs 0.1 Gy	0.409812	0.849646	0.958192	-1.04363	Female down vs Male	10.7854	0.770134	0.691134	0.0246753	4.31701	0.770643	1.39841	0.0998539	1.74943	1	-0.0115885
4458	7901802	BC034822 // MGC34796 // SPR pseudogene // 1p32 // 414927	MGC34796	BC034822	0.000159028	0.0433292	0.14167	0.673909	0.00903187	0.567274	0.999986	0.000545152	0.374429	0.932363	-1.07254	0.1 Gy down vs 0 Gy	0.4469	0.999803	1.01306	1.01306	1 Gy up vs 0 Gy	6.11128e-05	0.0314807	1.08656	1.08656	1 Gy up vs 0.1 Gy	0.14167	0.673909	0.969124	-1.03186	Female down vs Male	10.5113	0.125386	2.2311	0.0133071	3.48095	0.103808	0.573522	0.0068414	0.292254	1	0.551383
15104	8167013	NM_014735 // PHF16 // PHD finger protein 16 // Xp11.23 // 9767 /// NM_001077445	PHF16	NM_014735	0.000164635	0.0444892	0.00147645	0.104008	0.000176178	0.458894	0.999986	0.241585	0.97905	1.08111	1.08111	0.1 Gy up vs 0 Gy	4.45574e-05	0.0136016	1.30179	1.30179	1 Gy up vs 0 Gy	0.00685469	0.466912	1.20412	1.20412	1 Gy up vs 0.1 Gy	0.00147645	0.104008	0.781984	-1.2788	Female down vs Male	10.4618	1.50817	11.3511	0.818189	6.12224	2.20645	0.79145	0.114095	3.53192	1	0.985284
8625	8054092	NM_015348 // TMEM131 // transmembrane protein 131 // 2q11.2 // 23505 /// ENST000	TMEM131	NM_015348	0.000167714	0.0449528	0.28164	0.788946	3.08256e-05	0.350017	0.999986	0.823181	0.998234	0.99031	-1.00978	0.1 Gy down vs 0 Gy	0.000226957	0.0526924	1.16686	1.16686	1 Gy up vs 0 Gy	0.000419471	0.141113	1.17828	1.17828	1 Gy up vs 0.1 Gy	0.28164	0.788946	0.949002	-1.05374	Female down vs Male	10.4354	0.652799	1.18513	0.0370687	7.40359	1.15786	1.07259	0.0670973	1.53263	1	0.990252
20260	7961960	---		---	0.000173639	0.0461656	0.124671	0.650234	0.00427851	0.782369	0.999986	0.416534	0.985372	1.05256	1.05256	0.1 Gy up vs 0 Gy	6.309e-05	0.018571	1.27726	1.27726	1 Gy up vs 0 Gy	0.00324913	0.361674	1.21348	1.21348	1 Gy up vs 0.1 Gy	0.124671	0.650234	0.897313	-1.11444	Female down vs Male	10.3859	1.3518	2.44055	0.158828	3.96027	1.28865	0.246662	0.032105	3.18886	1	0.996086
20419	7912224	NM_003039 // SLC2A5 // solute carrier family 2 (facilitated glucose/fructose tra	SLC2A5	NM_003039	0.00017751	0.046459	0.624637	0.921296	0.0756853	0.434869	0.999986	0.370588	0.985372	0.947841	-1.05503	0.1 Gy down vs 0 Gy	5.9675e-05	0.017724	0.792203	-1.2623	1 Gy down vs 0 Gy	0.00394269	0.393762	0.835798	-1.19646	1 Gy down vs 0.1 Gy	0.624637	0.921296	1.03291	1.03291	Female up vs Male	10.3545	1.21169	0.242456	0.0141862	2.14429	0.627316	0.847022	0.0991193	2.86701	1	-0.988359
20425	8146559	---		---	0.000177561	0.046459	0.625926	0.921963	0.447558	0.212011	0.999986	4.76235e-05	0.0603866	0.891643	-1.12153	0.1 Gy down vs 0 Gy	0.00736147	0.598888	0.937728	-1.06641	1 Gy down vs 0 Gy	0.0556462	0.699851	1.05169	1.05169	1 Gy up vs 0.1 Gy	0.625926	0.921963	0.986107	-1.01409	Female down vs Male	10.3541	0.22785	0.24065	0.00264785	0.966423	0.0531672	1.60127	0.0352372	0.539141	1	-0.176022
1475	8024170	NM_012292 // HMHA1 // histocompatibility (minor) HA-1 // 19p13.3 // 23526 /// EN	HMHA1	NM_012292	0.000183299	0.0475813	0.425924	0.85756	1.92822e-05	0.673031	0.999986	0.0266894	0.921025	0.889846	-1.12379	0.1 Gy down vs 0 Gy	3.77548e-05	0.0117425	0.812998	-1.23002	1 Gy down vs 0 Gy	0.0832463	0.745998	0.913639	-1.09452	1 Gy down vs 0.1 Gy	0.425924	0.85756	1.04655	1.04655	Female up vs Male	10.3089	0.895696	0.644609	0.0280037	7.76237	1.6861	0.399181	0.0346832	2.1287	1	-0.860188
