# Supplementary material for: Radiation-induced alternative transcription and splicing events and their applicability to practical biodosimetry
Source: Sci Rep. 2016 Jan 14;6:19251. doi: 10.1038/srep19251 (PMC4725928; doi:10.1038/srep19251)
Supplement: Supplementary table S2 [file srep19251-s3.xls]

## Sheet: Sheet1
# of markers	Transcript Cluster ID	gene_assignment	Gene Symbol	RefSeq	p-value(Dose)	p-value(Gender)	p-value(Scan Date)	alt-splicing(Dose)	p-value(0 Gy vs. 1 Gy)	F-statistic(Dose)	F-statistic(Gender)	F-statistic(Scan Date)	F-statistic(Marker ID)	F-statistic(Dose * Marker ID)	F-statistic(Sample ID(Scan Date * Dose * Gender))	Sum of squares(Error)	F-statistic(Error)
14	8018236	AK298908 // FDXR // ferredoxin reductase // 17q24-q25 // 2232 /// AK301779 // FDXR // f	FDXR	AK298908	4.25075e-32	0.888965	0.257199	0	4.40225e-29	407.808	0.019688	1.35394	394.055	31.1763	1.74078	133.414	1
9	7985767	AK022624 // AEN // apoptosis enhancing nuclease // 15q26.1 // 64782 /// BC005164 // AEN	AEN	AK022624	4.72468e-30	0.482407	0.262085	0	6.94555e-27	334.717	0.500716	1.34132	218.074	24.6852	2.00487	89.8142	1
31	8163678	AF116574 // ASTN2 // astrotactin 2 // 9q33.1 // 23245 /// BC029272 // ASTN2 // astrotac	ASTN2	AF116574	4.57607e-14	0.0386246	0.288923	0	1.42965e-12	59.5468	4.5073	1.27543	141.866	8.1464	1.97214	659.117	1
14	8147424	BC028166 // NDUFAF6 // NADH dehydrogenase (ubiquinone) complex I, assembly factor 6 //	NDUFAF6	BC028166	9.63716e-07	0.104249	0.196154	0	2.06013e-06	18.3999	2.73606	1.53296	268.908	14.973	1.54354	241.347	1
15	8149733	AF012535 // TNFRSF10B // tumor necrosis factor receptor superfamily, member 10b // 8p22	TNFRSF10B	AF012535	1.88977e-32	0.182262	0.306773	3.04218e-38	1.06772e-29	421.804	1.82858	1.23447	614.7	10.4785	4.71063	106.862	1
13	8128698	AF033122 // SESN1 // sestrin 1 // 6q21 // 27244 /// AK290157 // SESN1 // sestrin 1 // 6	SESN1	AF033122	1.85288e-21	0.62962	0.488327	1.25163e-35	6.03831e-18	140.293	0.235409	0.900055	357.947	11.206	4.66995	119.712	1
12	7939738	AB107037 // DDB2 // damage-specific DNA binding protein 2, 48kDa // 11p12-p11 // 1643 /	DDB2	AB107037	1.12739e-40	0.253703	0.961889	1.93461e-34	2.09879e-37	914.495	1.33272	0.197875	569.113	11.7111	1.94751	90.5412	1
8	8092230	AF355465 // ZMAT3 // zinc finger, matrin-type 3 // 3q26.32 // 64393 /// BC002896 // ZMA	ZMAT3	AF355465	1.81279e-24	0.0887526	0.230709	1.63453e-32	2.71545e-21	192.063	3.01077	1.42634	928.893	16.834	2.28994	63.7197	1
12	8030158	L22474 // BAX // BCL2-associated X protein // 19q13.3-q13.4 // 581 /// ENST00000345358	BAX	L22474	1.23242e-26	0.901239	0.0151275	4.21918e-31	8.32568e-25	239.099	0.015554	3.14015	374.312	10.653	1.38519	168.366	1
8	8173299	AF298812 // EDA2R // ectodysplasin A2 receptor // Xq12 // 60401 /// AK296264 // EDA2R /	EDA2R	AF298812	1.35241e-23	0.00496396	0.0354774	8.26284e-29	9.8816e-22	175.576	8.62562	2.60973	159.026	14.8322	1.32917	81.1583	1
17	8085486	ENST00000285021 // XPC // xeroderma pigmentosum, complementation group C // 3p25 // 750	XPC	ENST00000285021	1.18279e-32	0.433539	0.206439	8.7446e-29	1.09811e-29	430.099	0.623135	1.49955	1283.73	7.39908	2.08761	140.636	1
12	8064844	BC000491 // PCNA // proliferating cell nuclear antigen // 20pter-p12 // 5111 /// BC0624	PCNA	BC000491	8.70652e-26	0.442261	0.00794819	1.2466e-27	7.91968e-24	219.571	0.599717	3.54415	586.336	9.5729	1.33515	289.939	1
12	7985053	AK026282 // FBXO22 // F-box protein 22 // 15q24.2 // 26263 /// AK223500 // FBXO22 // F-	FBXO22	AK026282	2.58959e-17	0.428349	0.901487	1.56844e-26	2.15052e-14	88.5254	0.63742	0.315373	2155.35	9.23447	3.0629	79.8734	1
14	8109697	BC000196 // CCNG1 // cyclin G1 // 5q32-q34 // 900 /// BC007093 // CCNG1 // cyclin G1 //	CCNG1	BC000196	2.61863e-21	0.318985	0.59976	2.47361e-24	3.78738e-19	138.059	1.0128	0.736224	1012.59	7.53398	2.34693	156.154	1
7	7989493	BC003667 // RPS27L // ribosomal protein S27-like // 15q22.2 // 51065 /// ENST0000033096	RPS27L	BC003667	5.87221e-29	0.808876	0.0511877	5.01066e-24	1.86929e-26	300.822	0.0591146	2.38201	1899.81	14.2207	1.31293	74.3593	1
15	8119858	AB024313 // POLH // polymerase (DNA directed), eta // 6p21.1 // 5429 /// AF158185 // PO	POLH	AB024313	2.15557e-37	0.235077	0.584449	2.24086e-23	3.06805e-34	673.44	1.44379	0.757709	1224.66	6.90624	2.00338	112.369	1
8	8154563	ENST00000340967 // ACER2 // alkaline ceramidase 2 // 9p22.1 // 340485 /// ENST000003803	ACER2	ENST00000340967	2.50985e-19	0.136523	0.450387	8.01685e-23	6.01238e-17	111.262	2.28832	0.961059	169.595	11.7491	1.17006	132.631	1
7	7902227	BC011757 // GADD45A // growth arrest and DNA-damage-inducible, alpha // 1p31.2 // 1647	GADD45A	BC011757	5.65844e-29	0.0151328	0.0510667	5.1032e-20	9.24267e-27	301.297	6.32054	2.38348	1154.76	11.8297	0.779376	72.2781	1
13	7965094	BC017481 // E2F7 // E2F transcription factor 7 // 12q21.2 // 144455 /// BC136367 // E2F	E2F7	BC017481	3.98915e-08	0.911553	0.379587	4.17766e-19	4.08402e-05	24.2395	0.0124617	1.0856	145.784	6.56643	1.38132	107.494	1
16	7956989	AF092845 // MDM2 // Mdm2, p53 E3 ubiquitin protein ligase homolog (mouse) // 12q14.3-q1	MDM2	AF092845	1.23887e-35	0.9138	0.26288	3.53504e-18	4.17608e-33	570.767	0.0118341	1.33928	897.714	5.43237	2.2748	127.41	1
10	8008922	AK299773 // PPM1D // protein phosphatase, Mg2+/Mn2+ dependent, 1D // 17q23.2 // 8493 //	PPM1D	AK299773	4.09041e-22	0.708233	0.0978021	1.34881e-17	1.95523e-19	150.412	0.141623	1.97759	1690.08	7.56485	1.42991	67.6801	1
6	8159441	AF164795 // PHPT1 // phosphohistidine phosphatase 1 // 9q34.3 // 29085 /// AF393504 //	PHPT1	AF164795	2.90485e-21	0.396897	0.37021	1.61299e-17	1.76593e-19	137.395	0.729945	1.1034	420.672	12.159	1.39921	92.6194	1
12	8149749	AF021233 // TNFRSF10D // tumor necrosis factor receptor superfamily, member 10d, decoy	TNFRSF10D	AF021233	1.1737e-17	0.580436	0.965852	1.23609e-16	2.81565e-14	92.1195	0.309473	0.18798	330.92	6.25193	4.93025	130.35	1
16	8088247		ARHGEF3		8.06401e-08	0.563159	0.954541	2.72073e-16	4.17633e-07	22.8854	0.338676	0.215067	1150.58	5.01676	3.84641	171.611	1
20	7971461	AK097275 // LCP1 // lymphocyte cytosolic protein 1 (L-plastin) // 13q14.3 // 3936 /// A	LCP1	AK097275	0.478007	0.444997	0.367063	1.52691e-15	0.920277	0.748916	0.59252	1.10945	5136.65	4.21545	5.76096	70.0586	1
3	7967056	BC002638 // TRIAP1 // TP53 regulated inhibitor of apoptosis 1 // 12q24.31 // 51499 ///	TRIAP1	BC002638	1.15715e-16	0.20833	0.114443	1.37857e-14	5.23142e-15	82.024	1.62387	1.87848	1676.03	24.369	0.669667	20.4985	1
49	8128472	BC050681 // ASCC3 // activating signal cointegrator 1 complex subunit 3 // 6q16 // 1097	ASCC3	BC050681	5.64129e-26	0.0336767	0.15901	1.46883e-13	4.62541e-23	223.777	4.76476	1.66888	618.23	2.5031	11.6796	563.751	1
12	7996772	AK091674 // SLC7A6OS // solute carrier family 7, member 6 opposite strand // 16q22.1 //	SLC7A6OS	AK091674	1.52895e-13	0.43973	0.167707	4.5633e-13	5.19368e-11	55.6172	0.606439	1.63459	2815.16	5.18973	5.31899	42.5037	1
9	7934906	AK300664 // ACTA2 // actin, alpha 2, smooth muscle, aorta // 10q23.3 // 59 /// AY692464	ACTA2	AK300664	6.17158e-17	0.407311	0.577766	2.55208e-12	2.66837e-15	84.7074	0.698127	0.76717	252.165	6.11352	2.67969	172.021	1
39	8128894	ENST00000358835 // REV3L // REV3-like, polymerase (DNA directed), zeta, catalytic subun	REV3L	ENST00000358835	6.74487e-15	0.150278	0.445793	4.46697e-12	1.54126e-12	66.1783	2.13315	0.968684	728.533	2.60314	3.26937	476.897	1
5	8158022	ENST00000543471 // ZNF79 // zinc finger protein 79 // 9q34 // 7633 /// NM_007135 // ZNF	ZNF79	ENST00000543471	4.25292e-20	0.36984	0.870919	1.15341e-11	7.46645e-17	121.122	0.818616	0.363809	434.47	9.78185	2.17728	16.7568	1
7	8110872	AY335940 // IRX2 // iroquois homeobox 2 // 5p15.33 // 153572 /// BC065189 // IRX2 // ir	IRX2	AY335940	0.340176	0.646494	0.200876	2.64972e-11	0.615352	1.10141	0.212864	1.51743	3147.55	6.95531	1.01594	32.8038	1
5	8034821	BC039034 // PTGER1 // prostaglandin E receptor 1 (subtype EP1), 42kDa // 19p13.1 // 573	PTGER1	BC039034	0.00690639	0.452719	0.308844	4.56302e-11	0.445829	5.49384	0.572575	1.22985	265.93	9.28535	0.898805	26.7475	1
10	7960320	AK299203 // DCP1B // DCP1 decapping enzyme homolog B (S. cerevisiae) // 12p13.33 // 196	DCP1B	AK299203	1.0182e-12	0.0467236	0.799473	7.37786e-11	1.34196e-11	49.8045	4.15458	0.466354	527.173	5.11872	3.56172	108.62	1
31	8037991	AK297296 // LIG1 // ligase I, DNA, ATP-dependent // 19q13.2-q13.3 // 3978 /// AK300370	LIG1	AK297296	3.49551e-09	0.512325	0.958143	8.8372e-11	2.74476e-08	29.2227	0.43539	0.206807	285.908	2.71417	3.12281	647.256	1
14	7929032	AY495076 // FAS // Fas (TNF receptor superfamily, member 6) // 10q24.1 // 355 /// BC012	FAS	AY495076	1.83626e-17	0.554601	0.273122	1.85448e-10	2.66158e-15	90.073	0.353799	1.31354	893.694	4.00707	2.6343	219.348	1
8	7920903	AK092473 // SSR2 // signal sequence receptor, beta (translocon-associated protein beta)	SSR2	AK092473	0.573877	0.682578	0.662784	2.77444e-10	0.743196	0.561431	0.169165	0.649972	1348.96	5.76793	1.06645	112.178	1
29	8167069	AF258566 // UBA1 // ubiquitin-like modifier activating enzyme 1 // Xp11.23 // 7317 ///	UBA1	AF258566	0.918355	0.00327569	0.0135094	9.9769e-10	0.809881	0.0853136	9.52305	3.21088	2018.18	2.65049	4.99467	191.317	1
10	8081867	AL390077 // TIMMDC1 // translocase of inner mitochondrial membrane domain containing 1	TIMMDC1	AL390077	0.0651468	0.967783	0.443454	3.70095e-09	0.266647	2.88273	0.00164738	0.972588	1316.2	4.49915	1.98273	61.3482	1
16	8119473	BC110459 // PRICKLE4 // prickle homolog 4 (Drosophila) // 6p21.31 // 29964 /// ENST0000	PRICKLE4	BC110459	0.0986298	0.244415	0.0244657	5.24593e-09	0.181329	2.42485	1.38679	2.84059	1439.7	3.37101	0.875188	251.684	1
8	8055465	AF147204 // CXCR4 // chemokine (C-X-C motif) receptor 4 // 2q21 // 7852 /// AF348491 //	CXCR4	AF147204	0.512341	0.963526	0.824508	5.27027e-09	0.286466	0.677612	0.00211176	0.431533	1491.59	5.17711	2.77761	65.8251	1
5	8037872	AF354654 // BBC3 // BCL2 binding component 3 // 19q13.3-q13.4 // 27113 /// AF354655 //	BBC3	AF354654	7.51059e-05	0.994366	0.725629	9.91642e-09	1.14438e-05	11.5065	5.03556e-05	0.565905	1245.63	7.3816	1.27507	20.8402	1
24	8132592	AK293871 // OGDH // oxoglutarate (alpha-ketoglutarate) dehydrogenase (lipoamide) // 7p1	OGDH	AK293871	0.425089	0.279191	0.581866	1.32116e-08	0.312742	0.869968	1.19635	0.76136	1319.99	2.69893	5.70085	124.301	1
28	8044304	AL136868 // RGPD5 // RANBP2-like and GRIP domain containing 5 // 2q13 // 84220 /// BX53	RGPD5	AL136868	0.224252	0.049001	0.74169	1.4181e-08	0.276302	1.53968	4.06729	0.544461	2154.67	2.52313	6.12822	190.833	1
7	7909946	AK125494 // FAM177B // family with sequence similarity 177, member B // 1q41 // 400823	FAM177B	AK125494	0.000167436	0.45002	0.119624	1.63146e-08	0.00180993	10.3612	0.579485	1.85045	289.279	5.45673	3.80965	49.5357	1
19	7964183	AF110330 // GLS2 // glutaminase 2 (liver, mitochondrial) // 12q13 // 27165 /// AF110331	GLS2	AF110330	9.61908e-12	0.12166	0.480892	1.8885e-08	7.73001e-10	43.4563	2.47763	0.911751	115.924	2.97418	1.31611	420.231	1
32	7904574	BC023087 // NBPF15 // neuroblastoma breakpoint family, member 15 // 1q21.2 // 284565 //	NBPF15	BC023087	0.982547	0.534947	0.0413927	3.10802e-08	0.943258	0.0176131	0.390261	2.51398	1812.77	2.34628	10.2519	81.9311	1
14	8179504	BC063840 // BRD2 // bromodomain containing 2 // 6p21.3 // 6046 /// D42040 // BRD2 // br	BRD2	BC063840	0.608696	0.0033737	0.0413162	3.96704e-08	0.925806	0.501301	9.45875	2.51513	1254.26	3.39121	1.36736	107.174	1
31	8076612	AB073862 // EFCAB6 // EF-hand calcium binding domain 6 // 22q13.2 // 64800 /// NM_02278	EFCAB6	AB073862	0.147003	0.814195	0.420002	4.46095e-08	0.299672	1.99122	0.0558081	1.01258	155.031	2.35335	1.10615	603.891	1
7	8007100	AK290810 // IGFBP4 // insulin-like growth factor binding protein 4 // 17q12-q21.1 // 34	IGFBP4	AK290810	2.89069e-07	0.529902	0.923514	5.10806e-08	6.11025e-07	20.5226	0.400025	0.277221	672.456	5.19105	0.626321	45.9762	1
10	7945357	AK298572 // SIRT3 // sirtuin 3 // 11p15.5 // 23410 /// AK299438 // SIRT3 // sirtuin 3 /	SIRT3	AK298572	0.285333	0.415455	0.914246	6.00798e-08	0.655725	1.28545	0.674079	0.293705	549.041	4.05352	1.21913	117.612	1
16	7993872	BC000484 // UQCRC2 // ubiquinol-cytochrome c reductase core protein II // 16p12 // 7385	UQCRC2	BC000484	0.234443	0.515607	0.771269	8.31153e-08	0.512548	1.49259	0.428623	0.50475	5466.9	3.08597	4.6415	63.0561	1
13	8118580	D42040 // BRD2 // bromodomain containing 2 // 6p21.3 // 6046 /// ENST00000438194 // BRD	BRD2	D42040	0.805789	0.00512143	0.0565594	1.05733e-07	0.942698	0.21685	8.55901	2.31994	1247.38	3.40809	1.44064	100.68	1
5	8170507	BC128256 // PRRG3 // proline rich Gla (G-carboxyglutamic acid) 3 (transmembrane) // Xq2	PRRG3	BC128256	0.276609	0.0728886	0.0917685	1.32839e-07	0.874915	1.31809	3.35394	2.01761	518.681	6.48211	1.35397	23.5095	1
18	8026787	AK298062 // FAM129C // family with sequence similarity 129, member C // 19p13.11 // 199	FAM129C	AK298062	2.56198e-05	0.0148502	0.56825	1.42516e-07	0.000418459	13.1008	6.35824	0.780735	167.824	2.8634	2.31749	437.213	1
7	8073096	ENST00000474235 // APOBEC3H // apolipoprotein B mRNA editing enzyme, catalytic polypept	APOBEC3H	ENST00000474235	6.65175e-11	0.998542	0.925876	1.61295e-07	2.06618e-09	38.4206	3.37302e-06	0.272903	356.495	4.92312	1.92508	117.926	1
3	8157516	BC003154 // TRIM32 // tripartite motif containing 32 // 9q33.1 // 22954 /// U18543 // T	TRIM32	BC003154	8.99295e-10	0.166122	0.597001	1.80068e-07	4.91122e-08	32.2151	1.97366	0.740076	361.01	10.8201	1.30626	8.52947	1
8	8110971	ENST00000510532 // CMBL // carboxymethylenebutenolidase homolog (Pseudomonas) // 5p15.2	CMBL	ENST00000510532	0.000212782	0.116103	0.78605	1.97016e-07	0.00040626	10.0257	2.5553	0.484714	269.077	4.44724	1.73387	63.0439	1
10	8027222	AF542080 // CILP2 // cartilage intermediate layer protein 2 // 19p13.11 // 148113 /// A	CILP2	AF542080	0.513094	0.057851	0.232553	2.15145e-07	0.700434	0.676103	3.76572	1.42106	1583.95	3.84752	1.42605	90.7658	1
22	7924207	AK291641 // PTPN14 // protein tyrosine phosphatase, non-receptor type 14 // 1q32.2 // 5	PTPN14	AK291641	0.0329111	0.0819462	0.48915	2.49084e-07	0.103471	3.65302	3.14892	0.898767	129.341	2.57249	1.5655	376.206	1
79	7989516	AK296690 // HERC1 // HECT and RLD domain containing E3 ubiquitin protein ligase family	HERC1	AK296690	0.720821	0.541302	0.221918	2.51455e-07	0.560066	0.329475	0.3782	1.45202	1001	1.69618	16.9127	471.053	1
16	7953111	AF220048 // ITFG2 // integrin alpha FG-GAP repeat containing 2 // 12p13.33 // 55846 ///	ITFG2	AF220048	0.123036	0.187023	0.757346	2.51655e-07	0.197312	2.18377	1.78867	0.523492	991.786	2.96952	3.12481	114.752	1
22	8054557				0.225295	0.0752172	0.872655	2.58662e-07	0.409847	1.53476	3.29864	0.361161	2369.19	2.56943	5.77907	155.071	1
9	8002792	AK303878 // FA2H // fatty acid 2-hydroxylase // 16q23 // 79152 /// BC002679 // FA2H //	FA2H	AK303878	0.163106	0.604975	0.330188	3.6956e-07	0.10339	1.87939	0.270909	1.18369	359.933	4.007	0.6458	96.0978	1
16	7906400	AY138863 // IFI16 // interferon, gamma-inducible protein 16 // 1q22 // 3428 /// BC01705	IFI16	AY138863	0.721717	0.936944	0.769438	4.21278e-07	0.715546	0.328217	0.00632062	0.507221	1251.47	2.91487	10.0708	116.037	1
13	8126891	AY292862 // CRISP2 // cysteine-rich secretory protein 2 // 6p12.3 // 7180 /// AY292863	CRISP2	AY292862	0.405149	0.405609	0.608857	4.64487e-07	0.334779	0.919698	0.703244	0.723573	840.89	3.2203	1.80053	105.207	1
24	8006123	AK302497 // CPD // carboxypeptidase D // 17q11.2 // 1362 /// AK316409 // CPD // carboxy	CPD	AK302497	0.8719	0.219248	0.00595815	4.89082e-07	0.835843	0.13745	1.54712	3.72655	1615.77	2.43018	26.5952	100.688	1
11	7898521	AK294121 // IGSF21 // immunoglobin superfamily, member 21 // 1p36.13 // 84966 /// BC007	IGSF21	AK294121	0.178617	0.343746	0.564318	6.21182e-07	0.98181	1.78202	0.91331	0.786374	263.034	3.4811	1.24537	122.016	1
31	8086810	ENST00000254480 // SMARCC1 // SWI/SNF related, matrix associated, actin dependent regul	SMARCC1	ENST00000254480	0.50651	0.0138244	0.486849	6.8941e-07	0.490855	0.689364	6.5018	0.90237	1005.17	2.18482	3.76959	347.914	1
12	8123507	AK298272 // TBP // TATA box binding protein // 6q27 // 6908 /// AK304648 // TBP // TATA	TBP	AK298272	0.00999629	0.625845	0.732588	6.97374e-07	0.0059368	5.04765	0.240644	0.556619	718.786	3.30381	2.05758	99.2524	1
56	8057620	BC043613 // COL5A2 // collagen, type V, alpha 2 // 2q14-q32 // 1290 /// BC086874 // COL	COL5A2	BC043613	0.113467	0.893524	0.24757	7.41353e-07	0.00391363	2.27181	0.0180945	1.37946	129.569	1.81338	1.04767	1011.88	1
12	7927876	AF430147 // TET1 // tet methylcytosine dioxygenase 1 // 10q21 // 80312 /// ENST00000373	TET1	AF430147	0.0232557	0.935915	0.570988	1.0206e-06	0.00211215	4.05275	0.00652918	0.77682	126.025	3.25117	1.45964	227.127	1
12	7909127	AK127321 // MFSD4 // major facilitator superfamily domain containing 4 // 1q32.1 // 148	MFSD4	AK127321	0.000821439	0.782782	0.353469	1.02641e-06	0.00296276	8.19281	0.0768145	1.13609	777.529	3.25038	1.2326	94.7559	1
11	8016324	AK299342 // CDC27 // cell division cycle 27 homolog (S. cerevisiae) // 17q21.32 // 996	CDC27	AK299342	0.994312	0.838826	0.54095	1.06031e-06	0.914389	0.00570491	0.0417941	0.820324	799.843	3.40108	1.48609	159.572	1
26	7912316	AK293839 // CASZ1 // castor zinc finger 1 // 1p36.22 // 54897 /// BC051883 // CASZ1 //	CASZ1	AK293839	0.0796122	0.622865	0.645386	1.06353e-06	0.101678	2.66041	0.244828	0.673496	180.25	2.2991	0.936055	491.907	1
16	7977803	ENST00000555209 // RBM23 // RNA binding motif protein 23 // 14q11.2 // 55147 /// ENST00	RBM23	ENST00000555209	0.213503	0.170678	0.428359	1.72723e-06	0.903255	1.59181	1.93108	0.998143	1835.17	2.76335	1.22091	114.963	1
14	8151475	AF202897 // TPD52 // tumor protein D52 // 8q21 // 7163 /// BC018117 // TPD52 // tumor p	TPD52	AF202897	0.42956	0.729533	0.0404232	1.73593e-06	0.764798	0.85915	0.120862	2.5287	243.238	2.94149	1.08708	250.518	1
4	8111993	AB002097 // FGF10 // fibroblast growth factor 10 // 5p13-p12 // 2255 /// AF411527 // FG	FGF10	AB002097	0.0368312	0.000727126	0.0313908	1.77867e-06	0.342598	3.52465	12.936	2.68573	766.427	6.79358	1.00647	7.58346	1
35	7929388	ENST00000371380 // PLCE1 // phospholipase C, epsilon 1 // 10q23 // 51196	PLCE1	ENST00000371380	0.620838	0.425564	0.475986	1.79219e-06	0.164364	0.481168	0.645193	0.919534	225.533	2.03986	1.0411	573.335	1
23	8171684	AF230904 // SH3KBP1 // SH3-domain kinase binding protein 1 // Xp22.1-p21.3 // 30011 ///	SH3KBP1	AF230904	0.621575	0.146409	0.14984	1.97504e-06	0.415032	0.47996	2.17508	1.707	834.292	2.36057	2.04706	208.815	1
22	8044417	BC115373 // TMEM87B // transmembrane protein 87B // 2q13 // 84910 /// ENST00000452614 /	TMEM87B	BC115373	0.943148	0.782452	0.827644	1.98482e-06	0.77771	0.0585998	0.077054	0.427104	645.701	2.40156	2.67295	274.057	1
23	8026315	BC040061 // PKN1 // protein kinase N1 // 19p13.12 // 5585 /// BC094766 // PKN1 // prote	PKN1	BC040061	0.453763	0.661476	0.0751296	2.06033e-06	0.545017	0.802552	0.193992	2.14291	404.146	2.35715	1.46344	413.923	1
23	8095048	BC024016 // FIP1L1 // FIP1 like 1 (S. cerevisiae) // 4q12 // 81608 /// ENST00000337488	FIP1L1	BC024016	0.779506	0.766801	0.211378	2.09887e-06	0.615569	0.250316	0.0888924	1.48404	743.748	2.35565	2.01302	285.576	1
24	8083094	AF115573 // RASA2 // RAS p21 protein activator 2 // 3q22-q23 // 5922 /// AK292016 // RA	RASA2	AF115573	0.952765	0.467527	0.690056	2.32637e-06	0.648707	0.0484332	0.535804	0.613379	533.496	2.30949	5.77421	344.42	1
32	7969881	ENST00000376065 // TPP2 // tripeptidyl peptidase II // 13q32-q33 // 7174 /// ENST000003	TPP2	ENST00000376065	0.935312	0.127963	0.599169	2.40341e-06	0.924241	0.066963	2.39428	0.737048	847.147	2.0828	10.6782	163.771	1
17	8006063	BC062597 // ANKRD13B // ankyrin repeat domain 13B // 17q11.2 // 124930 /// ENST00000487	ANKRD13B	BC062597	0.394495	0.145038	0.461821	2.59238e-06	0.556491	0.947322	2.19025	0.942316	604.407	2.64705	0.706492	152.309	1
12	8019018	AY390430 // CBX4 // chromobox homolog 4 // 17q25.3 // 8535 /// BC014967 // CBX4 // chro	CBX4	AY390430	0.896063	0.146445	0.015312	2.6398e-06	0.608222	0.109981	2.17469	3.13257	512.769	3.11887	0.607617	146.047	1
34	7992302	AK095591 // CRAMP1L // Crm, cramped-like (Drosophila) // 16p13.3 // 57585 /// BC137172	CRAMP1L	AK095591	0.110807	0.220284	0.837233	2.64843e-06	0.503042	2.29765	1.54008	0.413453	254.069	2.03575	1.1024	686.836	1
10	8019183	AK291937 // ACTG1 // actin, gamma 1 // 17q25 // 71 /// BC000292 // ACTG1 // actin, gamm	ACTG1	AK291937	0.878619	0.841141	0.0436163	3.00529e-06	0.738613	0.129732	0.0405855	2.48148	1538.56	3.41578	2.10833	58.509	1
28	7901385	ENST00000371714 // OSBPL9 // oxysterol binding protein-like 9 // 1p32.3 // 114883 /// E	OSBPL9	ENST00000371714	0.241791	0.500588	0.272182	3.02896e-06	0.716588	1.45994	0.460219	1.31587	413.677	2.16438	2.87911	548.801	1
59	8103106	AF216648 // LRBA // LPS-responsive vesicle trafficking, beach and anchor containing //	LRBA	AF216648	0.976542	0.111099	0.277909	3.14058e-06	0.910189	0.0237486	2.62894	1.3018	1032.05	1.72964	15.2472	511.978	1
10	8065433	BC003501 // C20orf3 // chromosome 20 open reading frame 3 // 20p11.2 // 57136 /// ENST0	C20orf3	BC003501	0.75448	0.135898	0.108782	3.32546e-06	0.729079	0.283288	2.2958	1.91054	1641.41	3.399	7.76788	41.8368	1
36	7898124	AB067524 // FHAD1 // forkhead-associated (FHA) phosphopeptide binding domain 1 // 1p36.	FHAD1	AB067524	0.108592	0.420462	0.202795	3.36657e-06	0.0724009	2.31967	0.659641	1.51121	159.564	1.98489	1.53777	760.888	1
5	8150698	BC014890 // SNAI2 // snail homolog 2 (Drosophila) // 8q11 // 6591 /// BC015895 // SNAI2	SNAI2	BC014890	0.750467	0.172128	0.454852	3.83862e-06	0.585541	0.288681	1.9178	0.953701	113.351	5.32762	1.18835	81.3054	1
15	8008372	AK295730 // EPN3 // epsin 3 // 17q21.33 // 55040 /// AK296346 // EPN3 // epsin 3 // 17q	EPN3	AK295730	0.0380572	0.386238	0.512969	4.07798e-06	0.0217518	3.48741	0.763803	0.862095	229.389	2.74801	0.927581	133.511	1
22	7948511	AK299583 // VWCE // von Willebrand factor C and EGF domains // 11q12.2 // 220001 /// EN	VWCE	AK299583	3.39796e-05	0.196192	0.240864	4.47483e-06	3.52459e-05	12.6757	1.71511	1.39775	212.634	2.33293	0.997497	452.507	1
7	7922343	AK297932 // TNFSF4 // tumor necrosis factor (ligand) superfamily, member 4 // 1q25 // 7	TNFSF4	AK297932	1.89449e-13	0.175854	0.00849978	4.77895e-06	4.19844e-11	54.9381	1.88429	3.50182	295.462	4.12894	2.52055	86.0924	1
7	8163629	BC093630 // TNFSF8 // tumor necrosis factor (ligand) superfamily, member 8 // 9q33 // 9	TNFSF8	BC093630	8.95909e-15	0.584078	0.359333	5.51204e-06	4.15001e-12	65.1634	0.303539	1.1245	982.176	4.09525	5.12917	36.0395	1
8	7985777	U88964 // ISG20 // interferon stimulated exonuclease gene 20kDa // 15q26 // 3669 /// EN	ISG20	U88964	2.03613e-05	0.375089	0.8872	5.99778e-06	0.000142877	13.4501	0.800696	0.338528	239.16	3.74944	2.92518	160.151	1
17	7941714				0.0636032	0.757461	0.0095487	6.0863e-06	0.355277	2.90943	0.0963978	3.42854	248.713	2.5579	3.7087	246.319	1
7	8073623	AK294912 // MPPED1 // metallophosphoesterase domain containing 1 // 22q13.31 // 758 ///	MPPED1	AK294912	0.796399	0.461942	0.339778	6.10228e-06	0.357451	0.228674	0.54945	1.16376	744.055	4.07121	1.09873	46.5897	1
25	8135876	AK304181 // SND1 // staphylococcal nuclease and tudor domain containing 1 // 7q31.3 //	SND1	AK304181	0.827737	0.00788851	0.00389449	6.69916e-06	0.471295	0.189762	7.64939	3.99771	723.636	2.19311	4.75525	106.102	1
23	7995631	AK300047 // RBL2 // retinoblastoma-like 2 (p130) // 16q12.2 // 5934 /// AK304283 // RBL	RBL2	AK300047	0.0134284	0.176811	0.956639	6.7867e-06	0.0192082	4.69611	1.87582	0.210292	1212.18	2.25952	20.1146	130.436	1
19	8121161	AJ420579 // UFL1 // UFM1-specific ligase 1 // 6q16.1 // 23376 /// AK295934 // UFL1 // U	UFL1	AJ420579	0.358852	0.442108	0.520086	6.96452e-06	0.703478	1.04572	0.600124	0.851345	615.649	2.42984	5.8139	112.564	1
21	7908125	AF186779 // RGL1 // ral guanine nucleotide dissociation stimulator-like 1 // 1q25.3 //	RGL1	AF186779	0.279224	0.398211	0.748618	8.24512e-06	0.303952	1.30819	0.725861	0.535192	722.38	2.32106	19.9434	278.653	1
27	8159448	AY358419 // MAMDC4 // MAM domain containing 4 // 9q34.3 // 158056 /// ENST00000485732 /	MAMDC4	AY358419	8.43359e-06	0.0651162	0.206224	9.24052e-06	0.00406057	14.82	3.5537	1.50023	183.492	2.111	1.15188	605.312	1
10	8029136	AK223371 // CD79A // CD79a molecule, immunoglobulin-associated alpha // 19q13.2 // 973	CD79A	AK223371	4.00291e-07	0.878623	0.495576	9.28068e-06	1.70426e-05	19.9389	0.023557	0.888764	737.931	3.22788	2.28016	116.127	1
7	7959314	BC047909 // SETD1B // SET domain containing 1B // 12q24.31 // 23067	SETD1B	BC047909	0.19747	0.791514	0.628372	9.84875e-06	0.0843812	1.67488	0.0706155	0.696689	575.153	3.95792	2.96105	42.1837	1
17	7984686	AF359281 // BBS4 // Bardet-Biedl syndrome 4 // 15q22.3-q23 // 585 /// AK303706 // BBS4	BBS4	AF359281	0.0180195	0.618894	0.113646	1.07918e-05	0.0437445	4.34987	0.250475	1.8829	369.559	2.49732	1.92731	181.278	1
7	7970317	AK298521 // TFDP1 // transcription factor Dp-1 // 13q34 // 7027 /// BC011685 // TFDP1 /	TFDP1	AK298521	0.188997	0.322535	0.457751	1.12537e-05	0.0737688	1.72165	0.997902	0.94895	616.255	3.92629	1.43359	90.2136	1
14	8031600	ENST00000390649 // NLRP5 // NLR family, pyrin domain containing 5 // 19q13.43 // 126206	NLRP5	ENST00000390649	0.118607	0.0673731	0.0827868	1.19839e-05	0.31072	2.2236	3.49309	2.0822	688.269	2.70332	1.22155	89.2095	1
9	8065517	AK125455 // ZNF337 // zinc finger protein 337 // 20p11.1 // 26152 /// AK291235 // ZNF33	ZNF337	AK125455	2.1572e-09	0.711716	0.831089	1.20868e-05	1.0769e-07	30.2683	0.138101	0.422221	1066.75	3.36996	2.58155	60.568	1
23	7975521	AK094697 // RBM25 // RNA binding motif protein 25 // 14q24.3 // 58517 /// AL833497 // R	RBM25	AK094697	0.943257	0.878384	0.65604	1.27317e-05	0.906166	0.0584832	0.0236507	0.65907	1291.11	2.207	5.08624	175.631	1
29	7997289	AF463518 // CNTNAP4 // contactin associated protein-like 4 // 16q23.1 // 85445 /// AK05	CNTNAP4	AF463518	0.644576	0.443698	0.46992	1.28122e-05	0.432649	0.442966	0.595929	0.929232	154.267	2.03803	2.01701	399.508	1
31	8138157	BC136892 // COL28A1 // collagen, type XXVIII, alpha 1 // 7p21.3 // 340267 /// BC144431	COL28A1	BC136892	0.920583	0.92649	0.211011	1.33348e-05	0.377694	0.0828821	0.00859681	1.48518	220.38	1.99219	2.07863	690.232	1
3	8073068	AF165520 // APOBEC3C // apolipoprotein B mRNA editing enzyme, catalytic polypeptide-lik	APOBEC3C	AF165520	2.27356e-08	0.99453	0.908696	1.4046e-05	9.76873e-07	25.3484	4.74648e-05	0.303262	5961.53	7.7783	4.97137	4.52312	1
45	8013860	AK302505 // MYO18A // myosin XVIIIA // 17q11.2 // 399687 /// AK302725 // MYO18A // myos	MYO18A	AK302505	0.553596	0.233577	0.520662	1.50442e-05	0.374884	0.598229	1.45321	0.850479	210.695	1.781	4.18607	998.58	1
16	7944493	BC136463 // CBL // Cbl proto-oncogene, E3 ubiquitin protein ligase // 11q23.3 // 867 //	CBL	BC136463	0.223636	0.917058	0.875448	1.50967e-05	0.536933	1.54259	0.0109532	0.356879	1134.48	2.52412	4.98138	125.74	1
9	8088415	AK054720 // FAM107A // family with sequence similarity 107, member A // 3p21.1 // 11170	FAM107A	AK054720	0.00573256	0.337955	0.232999	1.51413e-05	0.391058	5.72109	0.935683	1.41979	585.723	3.32809	0.753129	87.268	1
16	7955646	AB076839 // EIF4B // eukaryotic translation initiation factor 4B // 12q13.13 // 1975 //	EIF4B	AB076839	0.232643	0.884173	0.473093	1.57575e-05	0.890248	1.50075	0.0214366	0.924149	3508.36	2.5193	22.421	21.4024	1
9	7964927	BC005246 // TSPAN8 // tetraspanin 8 // 12q14.1-q21.1 // 7103 /// BC070168 // TSPAN8 //	TSPAN8	BC005246	0.758361	0.255892	0.300989	1.58208e-05	0.345638	0.278101	1.32034	1.24751	59.2098	3.31992	1.60934	52.8014	1
22	8100179	ENST00000502448 // NFXL1 // nuclear transcription factor, X-box binding-like 1 // 4p12	NFXL1	ENST00000502448	0.907539	0.674655	0.881145	1.61828e-05	0.952511	0.0972034	0.178252	0.348053	466.685	2.22206	18.5253	262.452	1
4	8172017	AK292354 // FAM47A // family with sequence similarity 47, member A // Xp21.1 // 158724	FAM47A	AK292354	0.229249	0.709295	0.656307	1.62442e-05	0.447758	1.51632	0.140545	0.65871	67.2555	5.79417	1.05419	10.4685	1
12	7964347	ENST00000379391 // TMEM194A // transmembrane protein 194A // 12q13.3 // 23306 /// NM_01	TMEM194A	ENST00000379391	0.0396839	0.475808	0.390504	1.77774e-05	0.0512523	3.43986	0.516055	1.06531	562.304	2.84843	2.90981	78.0659	1
41	8016745	AF327452 // SPAG9 // sperm associated antigen 9 // 17q21.33 // 9043 /// AK295098 // SPA	SPAG9	AF327452	0.525109	0.323884	0.362672	1.79021e-05	0.908475	0.652355	0.992302	1.11797	954.113	1.81708	6.76372	412.346	1
7	8066590				0.56701	0.938646	0.128666	1.8303e-05	0.937288	0.573737	0.00598344	1.8042	681.432	3.81069	0.767259	44.2918	1
14	7939383	ENST00000529034 // PRR5L // proline rich 5 like // 11p13-p12 // 79899 /// ENST000003788	PRR5L	ENST00000529034	0.496613	0.0172911	0.229042	1.85027e-05	0.615424	0.709639	6.05521	1.43114	2446.35	2.64874	6.49015	62.0186	1
16	8154316	ENST00000485617 // UHRF2 // ubiquitin-like with PHD and ring finger domains 2, E3 ubiqu	UHRF2	ENST00000485617	0.481462	0.98645	0.807107	1.8901e-05	0.266984	0.741504	0.00029129	0.455825	837.432	2.49879	2.9242	138.28	1
6	8012528	BC146949 // SPDYE4 // speedy homolog E4 (Xenopus laevis) // 17p13.1 // 388333 /// ENST0	SPDYE4	BC146949	0.595229	0.0320679	0.160495	1.92505e-05	0.989404	0.524123	4.85738	1.6629	968.65	4.19594	0.848087	34.6147	1
7	7959123	AK301165 // PRKAB1 // protein kinase, AMP-activated, beta 1 non-catalytic subunit // 12	PRKAB1	AK301165	7.43296e-12	0.646059	0.985441	1.98254e-05	8.74625e-10	44.1571	0.213427	0.127734	1046.05	3.79165	2.98674	19.8651	1
27	8021015	AK298517 // PIK3C3 // phosphoinositide-3-kinase, class 3 // 18q12.3 // 5289 /// BC03300	PIK3C3	AK298517	0.871387	0.238395	0.460153	2.0635e-05	0.702642	0.138041	1.42322	0.945029	827.028	2.05105	2.34812	351.216	1
9	8125825	AF062529 // NUDT3 // nudix (nucleoside diphosphate linked moiety X)-type motif 3 // 6p2	NUDT3	AF062529	0.109007	0.70608	0.204265	2.07738e-05	0.334927	2.31552	0.143827	1.50648	1556.87	3.26914	1.92097	44.7534	1
6	7898249	BC027998 // SLC25A34 // solute carrier family 25, member 34 // 1p36.21 // 284723 /// CR	SLC25A34	BC027998	0.566872	0.485238	0.218143	2.21979e-05	0.90227	0.573986	0.494241	1.46332	1255.86	4.1561	1.26039	41.9566	1
13	8095021	AK057468 // SPATA18 // spermatogenesis associated 18 // 4q12 // 132671 /// AB465501 //	SPATA18	AK057468	2.79315e-08	0.444976	0.877358	2.27247e-05	1.92116e-06	24.9396	0.592574	0.353933	109.316	2.7109	1.5217	121.506	1
8	8170553	AK289437 // MAGEA6 // melanoma antigen family A, 6 // Xq28 // 4105 /// BC005963 // MAGE	MAGEA6	AK289437	0.848803	0.289992	0.824163	2.2897e-05	0.893469	0.164456	1.1433	0.432018	312.999	3.47112	1.21832	90.0832	1
14	8133258	AF410457 // WBSCR17 // Williams-Beuren syndrome chromosome region 17 // 7q11.23 // 6440	WBSCR17	AF410457	0.27241	0.207018	0.685118	2.4172e-05	0.403338	1.33418	1.63342	0.619984	294.049	2.61494	1.08156	112.25	1
17	7926916	AK294775 // ZEB1 // zinc finger E-box binding homeobox 1 // 10p11.2 // 6935 /// BC11239	ZEB1	AK294775	0.490003	0.312869	0.695049	2.65748e-05	0.317669	0.723415	1.03898	0.606706	1241.24	2.4006	7.59899	127.309	1
8	8069532	BC036370 // HSPA13 // heat shock protein 70kDa family, member 13 // 21q11 // 6782 /// E	HSPA13	BC036370	0.385079	0.23534	0.382649	2.65937e-05	0.208695	0.972387	1.44215	1.07986	3285.41	3.43979	2.22204	54.7874	1
23	8010590	ENST00000571813 // BAHCC1 // BAH domain and coiled-coil containing 1 // 17q25.3 // 5759	BAHCC1	ENST00000571813	0.347422	0.846974	0.147602	2.7056e-05	0.51412	1.07944	0.0376222	1.71664	266.764	2.14305	0.87626	471.956	1
56	7959995	AY044869 // EP400 // E1A binding protein p400 // 12q24.33 // 57634 /// ENST00000537902	EP400	AY044869	0.160058	0.595001	0.724258	2.71009e-05	0.253444	1.89965	0.286185	0.567733	396.896	1.65812	5.72595	813.838	1
5	7918552	AK293989 // FAM212B // family with sequence similarity 212, member B // 1p13.2 // 55924	FAM212B	AK293989	0.0075618	0.351745	0.824354	2.83508e-05	0.262323	5.38384	0.883245	0.431749	14.3879	4.64349	0.837641	33.8593	1
9	7982117	ENST00000333743 // GABRG3 // gamma-aminobutyric acid (GABA) A receptor, gamma 3 // 15q1	GABRG3	ENST00000333743	0.934068	0.459443	0.9644	2.86146e-05	0.856528	0.0682974	0.555641	0.191663	1080.25	3.2092	1.07275	134.625	1
25	8114326				0.908174	0.0706029	0.211835	2.97149e-05	0.773945	0.0965015	3.41015	1.48262	539.835	2.07526	1.43324	411.033	1
22	7975901	AK301762 // C14orf166B // chromosome 14 open reading frame 166B // 14q24.3 // 145497 //	C14orf166B	AK301762	0.122965	0.890848	0.183026	3.1364e-05	0.26238	2.1844	0.0190216	1.57804	226.959	2.16372	1.68341	395.951	1
10	7897078	AK289658 // RER1 // RER1 retention in endoplasmic reticulum 1 homolog (S. cerevisiae) /	RER1	AK289658	0.849127	0.165005	0.0124743	3.14172e-05	0.786493	0.164072	1.98431	3.26078	3173.25	3.02172	1.94478	51.6682	1
42	7926936	BC022020 // CCDC7 // coiled-coil domain containing 7 // 10p11.22 // 221016 /// BC042672	CCDC7	BC022020	0.294077	0.797387	0.328774	3.41643e-05	0.365466	1.25376	0.0666033	1.18667	740.993	1.76944	3.67553	902.046	1
32	7997593	AY791884 // ATP2C2 // ATPase, Ca++ transporting, type 2C, member 2 // 16q24.1 // 9914 /	ATP2C2	AY791884	0.96656	0.723121	0.991181	3.50595e-05	0.911586	0.0340342	0.126916	0.102538	146.583	1.90803	1.08458	524.254	1
8	7989619	AK291149 // PPIB // peptidylprolyl isomerase B (cyclophilin B) // 15q21-q22 // 5479 ///	PPIB	AK291149	0.948952	0.350109	0.484888	3.5942e-05	0.864611	0.0524505	0.889315	0.90545	2670.44	3.37659	2.10494	32.2419	1
13	8167013	ENST00000424392 // PHF16 // PHD finger protein 16 // Xp11.23 // 9767 /// ENST0000021834	PHF16	ENST00000424392	2.68242e-07	0.103351	0.0126773	3.6043e-05	1.47696e-07	20.6578	2.75068	3.25067	156.503	2.64846	1.01766	224.49	1
7	8151890	AF409115 // TP53INP1 // tumor protein p53 inducible nuclear protein 1 // 8q22 // 94241	TP53INP1	AF409115	4.84565e-16	0.14564	0.0229927	3.78979e-05	2.5131e-13	76.1517	2.18357	2.87921	1942.64	3.63683	2.47147	29.1468	1
34	7972297	AF071202 // ABCC4 // ATP-binding cassette, sub-family C (CFTR/MRP), member 4 // 13q32 /	ABCC4	AF071202	0.54172	0.490465	0.150093	3.79249e-05	0.397588	0.620433	0.482455	1.70592	326.113	1.86929	8.65603	574.063	1
17	7965206	BC022253 // SLC6A15 // solute carrier family 6 (neutral amino acid transporter), member	SLC6A15	BC022253	0.835101	0.995136	0.702164	3.87565e-05	0.712369	0.180841	3.7525e-05	0.597205	59.7788	2.35954	1.51702	135.552	1
17	8112202	AK297298 // PLK2 // polo-like kinase 2 // 5q12.1-q13.2 // 10769 /// BC013879 // PLK2 //	PLK2	AK297298	2.04311e-06	0.0346792	0.00682538	3.93131e-05	1.10217e-05	17.1252	4.70944	3.64041	91.4017	2.35798	3.72358	262.384	1
32	8003991	ENST00000355280 // MINK1 // misshapen-like kinase 1 // 17p13.2 // 50488	MINK1	ENST00000355280	0.57353	0.663035	0.681989	4.00979e-05	0.635017	0.56205	0.192089	0.624175	610.428	1.89894	2.6329	530.913	1
15	8036373	AK290660 // ZNF585A // zinc finger protein 585A // 19q13.12 // 199704 /// BC026081 // Z	ZNF585A	AK290660	0.0641848	0.269908	0.331886	4.11596e-05	0.0330615	2.89929	1.24411	1.18013	370.598	2.47435	1.3296	249.344	1
25	7989806	AY172659 // DPP8 // dipeptidyl-peptidase 8 // 15q22 // 54878 /// ENST00000300141 // DPP	DPP8	AY172659	0.963846	0.680024	0.521781	4.31835e-05	0.917091	0.0368502	0.172064	0.848797	1095.15	2.04497	3.89982	224.552	1
4	8143065	AK130795 // C7orf49 // chromosome 7 open reading frame 49 // 7q33 // 78996 /// BC000168	C7orf49	AK130795	0.362952	0.0111599	0.895419	4.32562e-05	0.251963	1.0339	6.93515	0.325334	638.652	5.35499	1.25347	34.8868	1
35	7987325	AK291615 // AQR // aquarius homolog (mouse) // 15q14 // 9716 /// BC036913 // AQR // aqu	AQR	AK291615	0.207802	0.828329	0.365694	4.63533e-05	0.249769	1.62058	0.0475071	1.1121	345.353	1.84103	3.07519	356.605	1
9	8015196	AB052868 // KRTAP1-1 // keratin associated protein 1-1 // 17q12 // 81851 /// AB052934 /	KRTAP1-1	AB052868	0.673305	0.390225	0.415579	4.715e-05	0.782779	0.398641	0.750979	1.0203	1488	3.11522	0.980995	38.2582	1
10	8176742	BC030018 // RBMY1F // RNA binding motif protein, Y-linked, family 1, member F // Yq11.2	RBMY1F	BC030018	0.720097	0.268349	0.0646328	4.79867e-05	0.349303	0.330493	1.25234	2.23684	69.2026	2.94925	0.972601	189.982	1
49	7987981	AK302489 // UBR1 // ubiquitin protein ligase E3 component n-recognin 1 // 15q13 // 1971	UBR1	AK302489	0.199896	0.872583	0.261382	5.0507e-05	0.397999	1.66187	0.0259811	1.34312	609.951	1.68138	6.4121	636.887	1
32	7998784	AB070929 // ABCA3 // ATP-binding cassette, sub-family A (ABC1), member 3 // 16p13.3 //	ABCA3	AB070929	0.0448682	0.965258	0.252027	5.05378e-05	0.0228207	3.30085	0.00191591	1.36754	184.257	1.88318	0.862612	727.012	1
12	7928723	ENST00000339284 // SH2D4B // SH2 domain containing 4B // 10q23.1 // 387694 /// ENST0000	SH2D4B	ENST00000339284	0.999659	0.589425	0.309197	5.20252e-05	0.453918	0.000341385	0.294961	1.22906	191.979	2.69257	0.84287	136.571	1
31	7897527	AB028839 // UBE4B // ubiquitination factor E4B // 1p36.3 // 10277 /// AF043117 // UBE4B	UBE4B	AB028839	0.130368	0.744054	0.242865	5.21665e-05	0.109546	2.121	0.107759	1.39224	735.844	1.89861	1.55567	305.419	1
22	7939242	AF086078 // CAPRIN1 // cell cycle associated protein 1 // 11p13 // 4076 /// AK127972 //	CAPRIN1	AF086078	0.825996	0.384072	0.334317	5.3393e-05	0.423746	0.191884	0.770851	1.17505	2335.25	2.11608	2.47724	98.9063	1
20	7998190	AB016929 // RGS11 // regulator of G-protein signaling 11 // 16p13.3 // 8786 /// AF03515	RGS11	AB016929	0.442947	0.672698	0.3595	5.49009e-05	0.681316	0.827446	0.180539	1.12417	280.036	2.18537	1.14737	215.711	1
16	7903032	AF072814 // MTF2 // metal response element binding transcription factor 2 // 1p22.1 //	MTF2	AF072814	0.496218	0.633822	0.535595	5.6191e-05	0.663377	0.710457	0.229664	0.828219	872.736	2.37425	3.89504	69.8173	1
14	7909730	AF129399 // KCNK2 // potassium channel, subfamily K, member 2 // 1q41 // 3776 /// AF171	KCNK2	AF129399	0.220631	0.635223	0.61813	5.86121e-05	0.870634	1.55694	0.227767	0.710757	156.401	2.50165	1.24709	138.877	1
39	7935361	AB017167 // SLIT1 // slit homolog 1 (Drosophila) // 10q23.3-q24 // 6585 /// BC146761 //	SLIT1	AB017167	0.856287	0.55703	0.0362564	5.89135e-05	0.905528	0.155623	0.34946	2.59625	204.708	1.77274	1.31107	808.922	1
22	7936529	AK091578 // KIAA1598 // KIAA1598 // 10q25.3 // 57698 /// AK302705 // KIAA1598 // KIAA15	KIAA1598	AK091578	0.702977	0.37113	0.593097	6.48099e-05	0.716266	0.354878	0.814176	0.745543	217.05	2.09856	10.5268	566.542	1
43	8059596	AK302468 // TRIP12 // thyroid hormone receptor interactor 12 // 2q36.3 // 9320 /// BC11	TRIP12	AK302468	0.0767523	0.258374	0.0256672	6.53861e-05	0.559458	2.70084	1.30646	2.81079	1393.01	1.72253	3.3751	185.957	1
21	8077528	AB051544 // SETD5 // SET domain containing 5 // 3p25.3 // 55209 /// AK092046 // SETD5 /	SETD5	AB051544	0.131922	0.226218	0.905096	6.54323e-05	0.7186	2.10816	1.50053	0.309349	981.597	2.13149	4.80715	91.0558	1
15	7926021	BC007871 // RBM17 // RNA binding motif protein 17 // 10p15.1 // 84991 /// BC039322 // R	RBM17	BC007871	0.918409	0.3133	0.00240476	6.74124e-05	0.884534	0.0852544	1.03712	4.30843	2293.02	2.41429	1.61393	110.301	1
13	7918487	AK026110 // DENND2D // DENN/MADD domain containing 2D // 1p13.3 // 79961 /// ENST000003	DENND2D	AK026110	1.69387e-06	0.142502	0.696822	6.75939e-05	3.43109e-06	17.4397	2.21875	0.604337	1498.69	2.56241	5.30468	60.8788	1
4	8033662	AK292258 // ACTL9 // actin-like 9 // 19p13.2 // 284382 /// ENST00000324436 // ACTL9 //	ACTL9	AK292258	0.159134	0.916289	0.756313	7.22469e-05	0.403736	1.90587	0.011158	0.524878	118.699	5.12553	0.781794	15.7698	1
28	8107133	ENST00000438793 // PAM // peptidylglycine alpha-amidating monooxygenase // 5q14-q21 //	PAM	ENST00000438793	0.963451	0.893335	0.805976	7.41754e-05	0.890276	0.0372613	0.0181592	0.457389	493.304	1.93127	11.7205	569.038	1
50	8120501	ENST00000322773 // COL19A1 // collagen, type XIX, alpha 1 // 6q12-q13 // 1310 /// NM_00	COL19A1	ENST00000322773	0.000366383	0.0831364	0.168456	7.57091e-05	0.00323986	9.27666	3.12386	1.63172	222.189	1.65277	4.03518	1365.48	1
9	8158544	AK290957 // NTMT1 // N-terminal Xaa-Pro-Lys N-methyltransferase 1 // 9q34.11 // 28989 /	NTMT1	AK290957	0.351487	0.402163	0.826348	7.59837e-05	0.149148	1.06732	0.713704	0.428936	313.139	3.02477	0.889903	163.666	1
11	8097692	AK304451 // EDNRA // endothelin receptor type A // 4q31.22 // 1909 /// AK315931 // EDNR	EDNRA	AK304451	0.41923	0.701069	0.782756	7.82782e-05	0.611721	0.884324	0.149031	0.489194	194.525	2.7384	0.978816	88.2227	1
11	7979269	BC025415 // GCH1 // GTP cyclohydrolase 1 // 14q22.1-q22.2 // 2643 /// ENST00000395521 /	GCH1	BC025415	0.319618	0.20222	0.67437	7.96742e-05	0.395096	1.16652	1.66897	0.634391	1700.35	2.73558	6.06276	89.3104	1
10	8163784	AF145024 // FBXW2 // F-box and WD repeat domain containing 2 // 9q34 // 26190 /// AF176	FBXW2	AF145024	0.179198	0.118195	0.286004	8.12485e-05	0.397433	1.77855	2.52557	1.28233	1165.96	2.85844	2.15658	48.4813	1
7	8081612	ENST00000493784 // ABHD10 // abhydrolase domain containing 10 // 3q13.2 // 55347 /// EN	ABHD10	ENST00000493784	0.0360598	0.067355	0.234656	8.27124e-05	0.0909398	3.54875	3.49357	1.4151	158.302	3.44904	1.82037	64.9319	1
9	8165833	AY875940 // ARSH // arylsulfatase family, member H // Xp22.33 // 347527 /// NM_00101171	ARSH	AY875940	0.406914	0.37284	0.00961403	8.76653e-05	0.712122	0.915194	0.808328	3.42426	127.818	2.99754	1.29915	72.3735	1
20	7998136	ENST00000482904 // RHBDF1 // rhomboid 5 homolog 1 (Drosophila) // 16p13.3 // 64285 ///	RHBDF1	ENST00000482904	0.22302	0.618959	0.0903699	8.82793e-05	0.886115	1.54552	0.250382	2.02725	276.31	2.13897	0.772063	434.305	1
9	8126163	AF358910 // KCNK17 // potassium channel, subfamily K, member 17 // 6p21.1 // 89822 ///	KCNK17	AF358910	0.510644	0.609056	0.196124	9.03672e-05	0.378845	0.681018	0.264812	1.53306	1299.58	2.99175	0.841177	66.4787	1
28	7957861	AK316105 // ANO4 // anoctamin 4 // 12q23.1 // 121601 /// BC109308 // ANO4 // anoctamin	ANO4	AK316105	0.168737	0.988072	0.496925	9.15448e-05	0.106266	1.84297	0.000225707	0.886673	107.077	1.91519	1.41433	542.55	1
6	8125850	BC075810 // C6orf106 // chromosome 6 open reading frame 106 // 6p21.31 // 64771 /// NM_	C6orf106	BC075810	0.0683361	0.970754	0.0724046	9.4274e-05	0.645768	2.82958	0.00135738	2.16599	2617.97	3.74953	1.29161	25.3272	1
16	8106556	AF533705 // CMYA5 // cardiomyopathy associated 5 // 5q14.1 // 202333 /// AL359338 // CM	CMYA5	AF533705	0.185549	0.941695	0.39547	9.54575e-05	0.245508	1.74132	0.00540238	1.05622	242.224	2.31252	0.997902	198.966	1
12	7923608	AF117822 // REN // renin // 1q32 // 5972 /// BC033474 // REN // renin // 1q32 // 5972 /	REN	AF117822	0.0177781	0.937378	0.350447	9.75208e-05	0.13314	4.36566	0.00623385	1.14212	147.666	2.59988	0.763237	90.4257	1
20	8088264				0.994809	0.144378	0.0142535	0.000105174	0.325799	0.00520513	2.19762	3.17734	714.258	2.12171	1.09882	155.206	1
14	7961983	AB032470 // TM7SF3 // transmembrane 7 superfamily member 3 // 12q11-q12 // 51768 /// BC	TM7SF3	AB032470	5.65644e-13	0.040894	0.386132	0.000105215	3.26769e-11	51.5606	4.40092	1.07338	364.574	2.4256	1.96337	141.302	1
12	8034907	AK302380 // SLC1A6 // solute carrier family 1 (high affinity aspartate/glutamate transp	SLC1A6	AK302380	0.814981	0.422347	0.396381	0.000105368	0.66097	0.205414	0.654272	1.05457	619.652	2.58838	1.00553	106.994	1
21	8006345	AK294407 // RHOT1 // ras homolog family member T1 // 17q11.2 // 55288 /// AY094972 // R	RHOT1	AK294407	0.105607	0.121357	0.174227	0.000107928	0.424012	2.3501	2.48176	1.60996	709.438	2.08413	1.90361	306.683	1
10	7973618	BC035716 // IRF9 // interferon regulatory factor 9 // 14q11.2 // 10379 /// ENST00000396	IRF9	BC035716	0.036539	0.322337	0.712207	0.000108123	0.0485158	3.53372	0.998728	0.583806	1104.32	2.80881	7.28529	56.6827	1
30	7981111	AJ132261 // DICER1 // dicer 1, ribonuclease type III // 14q32.13 // 23405 /// AK001827	DICER1	AJ132261	0.594497	0.629451	0.66064	0.000111027	0.761865	0.525378	0.235642	0.652861	740.744	1.86244	5.4177	229.078	1
5	7993159	BC113570 // C16orf72 // chromosome 16 open reading frame 72 // 16p13.2 // 29035 /// ENS	C16orf72	BC113570	0.885929	0.907647	0.321912	0.000111615	0.942196	0.121407	0.0135919	1.20129	4688.73	4.17326	1.16882	9.24653	1
6	7955441	AK225689 // METTL7A // methyltransferase like 7A // 12q13.12 // 25840 /// ENST000005485	METTL7A	AK225689	1.78842e-13	0.797778	0.458586	0.000113298	2.10803e-11	55.1201	0.0663407	0.947585	276.143	3.69753	4.07655	30.5654	1
8	7930413	BC062545 // DUSP5 // dual specificity phosphatase 5 // 10q25 // 1847 /// U16996 // DUSP	DUSP5	BC062545	0.871576	0.114124	0.0826183	0.000113712	0.596199	0.137823	2.58399	2.08347	832.732	3.13269	2.12863	95.6802	1
12	7926596	AF201948 // COMMD3 // COMM domain containing 3 // 10pter-q22.1 // 23412 /// AY542159 //	COMMD3	AF201948	0.528805	0.662568	0.0633079	0.000114827	0.0361544	0.645162	0.192657	2.24975	266.894	2.57558	1.1724	146.543	1
13	8166593	AJ243874 // IL1RAPL1 // interleukin 1 receptor accessory protein-like 1 // Xp22.1-p21.3	IL1RAPL1	AJ243874	0.548394	0.463858	0.958596	0.000115017	0.489929	0.607895	0.544739	0.205747	173.761	2.48876	0.76689	106.199	1
17	8112121	NR_047649 // SLC38A9 // solute carrier family 38, member 9 // 5q11.2 // 153129	SLC38A9	NR_047649	0.367142	0.494579	0.649616	0.000116762	0.725355	1.02195	0.473325	0.667761	909.819	2.23737	3.91931	131.005	1
5	7968226	BC001603 // RPL21 // ribosomal protein L21 // 13q12.2 // 6144 /// BC007505 // RPL21 //	RPL21	BC001603	0.660379	0.969267	0.515484	0.000116893	0.164356	0.418337	0.00149898	0.858286	1025.88	4.15736	10.3984	7.09553	1
15	7921259	AF329490 // FCRL4 // Fc receptor-like 4 // 1q21 // 83417 /// AF329492 // FCRL4 // Fc re	FCRL4	AF329490	0.921369	0.983906	0.466516	0.000117401	0.435877	0.0820259	0.000410935	0.934711	892.452	2.34591	1.12884	142.341	1
11	7962904	AF493882 // ARF3 // ADP-ribosylation factor 3 // 12q13 // 377 /// AK291633 // ARF3 // A	ARF3	AF493882	0.974667	0.235773	0.585085	0.000120441	0.945392	0.0256718	1.43945	0.756813	993.078	2.66948	3.66274	84.7552	1
24	8111360	ENST00000265069 // ZFR // zinc finger RNA binding protein // 5p13.3 // 51663 /// NM_016	ZFR	ENST00000265069	0.0449135	0.952063	0.000798646	0.000122532	0.063911	3.29971	0.00364967	5.03383	930.251	1.98389	1.58706	209.563	1
33	8087951	AF225872 // PBRM1 // polybromo 1 // 3p21 // 55193 /// BC115011 // PBRM1 // polybromo 1	PBRM1	AF225872	0.148085	0.110074	0.682512	0.000123823	0.0396405	1.98332	2.64448	0.623474	528.698	1.80563	2.32278	387.362	1
3	7979611	AK098181 // ZBTB25 // zinc finger and BTB domain containing 25 // 14q23-q24 // 7597 ///	ZBTB25	AK098181	0.442647	0.369243	0.954985	0.000125969	0.353205	0.828145	0.820677	0.214064	4786.27	6.31468	1.35045	8.35228	1
5	7968411	BC021729 // EEF1DP3 // eukaryotic translation elongation factor 1 delta pseudogene 3 //	EEF1DP3	BC021729	0.166435	0.995641	0.455131	0.000128719	0.247042	1.8577	3.01389e-05	0.953241	275.951	4.12419	2.08986	58.4236	1
26	8105013	NM_182798 // EGFLAM // EGF-like, fibronectin type III and laminin G domains // 5p13.2-p	EGFLAM	NM_182798	0.666708	0.669796	0.120793	0.000130132	0.687475	0.408643	0.183962	1.84429	172.432	1.93031	1.54667	307.906	1
26	8089203	AF199458 // SENP7 // SUMO1/sentrin specific peptidase 7 // 3q12 // 57337 /// AF217504 /	SENP7	AF199458	0.737296	0.92754	0.594754	0.000130989	0.467362	0.306595	0.00835232	0.743221	558.25	1.92977	5.64849	264.223	1
26	7932911	BC126279 // KIF5B // kinesin family member 5B // 10p11.22 // 3799 /// ENST00000302418 /	KIF5B	BC126279	0.25421	0.582406	0.104971	0.000132494	0.786925	1.40704	0.306254	1.93304	789.275	1.92884	5.49416	119.883	1
11	7938035	AK298934 // TRIM22 // tripartite motif containing 22 // 11p15 // 10346 /// AK301192 //	TRIM22	AK298934	1.17735e-10	0.892345	0.752667	0.000132615	6.88808e-09	37.0052	0.0185002	0.529767	1617.18	2.654	6.73261	107.541	1
20	8166314	ENST00000359763 // PPEF1 // protein phosphatase, EF-hand calcium binding domain 1 // Xp	PPEF1	ENST00000359763	0.960277	0.990067	0.360434	0.000137089	0.511358	0.0405662	0.000156502	1.12234	87.0568	2.09541	1.30207	249.975	1
20	8124868	AB029331 // CCHCR1 // coiled-coil alpha-helical rod protein 1 // 6p21.3 // 54535 /// AK	CCHCR1	AB029331	0.771221	0.835268	0.870321	0.000137888	0.606597	0.261108	0.0436878	0.364718	252.039	2.09483	1.65937	272.31	1
3	8072407	AK057695 // TUG1 // taurine upregulated 1 (non-protein coding) // 22q12.2 // 55000 ///	TUG1	AK057695	0.125359	0.242124	0.460942	0.000139963	0.14394	2.16347	1.40052	0.943745	1072.17	6.24537	2.63811	2.07702	1
13	7939102	ENST00000350638 // ELP4 // elongation protein 4 homolog (S. cerevisiae) // 11p13 // 266	ELP4	ENST00000350638	0.627031	0.867071	0.616317	0.000140437	0.570256	0.471058	0.0283	0.713257	725.397	2.46086	2.18251	155.189	1
6	7928119	BC005057 // EIF4EBP2 // eukaryotic translation initiation factor 4E binding protein 2 /	EIF4EBP2	BC005057	0.724454	0.92615	0.590605	0.000141341	0.509945	0.324382	0.00867685	0.749041	297.051	3.63485	1.81678	27.0435	1
13	8045563	AK303490 // ARHGAP15 // Rho GTPase activating protein 15 // 2q22.2-q22.3 // 55843 /// A	ARHGAP15	AK303490	0.818465	0.0976517	0.907478	0.000142708	0.866789	0.201114	2.84701	0.305331	438.897	2.45862	14.5214	106.894	1
17	8113445	BC126144 // FBXL17 // F-box and leucine-rich repeat protein 17 // 5q21.3 // 64839 /// B	FBXL17	BC126144	0.857644	0.938114	0.809869	0.000143339	0.505756	0.15403	0.00608778	0.451998	545.665	2.21425	0.988262	292.838	1
23	7910559	AF222980 // DISC1 // disrupted in schizophrenia 1 // 1q42.1 // 27185 /// AK023443 // DI	DISC1	AF222980	0.639105	0.0176821	0.255916	0.000145046	0.981166	0.451639	6.01093	1.35729	228.62	1.99588	3.13475	468.436	1
13	7902527	AK292845 // PTGFR // prostaglandin F receptor (FP) // 1p31.1 // 5737 /// AY337000 // PT	PTGFR	AK292845	0.475969	0.80371	0.532195	0.000146003	0.668708	0.753316	0.0624232	0.833254	507.414	2.45542	1.15569	105.674	1
47	8059477	ENST00000396625 // COL4A4 // collagen, type IV, alpha 4 // 2q35-q37 // 1286 /// ENST000	COL4A4	ENST00000396625	0.546791	0.675241	0.287405	0.00014713	0.611297	0.610892	0.17757	1.27901	139.482	1.64151	1.05614	789.897	1
10	8000156	AK300040 // SMG1P1 // smg-1 homolog, phosphatidylinositol 3-kinase-related kinase pseud	SMG1P1	AK300040	0.446698	0.123056	0.88522	0.000147936	0.898271	0.818741	2.45876	0.34166	1440.5	2.75404	8.22214	21.1948	1
8	8028266	AK131388 // ZNF540 // zinc finger protein 540 // 19q13.12 // 163255 /// AK290486 // ZNF	ZNF540	AK131388	0.00697117	0.488703	0.929511	0.000147974	0.0101142	5.4825	0.486405	0.266151	1231.39	3.07635	3.09438	56.9176	1
8	7950753	AF182412 // CCDC90B // coiled-coil domain containing 90B // 11q14.1 // 60492 /// AF1824	CCDC90B	AF182412	2.63766e-05	0.395617	0.876701	0.00014912	0.000307278	13.0567	0.73394	0.354947	1487.47	3.07469	1.78263	77.3702	1
7	8111952	BC013351 // C5orf28 // chromosome 5 open reading frame 28 // 5p12 // 64417 /// BC063832	C5orf28	BC013351	0.749225	0.798674	0.56442	0.000149941	0.302464	0.290357	0.0657407	0.786227	735.907	3.30478	2.51532	70.9757	1
13	7901696	AK293870 // PCSK9 // proprotein convertase subtilisin/kexin type 9 // 1p32.3 // 255738	PCSK9	AK293870	0.989965	0.904068	0.134376	0.000150471	0.621543	0.0100875	0.0146712	1.77658	335.865	2.45119	0.893242	121.682	1
23	7989253	BC140851 // SLTM // SAFB-like, transcription modulator // 15q22.1 // 79811 /// ENST0000	SLTM	BC140851	0.152989	0.736742	0.109844	0.000157082	0.189734	1.94823	0.114252	1.9044	482.61	1.9887	3.15765	176.208	1
31	8017312	AF117754 // MED13 // mediator complex subunit 13 // 17q22-q23 // 9969 /// BC140891 // M	MED13	AF117754	0.415891	0.326627	0.738174	0.000158809	0.885022	0.892599	0.981006	0.549159	758.018	1.81924	2.40579	174.815	1
12	8151730	AK295585 // CALB1 // calbindin 1, 28kDa // 8q21.3 // 793 /// AK315959 // CALB1 // calbi	CALB1	AK295585	0.720914	0.520201	0.112786	0.000160414	0.216927	0.329344	0.419279	1.8877	510.708	2.52556	1.30645	120.457	1
8	8172406	BC005904 // SSX3 // synovial sarcoma, X breakpoint 3 // Xp11.23 // 10214 /// U90840 //	SSX3	BC005904	0.0704622	0.190967	0.592516	0.00017044	0.0431048	2.79557	1.75651	0.746357	746.082	3.04601	0.628668	125.537	1
18	7941382	AK304664 // KAT5 // K(lysine) acetyltransferase 5 // 11q13 // 10524 /// AB209813 // KAT	KAT5	AK304664	0.520099	0.177419	0.0358951	0.000170766	0.424432	0.662187	1.87046	2.60247	719.664	2.15005	1.09499	205.135	1
20	8125295	BC008394 // ATF6B // activating transcription factor 6 beta // 6p21.3 // 1388 /// BC077	ATF6B	BC008394	0.60691	0.412331	0.259533	0.000171337	0.0768797	0.504296	0.683219	1.34789	790.735	2.07311	4.82105	208.423	1
12	7927786	BC068557 // REEP3 // receptor accessory protein 3 // 10q21.3 // 221035 /// NM_001001330	REEP3	BC068557	0.868191	0.573653	0.00554952	0.000171405	0.902439	0.141736	0.32073	3.77169	643.43	2.5156	2.40646	106.201	1
66	8141950	ENST00000343529 // RELN // reelin // 7q22 // 5649	RELN	ENST00000343529	0.982599	0.809979	0.39211	0.00017976	0.882237	0.0175602	0.0584205	1.06236	152.044	1.51733	1.9894	1074.22	1
23	7912808	AB051480 // NBPF1 // neuroblastoma breakpoint family, member 1 // 1p36.13 // 55672 ///	NBPF1	AB051480	0.831773	0.120722	0.000175546	0.000181802	0.855067	0.184863	2.49046	6.07018	1908.05	1.9755	1.91531	140.385	1
5	8145829	ENST00000331569 // ZNF703 // zinc finger protein 703 // 8p11.23 // 80139 /// ENST000003	ZNF703	ENST00000331569	0.311568	0.231939	0.738289	0.000182112	0.263321	1.19321	1.46358	0.549006	97.0726	4.00462	0.858223	23.6138	1
16	7906703	AF013160 // NDUFS2 // NADH dehydrogenase (ubiquinone) Fe-S protein 2, 49kDa (NADH-coenz	NDUFS2	AF013160	0.43997	0.0908956	0.0624455	0.000183337	0.443843	0.83441	2.96971	2.25829	1738.91	2.23532	2.61869	127.222	1
29	8029784	AB054067 // HIF3A // hypoxia inducible factor 3, alpha subunit // 19q13.32 // 64344 ///	HIF3A	AB054067	0.804362	0.432817	0.843966	0.00018806	0.307534	0.218637	0.625106	0.403758	379.751	1.84079	1.16262	736.516	1
31	8151999	AK292559 // RGS22 // regulator of G-protein signaling 22 // 8q22.2 // 26166 /// AK30247	RGS22	AK292559	0.223979	0.760609	0.276948	0.000192307	0.10496	1.54097	0.0938315	1.30414	236.809	1.80528	2.11152	453.32	1
9	7915091	AK298751 // MTF1 // metal-regulatory transcription factor 1 // 1p33 // 4520 /// ENST000	MTF1	AK298751	0.289626	0.90088	0.148187	0.000195312	0.394807	1.26977	0.0156678	1.71411	1569.7	2.84371	13.8447	39.9679	1
5	7997740	AK290956 // MAP1LC3B // microtubule-associated protein 1 light chain 3 beta // 16q24.2	MAP1LC3B	AK290956	0.91471	0.200779	0.574107	0.000199873	0.644274	0.0893043	1.67985	0.772372	4647.63	3.97251	1.29652	29.7228	1
5	8062427	BC033818 // VSTM2L // V-set and transmembrane domain containing 2 like // 20q11.23 // 1	VSTM2L	BC033818	0.616944	0.323318	0.438836	0.000209331	0.59812	0.48758	0.994644	0.980337	1256.13	3.95654	0.618804	25.8918	1
9	7972723	BC071587 // ARGLU1 // arginine and glutamate rich 1 // 13q33.3 // 55082 /// ENST0000040	ARGLU1	BC071587	0.407888	0.497845	0.363463	0.00021287	0.414598	0.912717	0.466169	1.11643	1067.33	2.82704	6.5766	43.4588	1
13	7906386	AY185347 // PYHIN1 // pyrin and HIN domain family, member 1 // 1q23.1 // 149628 /// BC0	PYHIN1	AY185347	2.43273e-08	0.924872	0.283993	0.000213518	2.20859e-07	25.2136	0.0089805	1.28712	602.003	2.40187	9.92842	91.8291	1
11	8027006	BC000274 // SSBP4 // single stranded DNA binding protein 4 // 19p13.1 // 170463 /// ENS	SSBP4	BC000274	0.679026	0.893774	0.527724	0.000216271	0.528635	0.390048	0.0180093	0.839904	281.733	2.57484	0.702093	200.092	1
17	8099449	AF142481 // FBXL5 // F-box and leucine-rich repeat protein 5 // 4p15.32 // 26234 /// AF	FBXL5	AF142481	0.618747	0.401342	0.785502	0.000217392	0.435209	0.484606	0.716216	0.48546	1743.07	2.16689	1.75807	143.422	1
18	7994487	AK301167 // CD19 // CD19 molecule // 16p11.2 // 930 /// AK301363 // CD19 // CD19 molecu	CD19	AK301167	0.000462747	0.216214	0.640788	0.0002192	0.0012343	8.95966	1.56797	0.679744	161.865	2.12281	4.3151	266.114	1
13	8018694	ENST00000446526 // PRPSAP1 // phosphoribosyl pyrophosphate synthetase-associated protei	PRPSAP1	ENST00000446526	0.597988	0.695613	0.0137006	0.000222801	0.610853	0.519404	0.154818	3.20208	799.71	2.39584	1.70091	134.2	1
21	8075217	AK299613 // AP1B1 // adaptor-related protein complex 1, beta 1 subunit // 22q12.2 // 16	AP1B1	AK299613	0.76777	0.699331	0.656725	0.000225827	0.706253	0.265639	0.150861	0.658145	363.038	2.01294	5.24812	322.148	1
10	8129071	AK302264 // FRK // fyn-related kinase // 6q21-q22.3 // 2444 /// BC012916 // FRK // fyn-	FRK	AK302264	0.225386	0.0132611	0.030672	0.0002262	0.771236	1.53433	6.58555	2.70011	210.486	2.67929	1.01846	51.7605	1
16	8070584	AB038157 // TMPRSS3 // transmembrane protease, serine 3 // 21q22.3 // 64699 /// AB03815	TMPRSS3	AB038157	0.902242	0.130838	0.842627	0.000227551	0.328898	0.103081	2.35781	0.405694	186.22	2.20945	0.927539	142.416	1
17	8133275	AK292548 // POM121 // POM121 transmembrane nucleoporin // 7q11.23 // 9883 /// BC008794	POM121	AK292548	0.0683007	0.317021	0.820261	0.000228551	0.0205666	2.83016	1.02113	0.437503	1249.67	2.16115	3.99393	103.981	1
14	7959234	HM116543 // HNF1A // HNF1 homeobox A // 12q24.2 // 6927 /// HM116544 // HNF1A // HNF1 h	HNF1A	HM116543	0.604243	0.854528	0.316313	0.000229864	0.547119	0.508788	0.0339575	1.2134	417.878	2.32228	1.05383	193.483	1
10	7973056	AK291100 // APEX1 // APEX nuclease (multifunctional DNA repair enzyme) 1 // 14q11.2 //	APEX1	AK291100	0.0977321	0.437917	0.821125	0.000231166	0.779878	2.43486	0.611292	0.436292	1947.42	2.67545	2.70182	55.0261	1
17	8140650	AK297209 // SEMA3E // sema domain, immunoglobulin domain (Ig), short basic domain, secr	SEMA3E	AK297209	0.670362	0.490942	0.19309	0.000249621	0.612817	0.403091	0.481389	1.54323	189.707	2.15103	1.62802	130.569	1
6	7985259	AF261138 // ZFAND6 // zinc finger, AN1-type domain 6 // 15q25.1 // 54469 /// BC005283 /	ZFAND6	AF261138	0.668645	0.727909	0.374558	0.000258032	0.417597	0.405695	0.122379	1.0951	2023.03	3.46353	2.45351	41.8774	1
10	8066579	ENST00000243938 // WFDC3 // WAP four-disulfide core domain 3 // 20q13.12 // 140686 ///	WFDC3	ENST00000243938	0.722326	0.312657	0.183875	0.000260628	0.190573	0.327363	1.0399	1.57504	284.226	2.6542	1.03503	166.751	1
6	7936727	BC001603 // RPL21 // ribosomal protein L21 // 13q12.2 // 6144 /// BC007505 // RPL21 //	RPL21	BC001603	0.451176	0.999052	0.219467	0.000261177	0.104278	0.808449	1.42561e-06	1.45934	2117.1	3.46007	10.4394	9.95147	1
12	8104022	AF039018 // PDLIM3 // PDZ and LIM domain 3 // 4q35 // 27295 /// BC027870 // PDLIM3 // P	PDLIM3	AF039018	0.804771	0.99637	0.738118	0.000263844	0.836387	0.218125	2.08986e-05	0.549234	113.78	2.45037	1.13521	167.554	1
9	7922152	AL049687 // C1orf114 // chromosome 1 open reading frame 114 // 1q24 // 57821 /// BC0260	C1orf114	AL049687	0.135581	0.951932	0.068077	0.000266808	0.73585	2.07856	0.00366976	2.20446	898.417	2.78317	1.10111	60.0936	1
7	8147030	ENST00000414622 // STMN2 // stathmin-like 2 // 8q21.13 // 11075 /// NM_007029 // STMN2	STMN2	ENST00000414622	0.564341	0.373929	0.486369	0.000268978	0.700622	0.578562	0.804627	0.903123	100.862	3.16192	0.853921	42.3729	1
5	8070233	AF314090 // CLDN14 // claudin 14 // 21q22.3 // 23562 /// ENST00000399139 // CLDN14 // c	CLDN14	AF314090	0.362084	0.503328	0.491874	0.000274502	0.871261	1.03639	0.454333	0.894516	52.5385	3.86288	1.22906	19.4003	1
14	8030277	AK058093 // CD37 // CD37 molecule // 19q13.3 // 951 /// BT019851 // CD37 // CD37 molecu	CD37	AK058093	0.0931223	0.256835	0.54819	0.000277412	0.0450435	2.48784	1.31504	0.809721	1153.51	2.2971	2.32052	137.709	1
10	8000823	---		---	0.464277	0.165337	0.845317	0.000277857	0.820342	0.778933	1.98113	0.401802	1422.82	2.64284	8.17383	22.3589	1
6	7940989	BC011528 // ESRRA // estrogen-related receptor alpha // 11q13 // 2101 /// BC063795 // E	ESRRA	BC011528	0.106801	0.241976	0.206508	0.000282228	0.837491	2.33783	1.40141	1.49933	158.6	3.43791	1.17681	69.0222	1
4	8083025	ENST00000418282 // BPESC1 // blepharophimosis, epicanthus inversus and ptosis, candidat	BPESC1	ENST00000418282	0.526584	0.738106	0.951874	0.000285232	0.622411	0.649477	0.113025	0.220996	115.829	4.51217	0.919046	25.379	1
16	8129573	AJ420565 // MOXD1 // monooxygenase, DBH-like 1 // 6q23.2 // 26002 /// AY007239 // MOXD1	MOXD1	AJ420565	0.607725	0.450193	0.92974	0.000285613	0.259122	0.502928	0.57904	0.265721	178.278	2.18205	1.56731	492.465	1
22	7938012	AF220030 // TRIM6 // tripartite motif containing 6 // 11p15.4 // 117854 /// BC065575 //	TRIM6	AF220030	0.171141	0.82884	0.274454	0.000286197	0.64955	1.8278	0.0472199	1.31025	715.023	1.96078	1.81145	420.952	1
7	7928516	BC080593 // SAMD8 // sterile alpha motif domain containing 8 // 10q22.2 // 142891 /// E	SAMD8	BC080593	0.774722	0.0739321	0.590562	0.000286274	0.794613	0.256532	3.32892	0.7491	1549.07	3.14661	2.09748	39.4889	1
13	8064322	AK302223 // C20orf96 // chromosome 20 open reading frame 96 // 20p13 // 140680 /// AK30	C20orf96	AK302223	0.139309	0.458667	0.70277	0.0002877	0.669082	2.04924	0.557576	0.596396	335.618	2.35948	1.28518	195.579	1
11	8018993				0.938024	0.411021	0.259149	0.000288364	0.563853	0.0640606	0.687082	1.34888	910.915	2.52785	1.02064	114.918	1
11	7995895	AF217990 // HERPUD1 // homocysteine-inducible, endoplasmic reticulum stress-inducible,	HERPUD1	AF217990	0.377427	0.210536	0.230365	0.000293338	0.482268	0.993234	1.60797	1.42733	2777.36	2.52504	1.91451	57.4348	1
15	8094609	AK296859 // FAM114A1 // family with sequence similarity 114, member A1 // 4p14 // 92689	FAM114A1	AK296859	0.738884	0.604892	0.806753	0.000296074	0.699397	0.304418	0.271035	0.456315	145.176	2.22963	4.45022	307.149	1
4	8070871	--- ---		--- ---	0.84834	0.00963547	0.549125	0.00029739	0.377362	0.165005	7.23574	0.808358	84.7879	4.49353	0.786283	23.5773	1
15	7975645	AK293350 // ZNF410 // zinc finger protein 410 // 14q24.3 // 57862 /// AK298520 // ZNF41	ZNF410	AK293350	0.164092	0.223684	0.17658	0.000301685	0.497404	1.87292	1.51726	1.60128	236.102	2.22724	1.63269	133.661	1
12	7940005	BC074793 // P2RX3 // purinergic receptor P2X, ligand-gated ion channel, 3 // 11q12 // 5	P2RX3	BC074793	0.242326	0.704088	0.321269	0.000305437	0.13946	1.45761	0.145884	1.20267	138.915	2.42807	0.646064	205.243	1
5	8043564	BC110911 // FAHD2A // fumarylacetoacetate hydrolase domain containing 2A // 2q11.2 // 5	FAHD2A	BC110911	0.356592	0.97387	0.784077	0.000306715	0.284838	1.0523	0.00108347	0.487398	734.008	3.82448	1.2246	57.2287	1
13	8070083	AF086280 // TMEM50B // transmembrane protein 50B // 21q22.11 // 757 /// AY820138 // TME	TMEM50B	AF086280	0.820414	0.860871	0.032605	0.000308271	0.82671	0.198717	0.0310302	2.66216	1078.8	2.34961	2.61595	104.084	1
9	8141872	AB112352 // NAPEPLD // N-acyl phosphatidylethanolamine phospholipase D // 7q22.1 // 222	NAPEPLD	AB112352	0.52332	0.455863	0.504388	0.000311869	0.920577	0.655855	0.564608	0.87518	426.293	2.75274	1.88654	108.357	1
10	8075981	AK057349 // C22orf23 // chromosome 22 open reading frame 23 // 22q13.1 // 84645 /// CR4	C22orf23	AK057349	0.176744	0.813773	0.147069	0.000317241	0.338065	1.7933	0.0560668	1.71895	179.201	2.61925	0.719225	320.022	1
23	7940079	AF062319 // CTNND1 // catenin (cadherin-associated protein), delta 1 // 11q11 // 1500 /	CTNND1	AF062319	0.823509	0.595844	0.95112	0.000324592	0.926549	0.194922	0.284872	0.222649	421.471	1.92246	22.3676	255.21	1
5	8010237	AY358510 // C17orf99 // chromosome 17 open reading frame 99 // 17q25.3 // 100141515 ///	C17orf99	AY358510	0.768488	0.930738	0.0359146	0.000336737	0.998442	0.264694	0.00762939	2.60213	784.548	3.79214	0.545257	44.333	1
11	7915870	AK296360 // ATPAF1 // ATP synthase mitochondrial F1 complex assembly factor 1 // 1p33-p	ATPAF1	AK296360	0.000571894	0.351715	0.0832996	0.00034172	0.0643857	8.67466	0.883355	2.07833	898.573	2.49996	1.20218	99.2635	1
14	7912224	AK289849 // SLC2A5 // solute carrier family 2 (facilitated glucose/fructose transporter	SLC2A5	AK289849	1.12437e-05	0.953017	0.610628	0.000346926	2.47266e-05	14.3678	0.00350576	0.72112	356.473	2.26696	2.63833	128.391	1
7	7941694	AF080561 // RBM14 // RNA binding motif protein 14 // 11q13.2 // 10432 /// AF315632 // R	RBM14	AF080561	0.000334306	0.730894	0.491529	0.000347531	0.00744951	9.40183	0.119597	0.895054	306.912	3.09888	1.22313	107.302	1
17	8130191	AK026480 // RMND1 // required for meiotic nuclear division 1 homolog (S. cerevisiae) //	RMND1	AK026480	0.504302	0.449089	0.0636234	0.000357818	0.771424	0.693851	0.581882	2.24665	422.277	2.1094	1.54412	266.331	1
13	7934945	AY027661 // PANK1 // pantothenate kinase 1 // 10q23.31 // 53354 /// BC026296 // PANK1 /	PANK1	AY027661	1.02166e-07	0.183719	0.739861	0.000358042	4.76231e-07	22.4386	1.81623	0.546906	163.843	2.32816	1.38301	247.144	1
7	8069668	AY061853 // CYYR1 // cysteine/tyrosine-rich 1 // 21q21.2 // 116159 /// ENST00000435845	CYYR1	AY061853	0.46272	0.895816	0.639098	0.000360781	0.800867	0.782396	0.0173195	0.682044	232.918	3.08965	1.20678	58.8018	1
7	8038109	BC111972 // FAM83E // family with sequence similarity 83, member E // 19q13.33 // 54854	FAM83E	BC111972	0.920172	0.829076	0.104705	0.000365994	0.669696	0.0833308	0.0470882	1.93463	116.626	3.08611	0.721501	85.7632	1
11	7908409	AF493926 // RGS2 // regulator of G-protein signaling 2, 24kDa // 1q31 // 5997 /// L1346	RGS2	AF493926	0.834691	0.975546	0.465136	0.000368806	0.660584	0.181335	0.000948854	0.936941	1197.86	2.48739	6.14083	89.0073	1
4	7965681	BC029415 // IKBIP // IKBKB interacting protein // 12q23.1 // 121457 /// BC051372 // IKB	IKBIP	BC029415	3.6218e-07	0.736083	0.447818	0.000375466	3.5442e-05	20.1175	0.114848	0.965315	47.2203	4.38941	0.812628	53.7333	1
16	8123315	AB067798 // QKI // QKI, KH domain containing, RNA binding // 6q26 // 9444 /// AB067799	QKI	AB067798	0.896195	0.360789	0.819562	0.000375873	0.663533	0.109833	0.850372	0.438483	1851.24	2.14868	11.3436	91.4178	1
10	8000638	ENST00000532983 // LOC595101 // smg-1 homolog, phosphatidylinositol 3-kinase-related ki	LOC595101	ENST00000532983	0.550137	0.157419	0.846391	0.000380673	0.762594	0.604645	2.05895	0.400243	1473.83	2.58669	8.09376	22.245	1
6	8031622	AF188493 // GALP // galanin-like peptide // 19q13.43 // 85569 /// AY329637 // GALP // g	GALP	AF188493	0.303085	0.227983	0.0579272	0.000381867	0.0655103	1.22212	1.48901	2.30507	113	3.3513	0.851303	79.0257	1
10	7944978	AK315841 // EI24 // etoposide induced 2.4 mRNA // 11q24 // 9538 /// ENST00000530985 //	EI24	AK315841	1.87872e-14	0.573094	0.0289412	0.000383004	3.95776e-11	62.5684	0.32167	2.73619	1370.59	2.5856	0.844208	91.3532	1
12	8017365	AK122947 // MARCH10 // membrane-associated ring finger (C3HC4) 10, E3 ubiquitin protein	MARCH10	AK122947	0.319501	0.949033	0.919362	0.000383483	0.910601	1.16691	0.00412626	0.284692	480.082	2.39322	1.06752	70.3305	1
81	8131719	ENST00000409508 // DNAH11 // dynein, axonemal, heavy chain 11 // 7p21 // 8701 /// ENST0	DNAH11	ENST00000409508	0.131235	0.168403	0.0746811	0.000387068	0.114044	2.11381	1.95217	2.14666	222.794	1.42999	1.10618	1318.39	1
20	7898833	AK290328 // KDM1A // lysine (K)-specific demethylase 1A // 1p36.12 // 23028 /// BC04019	KDM1A	AK290328	0.409496	0.910378	0.00086632	0.000388788	0.311237	0.908642	0.0127966	4.97953	621.812	1.98978	2.19053	149.773	1
30	8026830	AK291410 // FCHO1 // FCH domain only 1 // 19p13.11 // 23149 /// AK303623 // FCHO1 // FC	FCHO1	AK291410	0.238811	0.723294	0.567869	0.000390488	0.141258	1.47306	0.12675	0.781281	168.625	1.76788	1.91535	729.56	1
10	7906797	AK290733 // FCRLB // Fc receptor-like B // 1q23.3 // 127943 /// AY670683 // FCRLB // Fc	FCRLB	AK290733	0.13989	0.744005	0.713496	0.000394016	0.2366	2.04474	0.107802	0.582087	220.144	2.58053	1.40612	86.8047	1
16	7986446	BC069274 // ALDH1A3 // aldehyde dehydrogenase 1 family, member A3 // 15q26.3 // 220 ///	ALDH1A3	BC069274	0.494557	0.934363	0.64139	0.000414495	0.31657	0.713903	0.00684993	0.678926	378.063	2.13672	0.781438	147.361	1
17	8148674	AY065978 // MAPK15 // mitogen-activated protein kinase 15 // --- // 225689 /// ENST0000	MAPK15	AY065978	0.733433	0.793377	0.0306061	0.000420035	0.851546	0.311911	0.0693292	2.70145	462.625	2.09071	1.36013	195.504	1
16	8116096	AK091774 // DDX41 // DEAD (Asp-Glu-Ala-Asp) box polypeptide 41 // 5q35.3 // 51428 /// A	DDX41	AK091774	0.569693	0.892479	0.541676	0.000425297	0.469114	0.568911	0.0184537	0.819258	817.865	2.13357	3.01173	116.049	1
37	8166525	BX648513 // POLA1 // polymerase (DNA directed), alpha 1, catalytic subunit // Xp22.1-p2	POLA1	BX648513	0.923649	0.501579	0.518308	0.000425936	0.835812	0.079547	0.458083	0.854022	386.057	1.67069	5.09288	663.452	1
12	8136200	AK290993 // CPA4 // carboxypeptidase A4 // 7q32 // 51200 /// AK298550 // CPA4 // carbox	CPA4	AK290993	0.675331	0.539156	0.184094	0.000429072	0.973957	0.39559	0.382245	1.57426	438.274	2.37594	0.598636	94.7203	1
13	7983663	AK292400 // USP8 // ubiquitin specific peptidase 8 // 15q21.2 // 9101 /// AK296480 // U	USP8	AK292400	0.286232	0.542685	0.318005	0.00043087	0.590547	1.28214	0.37561	1.20972	258.681	2.30149	2.36407	127.156	1
28	8101174	ENST00000388914 // CCDC158 // coiled-coil domain containing 158 // 4q21.1 // 339965 ///	CCDC158	ENST00000388914	0.842723	0.475572	0.615384	0.000432767	0.126624	0.171693	0.516609	0.714545	77.1144	1.79271	1.51113	518.691	1
10	7982271				0.241429	0.0929561	0.753434	0.000443312	0.173912	1.46153	2.93124	0.528739	748.71	2.55937	2.24898	134.596	1
16	7928838	AF276808 // LDB3 // LIM domain binding 3 // 10q22.3-q23.2 // 11155 /// AK093184 // LDB3	LDB3	AF276808	0.195748	0.399941	0.436159	0.000445814	0.228598	1.68421	0.720518	0.984858	140.787	2.12779	1.17537	150.084	1
19	8015412	ENST00000565780 // JUP // junction plakoglobin // 17q21 // 3728 /// ENST00000569590 //	JUP	ENST00000565780	0.73424	0.0173711	0.336562	0.000445863	0.879303	0.310799	6.04606	1.17039	204.17	2.00825	3.33257	228.376	1
20	7903334	AF122013 // CDC14A // CDC14 cell division cycle 14 homolog A (S. cerevisiae) // 1p21 //	CDC14A	AF122013	0.984684	0.895851	0.495426	0.000449662	0.719475	0.0154395	0.0173077	0.888996	872.818	1.97473	3.7008	196.513	1
18	8090295	AK091671 // SLC41A3 // solute carrier family 41, member 3 // 3q21.2 // 54946 /// AK2980	SLC41A3	AK091671	0.378025	0.693	0.0850045	0.000452295	0.317314	0.99159	0.157635	2.06564	275.958	2.0425	1.46535	351.485	1
11	8053562	AF219226 // CHMP3 // charged multivesicular body protein 3 // 2p11.2 // 51652 /// AK290	CHMP3	AF219226	0.00688331	0.105951	0.121481	0.000457174	0.0097531	5.49791	2.70871	1.84069	504.076	2.45185	0.943434	88.4747	1
12	8161211	ENST00000358127 // PAX5 // paired box 5 // 9p13 // 5079	PAX5	ENST00000358127	0.00033946	0.0984888	0.11847	0.000464204	4.94204e-05	9.3809	2.83248	1.85659	329.788	2.36379	4.91492	157.078	1
29	8135774	AK294062 // PTPRZ1 // protein tyrosine phosphatase, receptor-type, Z polypeptide 1 // 7	PTPRZ1	AK294062	0.472979	0.888763	0.978423	0.000468712	0.585222	0.759805	0.0197599	0.152309	66.4177	1.7695	1.03739	463.982	1
21	8172088	AY316592 // BCOR // BCL6 corepressor // Xp11.4 // 54880 /// BC114220 // BCOR // BCL6 co	BCOR	AY316592	0.0881455	0.732889	0.0884304	0.000470011	0.590023	2.54819	0.117758	2.04086	1605.35	1.94046	3.09874	164.267	1
6	8151525	BC034997 // PMP2 // peripheral myelin protein 2 // 8q21.3-q22.1 // 5375 /// CR541649 //	PMP2	BC034997	0.903895	0.883202	0.0167374	0.000471042	0.178742	0.101243	0.0218003	3.077	51.0288	3.29098	2.05922	9.26439	1
15	8120135	DQ315370 // GPR115 // G protein-coupled receptor 115 // 6p12.3 // 221393 /// ENST000003	GPR115	DQ315370	0.92154	0.901438	0.657041	0.000471916	0.648339	0.0818396	0.0154912	0.657717	68.685	2.1698	1.15802	154.826	1
17	8116227	AF294429 // CLK4 // CDC-like kinase 4 // 5q35 // 57396 /// BC063116 // CLK4 // CDC-like	CLK4	AF294429	0.450128	0.489785	0.257478	0.000472805	0.950399	0.810847	0.483976	1.35322	1999.42	2.07684	3.73277	86.6553	1
10	7919929	AF177173 // TMOD4 // tropomodulin 4 (muscle) // 1q12 // 29765 /// AK300675 // TMOD4 //	TMOD4	AF177173	0.126881	0.312998	0.772965	0.000474067	0.0868127	2.15038	1.03842	0.502459	130.406	2.54731	0.911125	109.675	1
10	8131427	ENST00000344417 // C7orf26 // chromosome 7 open reading frame 26 // 7p22.1 // 79034 ///	C7orf26	ENST00000344417	0.209206	0.47896	0.617258	0.000475139	0.467425	1.61342	0.508684	0.71196	2459.1	2.5469	1.5259	59.5754	1
16	7918794	AK291349 // AMPD1 // adenosine monophosphate deaminase 1 // 1p13 // 270 /// BC056678 //	AMPD1	AK291349	0.600094	0.961551	0.285712	0.000480603	0.131248	0.515817	0.00234688	1.28302	250.502	2.11856	1.26565	178.127	1
13	8077944	BC136592 // CAND2 // cullin-associated and neddylation-dissociated 2 (putative) // 3p25	CAND2	BC136592	0.73838	0.582429	0.105185	0.00048582	0.865696	0.305108	0.306216	1.93175	875.352	2.28412	0.722335	160.183	1
13	8026698	AK299493 // BABAM1 // BRISC and BRCA1 A complex member 1 // 19p13.11 // 29086 /// BC000	BABAM1	AK299493	0.654674	0.0875338	0.165161	0.0004879	0.896975	0.427156	3.03463	1.64446	569.577	2.2835	2.27692	145.947	1
13	8173106	AY358170 // ITIH6 // inter-alpha-trypsin inhibitor heavy chain family, member 6 // Xp11	ITIH6	AY358170	0.922821	0.387067	0.568513	0.000501154	0.691329	0.0804466	0.761121	0.780358	251.426	2.27962	1.18705	217.445	1
28	7944882	AK298792 // ROBO3 // roundabout, axon guidance receptor, homolog 3 (Drosophila) // 11q2	ROBO3	AK298792	0.65635	0.392643	0.676035	0.0005021	0.619646	0.424556	0.743295	0.632156	97.3701	1.78059	1.17144	478.448	1
32	8009040	AF107292 // MRC2 // mannose receptor, C type 2 // 17q23.2 // 9902 /// AF134838 // MRC2	MRC2	AF107292	0.443384	0.922281	0.513548	0.000505979	0.643744	0.82643	0.0096127	0.861216	248.451	1.7191	1.1312	930.047	1
6	8076128	AK291827 // JOSD1 // Josephin domain containing 1 // 22q13.1 // 9929 /// CR456473 // JO	JOSD1	AK291827	0.878391	0.247976	0.00463066	0.000511495	0.892449	0.129994	1.36576	3.88699	1026.68	3.26725	15.2558	3.52531	1
12	8163535	AY544123 // AMBP // alpha-1-microglobulin/bikunin precursor // 9q32-q33 // 259 /// ENST	AMBP	AY544123	0.774379	0.8443	0.133301	0.000514743	0.67918	0.25698	0.0389665	1.78169	125.514	2.34781	1.87176	217.471	1
20	7994131	BC036472 // PRKCB // protein kinase C, beta // 16p11.2 // 5579 /// ENST00000321728 // P	PRKCB	BC036472	0.00063524	0.054335	0.515236	0.00051593	0.00342006	8.53417	3.87907	0.85866	1487.6	1.96043	5.09791	131.163	1
13	8142671	---		---	0.517099	0.511495	0.0226571	0.00055869	0.197198	0.668123	0.437113	2.88836	385.008	2.26382	1.25961	191.66	1
5	7914758	NM_001080418 // DLGAP3 // discs, large (Drosophila) homolog-associated protein 3 // 1p3	DLGAP3	NM_001080418	0.0464748	0.790504	0.845905	0.000566394	0.0597721	3.26114	0.0713179	0.400948	147.643	3.61158	1.19257	25.5302	1
17	7996498	BC144131 // SLC9A5 // solute carrier family 9, subfamily A (NHE5, cation proton antipor	SLC9A5	BC144131	0.139869	0.473365	0.0362873	0.000571786	0.315415	2.04491	0.521821	2.59572	232.135	2.05445	0.856829	182.639	1
66	8033825	AF177941 // COL5A3 // collagen, type V, alpha 3 // 19p13.2 // 50509 /// NM_015719 // CO	COL5A3	AF177941	0.923666	0.849518	0.39255	0.000593648	0.536548	0.079528	0.0363666	1.06155	272.978	1.46323	0.808516	1514.32	1
9	8128099	AK293751 // GABRR2 // gamma-aminobutyric acid (GABA) A receptor, rho 2 // 6q15 // 2570	GABRR2	AK293751	0.0554152	0.334896	0.287593	0.000598901	0.98513	3.06338	0.947716	1.27856	422.669	2.62433	1.27173	69.15	1
13	8141445	AK302342 // C7orf43 // chromosome 7 open reading frame 43 // 7q22.1 // 55262 /// ENST00	C7orf43	AK302342	0.795463	0.59346	0.612025	0.000600377	0.888286	0.22986	0.288593	0.719186	158.652	2.25333	1.99321	126.001	1
11	8048995	AF271781 // ITM2C // integral membrane protein 2C // 2q37 // 81618 /// AF272043 // ITM2	ITM2C	AF271781	0.606771	0.655663	0.561762	0.000601384	0.867344	0.50453	0.201189	0.79005	446.789	2.40619	4.2645	100.821	1
15	7898278	AF085964 // SPEN // spen homolog, transcriptional regulator (Drosophila) // 1p36 // 230	SPEN	AF085964	0.338522	0.891867	0.885564	0.000603873	0.700439	1.1065	0.0186659	0.341117	1610.72	2.13778	2.67024	63.345	1
9	8015890	CR542129 // PYY // peptide YY // 17q21.1 // 5697 /// D13902 // PYY // peptide YY // 17q	PYY	CR542129	0.460938	0.042746	0.498136	0.000607709	0.619636	0.786373	4.31873	0.884802	194.682	2.62144	0.438555	232.734	1
13	7997962	BC017023 // DPEP1 // dipeptidase 1 (renal) // 16q24.3 // 1800 /// BT006664 // DPEP1 //	DPEP1	BC017023	0.996976	0.482487	0.616998	0.000611307	0.9461	0.00302868	0.500532	0.712318	524.823	2.2507	0.869937	190.971	1
10	8020653	BC011996 // CABYR // calcium binding tyrosine-(Y)-phosphorylation regulated // 18q11.2	CABYR	BC011996	0.338986	0.753749	0.60346	0.000612912	0.601839	1.10507	0.0994734	0.731068	98.7863	2.50091	1.28022	93.4627	1
8	8067671	ENST00000217188 // SRMS // src-related kinase lacking C-terminal regulatory tyrosine an	SRMS	ENST00000217188	0.535687	0.564003	0.0621908	0.000615818	0.645651	0.631908	0.337207	2.26084	499.893	2.76669	1.66364	38.8555	1
7	8024238	AB451225 // CIRBP // cold inducible RNA binding protein // 19p13.3 // 1153 /// BC000403	CIRBP	AB451225	0.259859	0.125819	0.467131	0.000617197	0.405816	1.38386	2.4221	0.93372	2184.36	2.95656	10.3179	6.12454	1
3	8050232	AF544983 // CYS1 // cystin 1 // 2p25.1 // 192668	CYS1	AF544983	0.558683	0.923579	0.894841	0.000617595	0.686653	0.588869	0.00929326	0.326273	3146.91	5.27687	0.704467	12.2521	1
9	7980690	BC001787 // EFCAB11 // EF-hand calcium binding domain 11 // 14q32.11 // 90141 /// ENST0	EFCAB11	BC001787	0.2671	0.182547	0.158367	0.00062996	0.190225	1.3549	1.82615	1.67149	389.565	2.6143	1.32404	109.348	1
8	8049998				0.188754	0.553419	0.45964	0.000631007	0.122303	1.72303	0.355922	0.945865	941.722	2.76132	2.78996	66.2381	1
6	8138721	BC015180 // HOXA3 // homeobox A3 // 7p15.2 // 3200 /// ENST00000396352 // HOXA3 // home	HOXA3	BC015180	0.693269	0.465047	0.813208	0.000639342	0.335658	0.368981	0.541832	0.447357	1641.53	3.20284	0.944437	41.6153	1
18	7973545	AK292797 // DCAF11 // DDB1 and CUL4 associated factor 11 // 14q11.2 // 80344 /// AK2967	DCAF11	AK292797	0.0275436	0.101659	0.221541	0.000641379	0.0961805	3.85728	2.77866	1.45313	851.599	2.00304	2.53518	170.229	1
6	8170695	ENST00000370167 // DUSP9 // dual specificity phosphatase 9 // Xq28 // 1852 /// ENST0000	DUSP9	ENST00000370167	0.718312	0.447125	0.0312688	0.000645323	0.367187	0.333007	0.58697	2.68814	285.448	3.20015	1.43565	45.9427	1
22	8075026	AB079368 // PIWIL3 // piwi-like 3 (Drosophila) // 22q11.23 // 440822 /// AK302409 // PI	PIWIL3	AB079368	0.972556	0.100701	0.0859722	0.000652661	0.870569	0.0278432	2.79471	2.05854	212.166	1.88116	1.22476	439.437	1
20	8162059	AF305210 // SLC28A3 // solute carrier family 28 (sodium-coupled nucleoside transporter)	SLC28A3	AF305210	0.609587	0.54793	0.240748	0.000662557	0.144134	0.499809	0.365899	1.39807	337.987	1.93422	1.84649	206.919	1
33	7969438	AF330045 // LMO7 // LIM domain 7 // 13q22.2 // 4008 /// AK092052 // LMO7 // LIM domain	LMO7	AF330045	0.0171639	0.0751463	0.789018	0.000681666	0.0319301	4.40687	3.30029	0.480669	299.37	1.68397	4.62952	776.762	1
8	8011875	AF132289 // DERL2 // derlin 2 // 17p13.2 // 51009 /// AF208065 // DERL2 // derlin 2 //	DERL2	AF132289	0.0921601	0.0480466	0.199979	0.000686197	0.639307	2.49925	4.10333	1.52035	907.945	2.74282	2.04858	46.0547	1
17	8106743	ENST00000343200 // VCAN // versican // 5q14.3 // 1462 /// NM_004385 // VCAN // versican	VCAN	ENST00000343200	0.620312	0.616917	0.0451002	0.000695989	0.54495	0.482032	0.253316	2.4607	687.563	2.03112	83.2966	70.0246	1
16	8159670	AK098341 // NOXA1 // NADPH oxidase activator 1 // 9q34.3 // 10811 /// BC110840 // NOXA1	NOXA1	AK098341	0.734444	0.0262768	0.108751	0.000705185	0.95535	0.310517	5.23782	1.91072	263.925	2.07105	0.672464	182.348	1
8	8086660	ENST00000315170 // PRSS50 // protease, serine, 50 // 3p21.31 // 29122 /// NM_013270 //	PRSS50	ENST00000315170	0.188608	0.530733	0.103987	0.000709311	0.295871	1.72385	0.398405	1.93897	449.863	2.7355	1.01234	91.8045	1
32	7955469	AK295315 // SLC4A8 // solute carrier family 4, sodium bicarbonate cotransporter, member	SLC4A8	AK295315	0.804573	0.329929	0.0831035	0.000711289	0.964076	0.218373	0.967578	2.0798	170.332	1.69351	4.44677	902.545	1
24	8079563	AK002076 // DHX30 // DEAH (Asp-Glu-Ala-His) box polypeptide 30 // 3p21.31 // 22907 ///	DHX30	AK002076	0.644508	0.769324	0.382286	0.000713227	0.524614	0.443073	0.0869218	1.08054	386.706	1.82638	2.26	372.476	1
4	7950726	BC150621 // FAM181B // family with sequence similarity 181, member B // 11q14.1 // 2203	FAM181B	BC150621	0.71969	0.775515	0.747919	0.000725504	0.355068	0.331065	0.0821879	0.536128	594.853	4.09495	0.984142	57.1388	1
7	7975705	AK290728 // ISCA2 // iron-sulfur cluster assembly 2 homolog (S. cerevisiae) // 14q24.3	ISCA2	AK290728	0.325761	0.789655	0.0881714	0.00074426	0.241375	1.14662	0.0719118	2.0427	3005.08	2.90984	0.786778	32.689	1
7	8116012	AK092842 // MXD3 // MAX dimerization protein 3 // 5q35.3 // 83463 /// AK222579 // MXD3	MXD3	AK092842	0.096924	0.858323	0.0978515	0.000775424	0.00425232	2.44396	0.0321898	1.97727	556.687	2.89957	0.580402	34.1956	1
14	7988212	AK057528 // ELL3 // elongation factor RNA polymerase II-like 3 // 15q15.3 // 80237 ///	ELL3	AK057528	1.53672e-05	0.528556	0.078425	0.000785703	0.000139172	13.8823	0.402658	2.11607	157.825	2.15497	1.41584	179.068	1
7	8051777	AK092911 // COX7A2L // cytochrome c oxidase subunit VIIa polypeptide 2 like // 2p21 //	COX7A2L	AK092911	0.735683	0.323597	0.0200801	0.000798008	0.359688	0.308812	0.993488	2.96351	3842.2	2.89239	1.48598	36.5955	1
10	8147262	AK291646 // OTUD6B // OTU domain containing 6B // 8q21.3 // 51633 /// AK293843 // OTUD6	OTUD6B	AK291646	0.304577	0.50697	0.16945	0.000799528	0.630149	1.21698	0.446594	1.62792	553.516	2.45256	3.25225	68.5806	1
4	8003571	BC107033 // PRDM7 // PR domain containing 7 // 16q24.3 // 11105 /// ENST00000407825 //	PRDM7	BC107033	0.480218	0.234145	0.911425	0.000802392	0.15476	0.744167	1.44964	0.298589	43.5106	4.04987	1.19495	18.8943	1
7	8163964	BC017227 // PDCL // phosducin-like // 9q12-q13 // 5082 /// ENST00000259467 // PDCL // p	PDCL	BC017227	0.951048	0.478877	0.832931	0.000804239	0.916204	0.0502405	0.508877	0.419599	694.16	2.89044	1.79184	85.0752	1
15	7906417	AF363367 // CADM3 // cell adhesion molecule 3 // 1q21.2-q22 // 57863 /// AK289541 // CA	CADM3	AF363367	0.282847	0.242135	0.55998	0.000809629	0.229471	1.29464	1.40045	0.792618	340.548	2.09934	0.922241	199.415	1
13	8037152	BC051865 // GSK3A // glycogen synthase kinase 3 alpha // 19q13.2 // 2931 /// ENST000004	GSK3A	BC051865	0.129837	0.591276	0.612633	0.000813252	0.143168	2.12542	0.292028	0.718345	239.366	2.20881	2.59571	139.051	1
10	7920799	BC001843 // YY1AP1 // YY1 associated protein 1 // 1q22 // 55249 /// BC014906 // YY1AP1	YY1AP1	BC001843	0.755729	0.695552	0.741739	0.000816708	0.177286	0.281616	0.154884	0.544394	732.274	2.44867	2.33984	99.7364	1
20	7978407	X75756 // PRKD1 // protein kinase D1 // 14q11 // 5587 /// ENST00000331968 // PRKD1 // p	PRKD1	X75756	0.592317	0.762099	0.597147	0.000825129	0.592598	0.529128	0.0926297	0.739873	435.875	1.91101	1.12781	224.979	1
32	8152668	AY598335 // ATAD2 // ATPase family, AAA domain containing 2 // 8q24.13 // 29028 /// BC0	ATAD2	AY598335	0.953544	0.404547	0.451318	0.000826887	0.695235	0.0476142	0.706453	0.95952	423.158	1.68207	3.04344	634.857	1
23	8024170	ENST00000539243 // HMHA1 // histocompatibility (minor) HA-1 // 19p13.3 // 23526 /// ENS	HMHA1	ENST00000539243	0.0573632	0.998458	0.167781	0.000827248	0.0184421	3.02471	3.7734e-06	1.63431	642.386	1.83433	3.28288	295.163	1
12	7929932	BC007758 // KAZALD1 // Kazal-type serine peptidase inhibitor domain 1 // 10q24.31 // 81	KAZALD1	BC007758	0.299448	0.22697	0.293655	0.000827893	0.0527641	1.23478	1.4956	1.26436	424.392	2.27363	1.08675	141.644	1
16	8023528	AL832018 // ALPK2 // alpha-kinase 2 // 18q21.31 // 115701 /// AY044450 // ALPK2 // alph	ALPK2	AL832018	0.827122	0.649872	0.498971	0.000829441	0.372256	0.190511	0.208516	0.883511	57.7611	2.05073	1.42833	355.153	1
16	8028583	AF005046 // PAK4 // p21 protein (Cdc42/Rac)-activated kinase 4 // 19q13.2 // 10298 ///	PAK4	AF005046	0.513359	0.795083	0.613931	0.000830786	0.325024	0.675575	0.0681625	0.716552	295.482	2.05053	0.956285	225.047	1
21	7922482	ENST00000367674 // TNR // tenascin R (restrictin, janusin) // 1q24 // 7143 /// ENST0000	TNR	ENST00000367674	0.881446	0.290018	0.130761	0.000832744	0.578535	0.126504	1.14317	1.79393	108.705	1.88246	1.04477	329.973	1
24	8175393	AF207831 // ARHGEF6 // Rac/Cdc42 guanine nucleotide exchange factor (GEF) 6 // Xq26.3 /	ARHGEF6	AF207831	0.280648	0.846864	0.504718	0.000836152	0.215984	1.30285	0.037677	0.874674	815.028	1.8116	6.89785	187.327	1
10	8112274	AB181393 // ELOVL7 // ELOVL fatty acid elongase 7 // 5q12.1 // 79993 /// ENST0000050882	ELOVL7	AB181393	0.395269	0.78343	0.000231807	0.00084526	0.733612	0.945289	0.0763446	5.87631	192.819	2.44239	24.0893	56.0916	1
85	8150599	AK296833 // PRKDC // protein kinase, DNA-activated, catalytic polypeptide // 8q11 // 55	PRKDC	AK296833	0.746767	0.0215743	0.329905	0.000845607	0.587171	0.293681	5.61998	1.18429	616.621	1.38738	14.2396	896.141	1
18	7912012	AB074419 // ACOT7 // acyl-CoA thioesterase 7 // 1p36 // 11332 /// AK289572 // ACOT7 //	ACOT7	AB074419	0.547444	0.933493	0.0986203	0.000867028	0.083387	0.609669	0.00703304	1.97235	1967	1.96855	1.02447	190.138	1
14	8124040	BC047894 // ATXN1 // ataxin 1 // 6p23 // 6310 /// X79204 // ATXN1 // ataxin 1 // 6p23 /	ATXN1	BC047894	0.17149	0.804983	0.991444	0.000867179	0.491397	1.82562	0.0615989	0.101198	1914.81	2.14124	5.57228	79.9812	1
38	7932453	AK294926 // NEBL // nebulette // 10p12 // 10529 /// AK295186 // NEBL // nebulette // 10	NEBL	AK294926	0.54517	0.292376	0.615937	0.000870524	0.148438	0.613932	1.13193	0.713782	101.18	1.61227	1.88641	646.188	1
4	8100827	ENST00000510437 // IGJ // immunoglobulin J polypeptide, linker protein for immunoglobul	IGJ	ENST00000510437	0.964143	0.620388	0.535811	0.000876795	0.928633	0.0365418	0.248341	0.8279	2431.42	4.01017	34.8383	12.7666	1
8	8123920	BC050278 // ELOVL2 // ELOVL fatty acid elongase 2 // 6p24.2 // 54898 /// NM_017770 // E	ELOVL2	BC050278	0.457354	0.609252	0.0393969	0.000879407	0.0933637	0.794421	0.264522	2.54466	310.735	2.68786	0.722522	51.813	1
17	8075164	ENST00000405598 // CHEK2 // checkpoint kinase 2 // 22q12.1 // 11200	CHEK2	ENST00000405598	0.672186	0.77936	0.219572	0.00088337	0.691927	0.40033	0.0793207	1.45902	114.573	2.00259	1.21295	442.767	1
21	7951497	AK290020 // NPAT // nuclear protein, ataxia-telangiectasia locus // 11q22-q23 // 4863 /	NPAT	AK290020	0.646583	0.137981	0.627798	0.000892321	0.858962	0.439804	2.27104	0.697476	265.229	1.87536	11.0684	143.617	1
20	8028851	AK297006 // SHKBP1 // SH3KBP1 binding protein 1 // 19q13.2 // 92799 /// AK300819 // SHK	SHKBP1	AK297006	0.748936	0.105695	0.651438	0.000917945	0.486931	0.290747	2.71279	0.665294	1336.65	1.89965	8.15397	154.637	1
21	8093643	BC013393 // ADD1 // adducin 1 (alpha) // 4p16.3 // 118 /// ENST00000398129 // ADD1 // a	ADD1	BC013393	0.372358	0.451492	0.013187	0.000950445	0.212136	1.00729	0.575709	3.22599	1699.36	1.86886	1.33093	192.807	1
4	8066574	AF454506 // WFDC10B // WAP four-disulfide core domain 10B // 20q13.12 // 280664 /// ENS	WFDC10B	AF454506	0.470242	0.327499	0.270123	0.000965661	0.652945	0.765782	0.977441	1.32099	1125.86	3.96693	1.17586	28.1502	1
74	8152376	AY210419 // CSMD3 // CUB and Sushi multiple domains 3 // 8q23.3 // 114788 /// BC140003	CSMD3	AY210419	0.86927	0.475191	0.327158	0.000966301	0.583968	0.140487	0.517507	1.19009	130.739	1.41269	1.96141	1215.1	1
14	8074617	ENST00000405555 // SCARF2 // scavenger receptor class F, member 2 // 22q11.21 // 91179	SCARF2	ENST00000405555	0.407493	0.0210865	0.20419	0.000968019	0.253279	0.91372	5.66464	1.50672	200.505	2.12588	1.02058	233.679	1
33	8086842	AK125245 // MAP4 // microtubule-associated protein 4 // 3p21 // 4134 /// BC051843 // MA	MAP4	AK125245	0.362412	0.397149	0.405833	0.000970431	0.195927	1.03544	0.729158	1.03754	639.308	1.65761	2.99052	451.63	1
