# Supplementary material for: Radiation-induced alternative transcription and splicing events and their applicability to practical biodosimetry
Source: Sci Rep. 2016 Jan 14;6:19251. doi: 10.1038/srep19251 (PMC4725928; doi:10.1038/srep19251)
Supplement: Supplementary table S3 [file srep19251-s4.xls]

## Sheet: 1.0Gy vs 0.0GY
Probe Set ID	Transcript Cluster ID	Exon Annotation	Symbol	Entrez Gene ID	Description	Splice Index	p.value.adj	F.p.value.adj
7902229	7902227	NM_001924; ENST00000370986; DQ008445; EF581092; BC011757; M60974; ENST00000451087; ENST00000370985; uc001ddz.1; GENSCAN00000056883	GADD45A	1647	growth arrest and DNA-damage-inducible, alpha	-0.639	1e-06	2e-06
7934909	7934906	NM_001141945; NM_001613; ENST00000458208; ENST00000224784; AY692464; BC093052; BC017554; CR536518; J05192; AK300664; AK127229; uc001kfp.1; uc001kfq.1; GENSCAN00000066749	ACTA2	59	actin, alpha 2, smooth muscle, aorta	0.911	2.8e-05	9.6e-05
7934911	7934906	NM_001141945; NM_001613; ENST00000458208; ENST00000224784; AY692464; BC093052; BC017554; CR536518; J05192; AK300664; uc001kfp.1; uc001kfq.1; GENSCAN00000066749	ACTA2	59	actin, alpha 2, smooth muscle, aorta	0.64	0.000417	0.00224
7934913	7934906	NM_001141945; NM_001613; ENST00000458208; ENST00000224784; AY692464; BC093052; BC017554; CR536518; J05192; AK300664; AK300353; ENST00000415557; ENST00000458159; uc001kfp.1; uc001kfq.1; GENSCAN00000066749	ACTA2	59	actin, alpha 2, smooth muscle, aorta	-0.733	3.6e-05	0.000225
7939739	7939738	NM_000107; ENST00000256996; U18300; ENST00000378600; ENST00000378603; ENST00000378601; uc001neb.1; uc001nee.1; uc001nec.1; uc001ned.1	DDB2	1643	damage-specific DNA binding protein 2, 48kDa	-0.829	0.000825	0.001436
7939741	7939738	NM_000107; ENST00000256996; BT007139; BC000093; AB107037; AB107038; AB107039; AB107040; U18300; ENST00000378600; ENST00000378603; ENST00000378601; AK091640; uc001neb.1; uc001nee.1; uc001neg.1; uc001nec.1; uc001ned.1; uc001nef.1	DDB2	1643	damage-specific DNA binding protein 2, 48kDa	-1.12	0	0
7939747	7939738	NM_000107; ENST00000256996; BT007139; BC000093; AB107037; AB107038; AB107039; AB107040; U18300; ENST00000378600; ENST00000378603; ENST00000378601; AK091640; CR614544; uc001neb.1; uc001nee.1; uc001neg.1; uc001nec.1; uc001ned.1; uc001nef.1; uc001neh.1; GENSCAN00000049724	DDB2	1643	damage-specific DNA binding protein 2, 48kDa	0.628	0	0
7956990	7956989	NM_002392; NM_006878; NM_006879; NM_006881; NM_006882; NM_001145336; NM_001145339; ENST00000393412; ENST00000393417; ENST00000311440; ENST00000258149; ENST00000356290; ENST00000350057; ENST00000258148; AK290341; M92424; ENST00000393413; ENST00000358483; uc001sui.1; uc001suj.1; uc001suk.1; uc001sul.1; GENSCAN00000051303	MDM2	4193	Mdm2 p53 binding protein homolog (mouse)	-1.108	0	0
7967057	7967056	NM_016399; ENST00000302432; BC002638	TRIAP1	51499	TP53 regulated inhibitor of apoptosis 1	0.58	0.001599	0.009144
7985056	7985053	NM_147188; NM_012170; ENST00000308275; ENST00000453211; BC041691	FBXO22; FBXO22OS	26263; 692224	F-box protein 22; FBXO22 opposite strand (non-protein coding)	-0.856	9e-06	4.8e-05
7985769	7985767	NM_022767; ENST00000332810; BC020988; ENST00000379231	AEN	64782	apoptosis enhancing nuclease	-1.055	0	0
7985773	7985767	NM_022767; ENST00000332810; BC020988	AEN	64782	apoptosis enhancing nuclease	-1.17	0	0
7985775	7985767	NM_022767; ENST00000332810; BC020988; ENST00000379231	AEN	64782	apoptosis enhancing nuclease	1.443	0	0
7985776	7985767	NM_022767; ENST00000332810; BC020988	AEN	64782	apoptosis enhancing nuclease	0.675	0.000399	0.001321
8030161	8030158	NR_027882; NM_138761; NM_004324; NM_138763; NM_138764; ENST00000345358; ENST00000293288; ENST00000354470; ENST00000415969; BC014175; ENST00000356483	BAX	581	BCL2-associated X protein	0.669	0.000143	0.000452
8030163	8030158	NR_027882; NM_138761; NM_004324; NM_138763; NM_138764; ENST00000345358; ENST00000293288; ENST00000354470; ENST00000415969; BC014175; ENST00000356483; ENST00000391871	BAX	581	BCL2-associated X protein	0.699	1e-05	6.1e-05
8030167	8030158	NM_004324; ENST00000293288	BAX	581	BCL2-associated X protein	0.891	1e-06	6e-06
8073101	8073096	NM_181773; ENST00000442487; ENST00000342641; BC069023; FJ376612; FJ376611; FJ376613; FJ376615; FJ376614; FJ376616; CR456481; ENST00000401756; ENST00000448746; ENST00000348946; ENST00000396749; uc003awz.1; uc003axa.1; GENSCAN00000064988	APOBEC3H	164668	apolipoprotein B mRNA editing enzyme, catalytic polypeptide-like 3H	0.588	4.9e-05	0.000193
8088262	8088247	NM_001128615; ENST00000338458; AF433662	ARHGEF3	50650	Rho guanine nucleotide exchange factor (GEF) 3	-0.813	0.000417	0.001449
8092233	8092230	NM_022470; NM_152240; ENST00000432729; ENST00000441601; ENST00000443441; ENST00000416402; ENST00000311417; BC002896	ZMAT3	64393	zinc finger, matrin type 3	0.651	0.007537	0.026173
8120433	8120431	NM_003463; ENST00000370651	PTP4A1	7803	protein tyrosine phosphatase type IVA, member 1	-0.566	0.006005	0.029715
8128711	8128698	NM_014454; ENST00000302071; ENST00000436639	SESN1	27244	sestrin 1	-1.09	0	0
8147426	8147424	AY444560; ENST00000396113; ENST00000396111; CR594623; uc003yhe.1; uc003yhf.1	C8orf38	137682	chromosome 8 open reading frame 38	2.239	0	0
8149739	8149733	NM_003842; NM_147187; NR_027140; ENST00000276431; ENST00000347739; AF016266	TNFRSF10B	8795	tumor necrosis factor receptor superfamily, member 10b	-0.521	0	0
8149740	8149733	NM_003842; NM_147187; NR_027140; ENST00000276431; ENST00000347739; AF016266	TNFRSF10B	8795	tumor necrosis factor receptor superfamily, member 10b	-0.579	0	0
8149742	8149733	NM_003842; ENST00000276431	TNFRSF10B	8795	tumor necrosis factor receptor superfamily, member 10b	-0.821	0.001057	0.006178
8149744	8149733	NM_003842; NM_147187; NR_027140; ENST00000276431; ENST00000347739; AF016266	TNFRSF10B	8795	tumor necrosis factor receptor superfamily, member 10b	0.657	0.007712	0.033798
8149760	8149749	NM_003840; ENST00000312584; AY358285	TNFRSF10D	8793	tumor necrosis factor receptor superfamily, member 10d, decoy with truncated death domain	-0.677	2.8e-05	0.000162
8159443	8159441	NM_001135861; NM_014172; ENST00000247665; ENST00000371661; ENST00000371660; AF131857; ENST00000371659	PHPT1	29085	phosphohistidine phosphatase 1	0.85	3e-06	2.1e-05
8159444	8159441	NM_001135861; NM_014172; ENST00000247665; ENST00000371661; ENST00000371660; AF131857; ENST00000371659	PHPT1	29085	phosphohistidine phosphatase 1	0.999	0	0
8159445	8159441	NM_001135861; NM_014172; ENST00000247665; ENST00000371661; ENST00000371660; AF131857; ENST00000371659	PHPT1	29085	phosphohistidine phosphatase 1	0.858	0	0

## Sheet: 0.1Gy vs 0.0Gy
Probe Set ID	Transcript Cluster ID	Exon Annotation	Symbol	Entrez Gene ID	Description	Splice Index	p.value.adj	F.p.value.adj
7939741	7939738	NM_000107; ENST00000256996; BT007139; BC000093; AB107037; AB107038; AB107039; AB107040; U18300; ENST00000378600; ENST00000378603; ENST00000378601; AK091640; uc001neb.1; uc001nee.1; uc001neg.1; uc001nec.1; uc001ned.1; uc001nef.1	DDB2	1643	damage-specific DNA binding protein 2, 48kDa	-0.512	0	0
7985773	7985767	NM_022767; ENST00000332810; BC020988	AEN	64782	apoptosis enhancing nuclease	-0.536	7.7e-05	0
8147426	8147424	AY444560; ENST00000396113; ENST00000396111; CR594623; uc003yhe.1; uc003yhf.1	C8orf38	137682	chromosome 8 open reading frame 38	0.938	0.001619	0
