# Supplementary material for: Radiation-induced alternative transcription and splicing events and their applicability to practical biodosimetry
Source: Sci Rep. 2016 Jan 14;6:19251. doi: 10.1038/srep19251 (PMC4725928; doi:10.1038/srep19251)
Supplement: Supplementary table S6 [file srep19251-s7.xls]

## Sheet: DEX exons at 0.1Gy
Column #	Transcript ID	gene_assignment	Gene Symbol	RefSeq	p-value(Dose)	p-value(Gender)	p-value(Scan Date)	p-value(0.1 Gy vs. 0 Gy)	Ratio(0.1 Gy vs. 0 Gy)	Fold-Change(0.1 Gy vs. 0 Gy)	Fold-Change(0.1 Gy vs. 0 Gy) (Description)	p-value(1 Gy vs. 0 Gy)	Ratio(1 Gy vs. 0 Gy)	Fold-Change(1 Gy vs. 0 Gy)	Fold-Change(1 Gy vs. 0 Gy) (Description)	F-statistic(Dose)	Sum of Squares(Dose)	F-statistic(Gender)	Sum of Squares(Gender)	F-statistic(Scan Date)	Sum of Squares(Scan Date)	Sum of Squares(Error)	F-statistic(Error)
42441	7939744	AB107040 // DDB2 /// NM_000107 // DDB2 /// ENST00000378601 // DDB2 /// ENST00000378603	DDB2	AB107040	9.8189e-41	0.0852743	0.00146168	6.79585e-26	2.29206	2.29206	0.1 Gy up vs 0 Gy	1.10955e-41	5.07209	5.07209	1 Gy up vs 0 Gy	919.603	54.8836	3.07984	0.0919053	4.63334	0.691316	1.52189	1
42440	7939743	NM_000107 // DDB2 /// AB107039 // DDB2 /// ENST00000378601 // DDB2 /// ENST00000256996	DDB2	NM_000107	2.10844e-37	0.972925	0.0371685	1.09967e-21	2.12961	2.12961	0.1 Gy up vs 0 Gy	2.41366e-38	4.84306	4.84306	1 Gy up vs 0 Gy	674.046	51.822	0.00116329	4.47182e-05	2.58082	0.496046	1.96049	1
42444	7939747	ENST00000378600 // DDB2 /// AB107037 // DDB2 /// AB107038 // DDB2 /// ENST00000378601 /	DDB2	ENST00000378600	7.31016e-32	0.646782	0.347504	2.08813e-19	3.06072	3.06072	0.1 Gy up vs 0 Gy	8.93373e-33	7.63402	7.63402	1 Gy up vs 0 Gy	398.692	86.2248	0.212491	0.0229776	1.14803	0.620711	5.51486	1
203643	8119863	ENST00000372236 // POLH /// BC015742 // POLH /// AK294430 // POLH /// AK025631 // POLH	POLH	ENST00000372236	1.75236e-31	0.907486	0.238609	2.22192e-15	1.78783	1.78783	0.1 Gy up vs 0 Gy	2.19139e-32	3.72649	3.72649	1 Gy up vs 0 Gy	384.395	36.1478	0.0136396	0.000641322	1.404	0.330075	2.39797	1
42443	7939746	ENST00000378601 // DDB2 /// AB107038 // DDB2 /// NM_000107 // DDB2 /// ENST00000378603	DDB2	ENST00000378601	2.82909e-31	0.475167	0.0002222	6.70436e-16	2.03037	2.03037	0.1 Gy up vs 0 Gy	3.37832e-32	4.65656	4.65656	1 Gy up vs 0 Gy	376.767	49.3338	0.517562	0.0338847	5.90571	1.93323	3.33896	1
86868	7989497	ENST00000482846 // RPS27L /// ENST00000439025 // RPS27L	RPS27L	ENST00000482846	3.63524e-31	0.338874	0.323962	6.6839e-19	2.10582	2.10582	0.1 Gy up vs 0 Gy	4.48345e-32	3.84298	3.84298	1 Gy up vs 0 Gy	372.832	37.8362	0.932101	0.0472963	1.19689	0.303661	2.58782	1
203644	8119864	ENST00000372226 // POLH /// AK316151 // POLH /// AK294430 // POLH /// AK025631 // POLH	POLH	ENST00000372226	4.66408e-31	0.499402	0.5735	1.42169e-10	1.52147	1.52147	0.1 Gy up vs 0 Gy	1.14019e-31	3.61902	3.61902	1 Gy up vs 0 Gy	368.958	35.5406	0.462785	0.0222894	0.773237	0.186209	2.45634	1
112696	8018242	NM_001258014 // FDXR /// NM_001258013 // FDXR /// NR_047576 // FDXR /// NM_001258015 //	FDXR	NM_001258014	5.34338e-31	0.51814	0.0992815	5.24571e-14	3.18775	3.18775	0.1 Gy up vs 0 Gy	7.38324e-32	16.3859	16.3859	1 Gy up vs 0 Gy	366.86	164.029	0.423453	0.0946664	1.96814	2.19997	11.4015	1
203642	8119862	ENST00000535400 // POLH /// ENST00000372226 // POLH /// ENST00000372236 // POLH /// BC0	POLH	ENST00000535400	1.23678e-30	0.565559	0.00027304	6.94173e-12	1.50371	1.50371	0.1 Gy up vs 0 Gy	2.23457e-31	3.04902	3.04902	1 Gy up vs 0 Gy	354.157	26.3638	0.334513	0.0124507	5.76294	1.0725	1.89824	1
230208	8149737	NM_003842 // TNFRSF10B /// AF153687 // TNFRSF10B /// NR_027140 // TNFRSF10B /// ENST000	TNFRSF10B	NM_003842	1.31896e-30	0.758297	0.00559595	1.5049e-20	2.71918	2.71918	0.1 Gy up vs 0 Gy	2.28401e-31	4.92332	4.92332	1 Gy up vs 0 Gy	353.2	53.801	0.0957126	0.00728968	3.76639	1.43428	3.88427	1
57776	7956994				2.22493e-30	0.694346	0.000637176	1.01358e-10	1.48843	1.48843	0.1 Gy up vs 0 Gy	4.8427e-31	3.21771	3.21771	1 Gy up vs 0 Gy	345.514	29.2003	0.15618	0.00659958	5.1853	1.09556	2.15507	1
42445	7939748	ENST00000378600 // DDB2 /// NM_000107 // DDB2 /// ENST00000378601 // DDB2 /// ENST00000	DDB2	ENST00000378600	3.34925e-30	0.0860457	0.00221637	5.67778e-16	2.1959	2.1959	0.1 Gy up vs 0 Gy	3.87274e-31	5.03323	5.03323	1 Gy up vs 0 Gy	339.611	54.3684	3.06425	0.245279	4.36138	1.74554	4.08231	1
203651	8119871	ENST00000372226 // POLH /// ENST00000372236 // POLH /// AK294430 // POLH /// AB024313 /	POLH	ENST00000372226	3.99185e-30	0.345301	0.358673	1.05177e-11	1.53631	1.53631	0.1 Gy up vs 0 Gy	7.02816e-31	3.19271	3.19271	1 Gy up vs 0 Gy	337.106	28.5554	0.907388	0.0384313	1.12579	0.238408	2.16004	1
57782	7957000	AF092845 // MDM2 /// ENST00000311420 // MDM2	MDM2	AF092845	9.81898e-29	0.0177006	0.00021469	8.67024e-11	1.44707	1.44707	0.1 Gy up vs 0 Gy	1.73851e-29	2.72152	2.72152	1 Gy up vs 0 Gy	294.309	21.2446	6.00887	0.216875	5.92963	1.07007	1.84071	1
57784	7957002	AF092845 // MDM2 /// ENST00000311420 // MDM2	MDM2	AF092845	1.0429e-28	0.285262	0.00588133	2.59223e-10	1.42292	1.42292	0.1 Gy up vs 0 Gy	2.01117e-29	2.69015	2.69015	1 Gy up vs 0 Gy	293.554	20.831	1.16621	0.0413781	3.73479	0.662567	1.80952	1
57779	7956997	AF092845 // MDM2 /// ENST00000311420 // MDM2	MDM2	AF092845	3.36045e-28	0.421361	0.000989859	4.89357e-07	1.37289	1.37289	0.1 Gy up vs 0 Gy	1.36324e-28	3.19631	3.19631	1 Gy up vs 0 Gy	279.245	29.6517	0.657074	0.0348858	4.89082	1.29833	2.70772	1
203641	8119861	ENST00000372226 // POLH /// ENST00000372236 // POLH /// AK294430 // POLH /// AF158185 /	POLH	ENST00000372226	4.74061e-28	0.502574	3.50999e-06	2.93374e-11	1.52724	1.52724	0.1 Gy up vs 0 Gy	7.23998e-29	2.92402	2.92402	1 Gy up vs 0 Gy	275.16	24.2452	0.455949	0.0200875	9.00196	1.98297	2.24688	1
203650	8119870	ENST00000535400 // POLH /// ENST00000372236 // POLH /// AK294430 // POLH /// AK122807 /	POLH	ENST00000535400	9.88363e-28	0.431009	0.205385	4.89309e-10	1.51323	1.51323	0.1 Gy up vs 0 Gy	1.79637e-28	3.10956	3.10956	1 Gy up vs 0 Gy	266.621	27.3079	0.630067	0.0322664	1.5029	0.384826	2.61177	1
86869	7989498	ENST00000462430 // RPS27L /// ENST00000330964 // RPS27L /// BC003667 // RPS27L /// ENST	RPS27L	ENST00000462430	2.26925e-27	0.0524797	4.60811e-06	3.32226e-14	1.85504	1.85504	0.1 Gy up vs 0 Gy	2.64012e-28	3.444	3.444	1 Gy up vs 0 Gy	257.253	31.8296	3.94216	0.243879	8.78465	2.71728	3.15508	1
230207	8149736	AF016849 // TNFRSF10B /// BC001281 // TNFRSF10B /// AF153687 // TNFRSF10B /// AY358277	TNFRSF10B	AF016849	7.22596e-27	0.734449	0.0208752	3.0333e-15	2.15028	2.15028	0.1 Gy up vs 0 Gy	8.92981e-28	4.03759	4.03759	1 Gy up vs 0 Gy	244.698	40.6436	0.116332	0.0096612	2.93933	1.22053	4.23548	1
203649	8119869	ENST00000535400 // POLH /// BC015742 // POLH /// AK316151 // POLH /// AK294430 // POLH	POLH	ENST00000535400	1.22371e-26	0.450247	0.123191	1.03417e-07	1.48028	1.48028	0.1 Gy up vs 0 Gy	3.29213e-27	3.48695	3.48695	1 Gy up vs 0 Gy	239.173	33.6687	0.578902	0.0407463	1.83182	0.644668	3.58967	1
230214	8149743	AF012535 // TNFRSF10B /// AF016266 // TNFRSF10B /// AF016268 // TNFRSF10B /// AF016849	TNFRSF10B	AF012535	1.22644e-26	0.568139	0.00235916	2.16303e-15	2.21373	2.21373	0.1 Gy up vs 0 Gy	1.56601e-27	4.12867	4.12867	1 Gy up vs 0 Gy	239.15	42.011	0.330077	0.028992	4.32085	1.89759	4.47954	1
57781	7956999	ENST00000311420 // MDM2 /// AF092845 // MDM2	MDM2	ENST00000311420	1.88933e-26	0.255881	0.000601324	1.02349e-09	1.46026	1.46026	0.1 Gy up vs 0 Gy	3.16926e-27	2.72146	2.72146	1 Gy up vs 0 Gy	234.703	21.1927	1.3204	0.0596132	5.2243	1.17933	2.30254	1
57786	7957004	AF092845 // MDM2 /// ENST00000311420 // MDM2	MDM2	AF092845	3.39903e-26	0.209356	6.48323e-05	7.73515e-10	1.5431	1.5431	0.1 Gy up vs 0 Gy	5.43707e-27	3.07124	3.07124	1 Gy up vs 0 Gy	228.779	26.5654	1.61645	0.0938492	6.77957	1.96808	2.96101	1
154493	8064850	NM_182649 // PCNA /// NM_002592 // PCNA /// ENST00000379160 // PCNA /// ENST00000379143	PCNA	NM_182649	4.16194e-26	0.0153692	0.00725162	9.82233e-10	1.81262	1.81262	0.1 Gy up vs 0 Gy	6.71777e-27	4.68756	4.68756	1 Gy up vs 0 Gy	226.768	50.3781	6.28957	0.698636	3.60209	2.00058	5.66501	1
230205	8149734	NM_003842 // TNFRSF10B /// NR_027140 // TNFRSF10B /// ENST00000276431 // TNFRSF10B ///	TNFRSF10B	NM_003842	5.44562e-26	0.432905	0.133107	2.34852e-15	2.13777	2.13777	0.1 Gy up vs 0 Gy	7.40664e-27	3.7195	3.7195	1 Gy up vs 0 Gy	224.122	36.1498	0.624867	0.050394	1.78262	0.718818	4.11302	1
123388	8030162	L22474 // BAX /// NM_004324 // BAX /// NM_138761 // BAX /// ENST00000391871 // BAX ///	BAX	L22474	6.34595e-26	0.9388	0.0221264	3.35919e-12	1.55702	1.55702	0.1 Gy up vs 0 Gy	7.62021e-27	2.57534	2.57534	1 Gy up vs 0 Gy	222.629	18.646	0.00595326	0.000249304	2.9031	0.607864	2.13572	1
42439	7939742	NM_000107 // DDB2 /// AB107037 // DDB2 /// ENST00000378601 // DDB2 /// ENST00000378600	DDB2	NM_000107	9.83979e-26	0.64058	0.458854	9.04935e-13	2.03062	2.03062	0.1 Gy up vs 0 Gy	1.1554e-26	4.22061	4.22061	1 Gy up vs 0 Gy	218.398	43.161	0.220606	0.0217988	0.947147	0.467952	5.03946	1
57777	7956995	AF092845 // MDM2 /// ENST00000311420 // MDM2	MDM2	AF092845	2.79421e-25	0.0341319	0.000130772	5.09473e-09	1.57527	1.57527	0.1 Gy up vs 0 Gy	4.71534e-26	3.3337	3.3337	1 Gy up vs 0 Gy	208.616	30.6598	4.73943	0.348271	6.27745	2.30645	3.74767	1
83475	7985775	AK022624 // AEN /// BC020988 // AEN /// BC014407 // AEN /// ENST00000332810 // AEN ///	AEN	AK022624	3.23185e-25	0.186265	0.711527	3.71417e-11	2.54723	2.54723	0.1 Gy up vs 0 Gy	4.04488e-26	8.01891	8.01891	1 Gy up vs 0 Gy	207.284	90.4534	1.79494	0.391632	0.584712	0.637883	11.1275	1
57783	7957001	ENST00000311420 // MDM2 /// AF092845 // MDM2	MDM2	ENST00000311420	4.15141e-25	0.512045	0.122032	2.71778e-07	1.46452	1.46452	0.1 Gy up vs 0 Gy	1.02163e-25	3.24737	3.24737	1 Gy up vs 0 Gy	205.01	29.8302	0.43597	0.0317181	1.83781	0.668533	3.7104	1
42442	7939745	BC000093 // DDB2 /// AB107039 // DDB2 /// ENST00000256996 // DDB2 /// ENST00000378603 /	DDB2	BC000093	4.38827e-25	0.745553	0.364488	4.7535e-12	2.12146	2.12146	0.1 Gy up vs 0 Gy	5.19896e-26	4.74764	4.74764	1 Gy up vs 0 Gy	204.509	50.5154	0.106454	0.0131475	1.11443	0.688188	6.29872	1
57773	7956991	AF092845 // MDM2 /// ENST00000311420 // MDM2	MDM2	AF092845	4.57656e-25	0.681991	0.000363838	2.79735e-09	1.58281	1.58281	0.1 Gy up vs 0 Gy	7.2079e-26	3.2471	3.2471	1 Gy up vs 0 Gy	204.13	29.2445	0.169829	0.0121652	5.56555	1.99336	3.65324	1
230212	8149741	AF016849 // TNFRSF10B /// AF012535 // TNFRSF10B /// NM_147187 // TNFRSF10B /// NM_00384	TNFRSF10B	AF016849	1.35155e-24	0.772538	0.0313958	3.33908e-14	2.24809	2.24809	0.1 Gy up vs 0 Gy	1.83295e-25	4.07899	4.07899	1 Gy up vs 0 Gy	194.583	41.3914	0.0844463	0.00898165	2.68563	1.42821	5.42433	1
230206	8149735	NR_027140 // TNFRSF10B /// NM_003842 // TNFRSF10B /// BX538179 // TNFRSF10B /// NM_1471	TNFRSF10B	NR_027140	2.3959e-24	0.675488	0.534845	9.74631e-13	2.08349	2.08349	0.1 Gy up vs 0 Gy	2.87928e-25	4.02848	4.02848	1 Gy up vs 0 Gy	189.697	40.4415	0.177283	0.0188975	0.829327	0.442011	5.43635	1
154491	8064848	NM_182649 // PCNA /// NM_002592 // PCNA /// ENST00000379160 // PCNA /// ENST00000379143	PCNA	NM_182649	3.04959e-24	0.112552	0.00142949	6.44864e-08	1.59862	1.59862	0.1 Gy up vs 0 Gy	5.76861e-25	3.69145	3.69145	1 Gy up vs 0 Gy	187.67	36.2523	2.60717	0.251813	4.64797	2.24462	4.92583	1
54388	7953217	AY425618 // C12orf5 /// NM_020375 // C12orf5 /// ENST00000179259 // C12orf5 /// BC01234	C12orf5	AY425618	4.99626e-24	0.0966355	0.000415795	5.44906e-08	1.38396	1.38396	0.1 Gy up vs 0 Gy	9.07447e-25	2.43265	2.43265	1 Gy up vs 0 Gy	183.583	16.766	2.86485	0.130819	5.47437	1.24989	2.32883	1
230215	8149744	NM_147187 // TNFRSF10B /// AF012535 // TNFRSF10B /// AF016268 // TNFRSF10B /// AB451272	TNFRSF10B	NM_147187	5.20662e-24	0.953969	0.000266989	1.73934e-15	3.84505	3.84505	0.1 Gy up vs 0 Gy	1.05251e-24	7.92683	7.92683	1 Gy up vs 0 Gy	183.245	91.3629	0.00336491	0.000838844	5.77842	7.20255	12.7139	1
9046	7902232	NM_001199742 // GADD45A /// NM_001199741 // GADD45A /// NM_001924 // GADD45A /// ENST00	GADD45A	NM_001199742	6.47051e-24	0.0901785	0.509881	4.97397e-07	1.49768	1.49768	0.1 Gy up vs 0 Gy	1.46618e-24	3.35221	3.35221	1 Gy up vs 0 Gy	181.474	31.3502	2.98333	0.257691	0.866788	0.374352	4.40522	1
230216	8149745	NM_003842 // TNFRSF10B /// ENST00000347739 // TNFRSF10B /// NR_027140 // TNFRSF10B ///	TNFRSF10B	NM_003842	2.97247e-23	0.415077	0.174741	4.59536e-13	2.56296	2.56296	0.1 Gy up vs 0 Gy	3.98955e-24	5.18961	5.18961	1 Gy up vs 0 Gy	169.461	56.7442	0.675177	0.113042	1.60805	1.34615	8.53872	1
211343	8128483	ENST00000369162 // ASCC3 /// NM_006828 // ASCC3	ASCC3	ENST00000369162	3.9778e-23	0.754237	0.00010416	2.01405e-10	1.58837	1.58837	0.1 Gy up vs 0 Gy	4.82622e-24	2.66824	2.66824	1 Gy up vs 0 Gy	167.246	20.0648	0.099066	0.00594256	6.43899	1.93124	3.05928	1
83474	7985774	NM_022767 // AEN /// ENST00000332810 // AEN /// BC020988 // AEN /// BC014407 // AEN ///	AEN	NM_022767	6.03879e-23	0.355241	0.068042	2.31682e-10	2.18468	2.18468	0.1 Gy up vs 0 Gy	7.31526e-24	5.20772	5.20772	1 Gy up vs 0 Gy	164.116	56.7173	0.870397	0.150401	2.20478	1.90489	8.8126	1
172962	8085501	NM_001145769 // XPC	XPC	NM_001145769	6.14254e-23	0.2547	0.00190714	4.43399e-10	1.51004	1.51004	0.1 Gy up vs 0 Gy	7.55852e-24	2.43497	2.43497	1 Gy up vs 0 Gy	163.99	16.5081	1.32706	0.0667947	4.4592	1.12222	2.56697	1
172955	8085494	---		---	8.23517e-23	0.481458	0.052384	5.36988e-10	1.38938	1.38938	0.1 Gy up vs 0 Gy	1.01438e-23	2.03458	2.03458	1 Gy up vs 0 Gy	161.823	10.5161	0.502901	0.0163404	2.36765	0.384652	1.65711	1
211369	8128509	ENST00000369162 // ASCC3 /// BC026066 // ASCC3 /// ENST00000522650 // ASCC3 /// NM_0068	ASCC3	ENST00000369162	1.24185e-22	0.510119	0.00157435	1.77496e-09	1.4053	1.4053	0.1 Gy up vs 0 Gy	1.58206e-23	2.13903	2.13903	1 Gy up vs 0 Gy	158.83	12.0685	0.439981	0.0167157	4.58461	0.870887	1.93758	1
228191	8147426	AY444560 // NDUFAF6	NDUFAF6	AY444560	1.67223e-22	0.376703	0.277007	8.92514e-09	2.55764	2.55764	0.1 Gy up vs 0 Gy	2.289e-23	9.16765	9.16765	1 Gy up vs 0 Gy	156.692	102.812	0.795258	0.2609	1.30399	2.13901	16.7316	1
154490	8064847	NM_002592 // PCNA /// NM_182649 // PCNA /// ENST00000379160 // PCNA /// ENST00000379143	PCNA	NM_002592	2.1688e-22	0.0465069	5.81026e-07	1.21497e-05	1.54374	1.54374	0.1 Gy up vs 0 Gy	6.13822e-23	4.13109	4.13109	1 Gy up vs 0 Gy	154.843	43.5624	4.16313	0.58561	10.4934	7.38029	7.17396	1
123391	8030165	NM_004324 // BAX /// ENST00000293288 // BAX /// AK291076 // BAX /// ENST00000345358 //	BAX	NM_004324	2.37571e-22	0.0118897	0.000118469	6.72032e-11	2.10005	2.10005	0.1 Gy up vs 0 Gy	2.84889e-23	4.28664	4.28664	1 Gy up vs 0 Gy	154.2	44.0981	6.80634	0.973238	6.34745	4.5381	7.29248	1
230209	8149738	BX538179 // TNFRSF10B /// AY358277 // TNFRSF10B /// AF012535 // TNFRSF10B /// AB451272	TNFRSF10B	BX538179	2.716e-22	0.790368	0.000339052	3.29064e-13	2.26768	2.26768	0.1 Gy up vs 0 Gy	4.28953e-23	3.83388	3.83388	1 Gy up vs 0 Gy	153.259	38.0682	0.0714129	0.00886917	5.61389	3.4861	6.33398	1
194602	8109703	ENST00000340828 // CCNG1 /// ENST00000393929 // CCNG1 /// NM_004060 // CCNG1 /// NM_199	CCNG1	ENST00000340828	3.30613e-22	0.774259	0.00187721	2.05834e-08	1.43763	1.43763	0.1 Gy up vs 0 Gy	4.66001e-23	2.39135	2.39135	1 Gy up vs 0 Gy	151.886	15.9394	0.0831367	0.0043623	4.46952	1.17261	2.67604	1
203653	8119873	AK294430 // POLH /// ENST00000372226 // POLH /// ENST00000535400 // POLH	POLH	AK294430	3.51961e-22	0.59162	0.279807	1.4794e-05	1.27858	1.27858	0.1 Gy up vs 0 Gy	9.9696e-23	2.23327	2.23327	1 Gy up vs 0 Gy	151.451	13.9766	0.291485	0.0134498	1.29719	0.299276	2.35326	1
86867	7989496	ENST00000482846 // RPS27L /// ENST00000330964 // RPS27L /// BC003667 // RPS27L /// ENST	RPS27L	ENST00000482846	3.5367e-22	0.145423	9.57486e-09	1.016e-08	1.80894	1.80894	0.1 Gy up vs 0 Gy	4.76845e-23	3.98479	3.98479	1 Gy up vs 0 Gy	151.418	39.9958	2.18597	0.288703	14.2963	9.44065	6.73562	1
86870	7989499	ENST00000482846 // RPS27L /// ENST00000455271 // RPS27L /// ENST00000462430 // RPS27L	RPS27L	ENST00000482846	3.76768e-22	0.791961	6.10199e-06	2.41679e-13	2.49957	2.49957	0.1 Gy up vs 0 Gy	6.31145e-23	4.37902	4.37902	1 Gy up vs 0 Gy	150.979	46.096	0.0703055	0.0107326	8.5627	6.53575	7.78548	1
211353	8128493	ENST00000369162 // ASCC3 /// NM_006828 // ASCC3	ASCC3	ENST00000369162	5.72722e-22	0.209235	0.00927678	2.43976e-09	1.58518	1.58518	0.1 Gy up vs 0 Gy	7.16475e-23	2.73661	2.73661	1 Gy up vs 0 Gy	148.105	21.1348	1.61732	0.115397	3.44672	1.22963	3.63889	1
211351	8128491	ENST00000369162 // ASCC3 /// NM_006828 // ASCC3	ASCC3	ENST00000369162	8.17941e-22	0.815591	0.00183374	2.57961e-08	1.44869	1.44869	0.1 Gy up vs 0 Gy	1.13536e-22	2.41218	2.41218	1 Gy up vs 0 Gy	145.695	16.2451	0.0549566	0.00306384	4.48481	1.25015	2.84326	1
66865	7967057	NM_016399 // TRIAP1 /// BC055313 // TRIAP1 /// U75688 // TRIAP1 /// ENST00000302432 //	TRIAP1	NM_016399	8.26218e-22	0.185072	1.8579e-10	1.16976e-05	1.4585	1.4585	0.1 Gy up vs 0 Gy	2.14871e-22	3.30444	3.30444	1 Gy up vs 0 Gy	145.628	30.8125	1.80487	0.190941	18.5509	9.81266	5.39539	1
230210	8149739	NM_147187 // TNFRSF10B /// ENST00000347739 // TNFRSF10B /// ENST00000523752 // TNFRSF10	TNFRSF10B	NM_147187	9.52783e-22	0.64304	5.46085e-05	1.59032e-10	1.57407	1.57407	0.1 Gy up vs 0 Gy	1.14826e-22	2.43009	2.43009	1 Gy up vs 0 Gy	144.674	16.4119	0.217366	0.012329	6.9042	1.95804	2.89273	1
172958	8085497				1.06059e-21	0.479631	0.00145516	6.85399e-10	1.55808	1.55808	0.1 Gy up vs 0 Gy	1.28072e-22	2.48931	2.48931	1 Gy up vs 0 Gy	143.96	17.3153	0.507126	0.0304982	4.63628	1.39411	3.06711	1
211365	8128505	ENST00000522650 // ASCC3 /// ENST00000369162 // ASCC3 /// ENST00000324696 // ASCC3 ///	ASCC3	ENST00000522650	1.10441e-21	0.282415	0.0167739	1.11238e-08	1.56382	1.56382	0.1 Gy up vs 0 Gy	1.45045e-22	2.77406	2.77406	1 Gy up vs 0 Gy	143.691	21.756	1.18024	0.0893491	3.07565	1.16419	3.8609	1
230211	8149740	BX538179 // TNFRSF10B /// ENST00000523752 // TNFRSF10B /// ENST00000276431 // TNFRSF10B	TNFRSF10B	BX538179	1.16818e-21	0.190548	0.00101188	3.45956e-09	1.60451	1.60451	0.1 Gy up vs 0 Gy	1.46069e-22	2.80146	2.80146	1 Gy up vs 0 Gy	143.319	22.1269	1.75989	0.135854	4.87621	1.88208	3.93691	1
83476	7985776	BC014407 // AEN /// BC005164 // AEN /// ENST00000562177 // AEN /// NM_022767 // AEN ///	AEN	BC014407	2.24392e-21	0.329065	0.110425	9.5342e-11	2.54161	2.54161	0.1 Gy up vs 0 Gy	2.76394e-22	5.79929	5.79929	1 Gy up vs 0 Gy	139.053	64.3713	0.971074	0.224769	1.90107	2.20015	11.8047	1
172951	8085490				2.8121e-21	0.0180027	2.33682e-05	3.59606e-08	1.49811	1.49811	0.1 Gy up vs 0 Gy	3.83441e-22	2.57741	2.57741	1 Gy up vs 0 Gy	137.602	18.7637	5.97541	0.407408	7.5315	2.56752	3.47722	1
172948	8085487				3.81845e-21	0.451795	0.0316108	9.72148e-07	1.47464	1.47464	0.1 Gy up vs 0 Gy	6.71352e-22	2.84505	2.84505	1 Gy up vs 0 Gy	135.657	23.1552	0.574934	0.0490674	2.68139	1.14421	4.35257	1
251085	8173302				4.29177e-21	0.882357	0.429951	1.50738e-05	1.81163	1.81163	0.1 Gy up vs 0 Gy	1.05286e-21	6.30733	6.30733	1 Gy up vs 0 Gy	134.921	72.9666	0.0221194	0.0059812	0.995418	1.34583	13.7907	1
172961	8085500	ENST00000285021 // XPC	XPC	ENST00000285021	5.10541e-21	0.963881	0.000271772	6.7427e-09	1.51609	1.51609	0.1 Gy up vs 0 Gy	6.37152e-22	2.45816	2.45816	1 Gy up vs 0 Gy	133.832	16.8622	0.00207083	0.000130457	5.76615	1.81626	3.21287	1
83470	7985770	NM_022767 // AEN /// ENST00000379231 // AEN /// ENST00000562177 // AEN /// ENST00000559	AEN	NM_022767	5.78089e-21	0.869655	0.0866117	5.65737e-07	1.64634	1.64634	0.1 Gy up vs 0 Gy	9.45857e-22	3.65507	3.65507	1 Gy up vs 0 Gy	133.058	35.4615	0.0272004	0.00362461	2.0539	1.36847	6.79606	1
123389	8030163	ENST00000345358 // BAX /// ENST00000356483 // BAX /// ENST00000293288 // BAX /// NM_138	BAX	ENST00000345358	8.4201e-21	0.334793	0.000106642	1.37039e-08	1.84851	1.84851	0.1 Gy up vs 0 Gy	1.0676e-21	3.85715	3.85715	1 Gy up vs 0 Gy	130.737	38.0104	0.948126	0.137829	6.42221	4.66799	7.41388	1
211341	8128481	NM_006828 // ASCC3 /// ENST00000369162 // ASCC3	ASCC3	NM_006828	9.77764e-21	0.974871	0.000397299	1.7876e-07	1.40784	1.40784	0.1 Gy up vs 0 Gy	1.42331e-21	2.30268	2.30268	1 Gy up vs 0 Gy	129.823	14.6045	0.00100202	5.63614e-05	5.50541	1.54833	2.86863	1
57774	7956992	AF092845 // MDM2 /// ENST00000311420 // MDM2	MDM2	AF092845	1.41343e-20	0.0629666	0.000194248	1.50705e-07	1.61157	1.61157	0.1 Gy up vs 0 Gy	2.00721e-21	3.14349	3.14349	1 Gy up vs 0 Gy	127.595	27.5054	3.61361	0.38949	5.99938	3.23319	5.49699	1
211333	8128473	NM_006828 // ASCC3 /// ENST00000518006 // ASCC3 /// ENST00000369162 // ASCC3	ASCC3	NM_006828	1.6326e-20	0.279359	0.892331	1.1226e-10	1.70594	1.70594	0.1 Gy up vs 0 Gy	2.11399e-21	2.62555	2.62555	1 Gy up vs 0 Gy	126.732	19.4527	1.19551	0.0917522	0.33033	0.12676	3.91411	1
123387	8030161	ENST00000293288 // BAX /// NR_027882 // BAX /// NM_138764 // BAX /// NM_004324 // BAX /	BAX	ENST00000293288	2.20268e-20	0.00521603	0.000138161	1.33017e-11	2.3942	2.3942	0.1 Gy up vs 0 Gy	3.36551e-21	4.27672	4.27672	1 Gy up vs 0 Gy	124.954	44.4296	8.52002	1.51472	6.23861	5.5456	9.06694	1
238861	8159444	NM_014172 // PHPT1 /// AL136644 // PHPT1 /// NM_001135861 // PHPT1 /// ENST00000497413	PHPT1	NM_014172	2.31111e-20	0.10282	0.00874013	1.07065e-07	1.87419	1.87419	0.1 Gy up vs 0 Gy	3.16176e-21	4.34415	4.34415	1 Gy up vs 0 Gy	124.671	45.1553	2.7594	0.499722	3.48425	3.15495	9.23599	1
211342	8128482	NM_006828 // ASCC3 /// ENST00000369162 // ASCC3	ASCC3	NM_006828	2.5372e-20	0.69879	0.0371386	3.09144e-07	1.39953	1.39953	0.1 Gy up vs 0 Gy	3.71967e-21	2.27515	2.27515	1 Gy up vs 0 Gy	124.122	14.1895	0.151433	0.00865582	2.58132	0.737733	2.91513	1
9047	7902233	NM_001199742 // GADD45A /// NM_001199741 // GADD45A /// NM_001924 // GADD45A /// ENST00	GADD45A	NM_001199742	3.53906e-20	0.114639	0.00225834	2.47994e-05	1.41654	1.41654	0.1 Gy up vs 0 Gy	8.28248e-21	2.88756	2.88756	1 Gy up vs 0 Gy	122.182	24.1397	2.57646	0.254516	4.34919	2.14818	5.03805	1
172952	8085491				3.70676e-20	0.84198	0.000388173	1.30498e-08	1.64591	1.64591	0.1 Gy up vs 0 Gy	4.59503e-21	2.87444	2.87444	1 Gy up vs 0 Gy	121.915	23.2234	0.0401521	0.00382428	5.52128	2.62936	4.85748	1
211355	8128495	ENST00000369162 // ASCC3 /// ENST00000324696 // ASCC3 /// NM_006828 // ASCC3	ASCC3	ENST00000369162	4.08886e-20	0.341136	0.166312	7.69708e-09	1.66614	1.66614	0.1 Gy up vs 0 Gy	5.01363e-21	2.87722	2.87722	1 Gy up vs 0 Gy	121.349	23.2535	0.923328	0.0884669	1.63998	0.785656	4.88646	1
42446	7939749	BT007139 // DDB2 /// BC000093 // DDB2 /// AB107040 // DDB2 /// AB107039 // DDB2 /// AB1	DDB2	BT007139	4.70503e-20	0.294185	0.775577	1.09513e-07	1.89331	1.89331	0.1 Gy up vs 0 Gy	6.31977e-21	4.3485	4.3485	1 Gy up vs 0 Gy	120.542	45.1731	1.12339	0.210494	0.498927	0.467431	9.55608	1
42437	7939740	ENST00000378601 // DDB2 /// AB107037 // DDB2 /// AB107038 // DDB2 /// NM_000107 // DDB2	DDB2	ENST00000378601	6.16862e-20	0.163969	0.0627979	6.85199e-08	1.90377	1.90377	0.1 Gy up vs 0 Gy	8.03791e-21	4.23686	4.23686	1 Gy up vs 0 Gy	118.999	43.524	1.99426	0.3647	2.25479	2.06172	9.32662	1
179041	8092236	ENST00000414084 // ZMAT3 /// AF355465 // ZMAT3	ZMAT3	ENST00000414084	8.2952e-20	0.125715	2.43572e-05	6.8822e-10	1.81373	1.81373	0.1 Gy up vs 0 Gy	1.04839e-20	3.01868	3.01868	1 Gy up vs 0 Gy	117.331	25.4468	2.42346	0.262802	7.50043	4.06675	5.53046	1
179038	8092233	BC002896 // ZMAT3 /// AF355465 // ZMAT3 /// ENST00000432729 // ZMAT3	ZMAT3	BC002896	1.63067e-19	0.0171167	0.00019836	1.47464e-08	1.88555	1.88555	0.1 Gy up vs 0 Gy	2.00613e-20	3.68441	3.68441	1 Gy up vs 0 Gy	113.595	35.405	6.0753	0.94677	5.98476	4.6633	7.94779	1
57780	7956998	AF092845 // MDM2 /// ENST00000311420 // MDM2	MDM2	AF092845	1.65029e-19	0.24221	0.792567	3.79157e-06	1.59058	1.59058	0.1 Gy up vs 0 Gy	2.8138e-20	3.41691	3.41691	1 Gy up vs 0 Gy	113.529	31.9258	1.4	0.196848	0.475822	0.334517	7.17089	1
172949	8085488				1.67017e-19	0.548311	0.000885211	7.28182e-08	1.55673	1.55673	0.1 Gy up vs 0 Gy	2.13978e-20	2.6438	2.6438	1 Gy up vs 0 Gy	113.464	19.7153	0.365201	0.0317282	4.96515	2.15683	4.43082	1
230218	8149747	NM_147187 // TNFRSF10B /// AK291216 // TNFRSF10B /// AF153687 // TNFRSF10B /// AY358277	TNFRSF10B	NM_147187	1.85855e-19	0.289224	0.054573	1.44399e-09	1.9811	1.9811	0.1 Gy up vs 0 Gy	2.33936e-20	3.59331	3.59331	1 Gy up vs 0 Gy	112.883	34.095	1.14698	0.173216	2.34218	1.76857	7.70199	1
83471	7985771	NM_022767 // AEN /// ENST00000379231 // AEN /// ENST00000562177 // AEN /// ENST00000332	AEN	NM_022767	3.46856e-19	0.109009	0.0309924	2.11667e-08	2.05841	2.05841	0.1 Gy up vs 0 Gy	4.27698e-20	4.39127	4.39127	1 Gy up vs 0 Gy	109.538	45.574	2.66082	0.553525	2.69366	2.80178	10.6094	1
112697	8018243	NM_001258012 // FDXR /// AK298908 // FDXR /// BC034763 // FDXR /// BC063493 // FDXR ///	FDXR	NM_001258012	3.55506e-19	0.612561	0.569186	5.03403e-06	1.81909	1.81909	0.1 Gy up vs 0 Gy	6.03613e-20	4.85491	4.85491	1 Gy up vs 0 Gy	109.408	52.7743	0.259646	0.0626219	0.779396	0.939881	12.3003	1
230219	8149748	ENST00000276431 // TNFRSF10B /// NM_147187 // TNFRSF10B /// NM_003842 // TNFRSF10B ///	TNFRSF10B	ENST00000276431	3.5956e-19	7.80389e-05	0.0782991	2.48795e-09	1.99603	1.99603	0.1 Gy up vs 0 Gy	4.52116e-20	3.66655	3.66655	1 Gy up vs 0 Gy	109.348	35.1729	18.4597	2.96888	2.11708	1.70246	8.20237	1
123393	8030167	NM_004324 // BAX /// ENST00000293288 // BAX	BAX	NM_004324	3.67505e-19	0.571621	0.245973	2.21603e-08	1.8606	1.8606	0.1 Gy up vs 0 Gy	4.53334e-20	3.57222	3.57222	1 Gy up vs 0 Gy	109.232	33.7446	0.324155	0.0500699	1.38377	1.06871	7.87761	1
211538	8128699	AF033122 // SESN1 /// AK290157 // SESN1 /// ENST00000436639 // SESN1 /// NM_014454 // S	SESN1	AF033122	3.90682e-19	0.308155	0.330846	1.37016e-06	1.57645	1.57645	0.1 Gy up vs 0 Gy	5.84118e-20	3.07017	3.07017	1 Gy up vs 0 Gy	108.909	26.4375	1.05964	0.128613	1.18231	0.717509	6.19008	1
211544	8128705	---		---	4.29181e-19	0.189407	0.00311661	1.79052e-05	1.46706	1.46706	0.1 Gy up vs 0 Gy	8.39295e-20	2.95006	2.95006	1 Gy up vs 0 Gy	108.415	24.911	1.76914	0.203252	4.14086	2.37866	5.85926	1
154494	8064851	NR_028370 // PCNA-AS1 /// NM_182649 // PCNA /// NM_002592 // PCNA /// ENST00000379160 /	PCNA-AS1	NR_028370	5.02197e-19	0.0171776	0.0879852	2.45722e-05	1.71844	1.71844	0.1 Gy up vs 0 Gy	1.01609e-19	4.71908	4.71908	1 Gy up vs 0 Gy	107.592	51.3287	6.06826	1.44748	2.04403	2.43784	12.1652	1
179039	8092234	ENST00000414084 // ZMAT3 /// ENST00000432729 // ZMAT3 /// BC002896 // ZMAT3 /// AF35546	ZMAT3	ENST00000414084	5.0967e-19	0.441979	0.000555691	4.91877e-06	1.42087	1.42087	0.1 Gy up vs 0 Gy	8.49646e-20	2.50615	2.50615	1 Gy up vs 0 Gy	107.515	17.8282	0.600465	0.0497846	5.27756	2.18781	4.22842	1
211336	8128476	ENST00000369162 // ASCC3 /// NM_006828 // ASCC3	ASCC3	ENST00000369162	5.35067e-19	0.314757	0.0470613	3.07238e-08	1.58769	1.58769	0.1 Gy up vs 0 Gy	6.61985e-20	2.59155	2.59155	1 Gy up vs 0 Gy	107.262	18.8779	1.03083	0.0907122	2.43425	1.07106	4.48797	1
179040	8092235	AF355465 // ZMAT3 /// BC002896 // ZMAT3 /// ENST00000432729 // ZMAT3 /// ENST0000041408	ZMAT3	AF355465	5.91497e-19	0.731694	0.00573108	2.23315e-06	1.62094	1.62094	0.1 Gy up vs 0 Gy	9.08073e-20	3.34725	3.34725	1 Gy up vs 0 Gy	106.741	30.705	0.118858	0.0170954	3.75123	2.69769	7.33532	1
203648	8119868	ENST00000535400 // POLH /// ENST00000372226 // POLH /// ENST00000372236 // POLH /// BC0	POLH	ENST00000535400	5.94735e-19	0.0911868	0.019293	1.94243e-08	2.28222	2.28222	0.1 Gy up vs 0 Gy	7.32976e-20	5.27721	5.27721	1 Gy up vs 0 Gy	106.713	57.5901	2.96422	0.799857	2.98842	4.03194	13.7617	1
211540	8128701	---		---	8.33109e-19	0.767344	0.10534	1.4576e-06	1.58763	1.58763	0.1 Gy up vs 0 Gy	1.21887e-19	3.07286	3.07286	1 Gy up vs 0 Gy	104.976	26.4483	0.0884669	0.0111444	1.93082	1.21615	6.4246	1
211360	8128500	ENST00000369162 // ASCC3 /// NM_006828 // ASCC3 /// ENST00000324696 // ASCC3	ASCC3	ENST00000369162	9.09176e-19	0.729167	0.00661312	2.72709e-06	1.37106	1.37106	0.1 Gy up vs 0 Gy	1.39776e-19	2.20234	2.20234	1 Gy up vs 0 Gy	104.53	13.1132	0.121202	0.00760238	3.66042	1.14799	3.19896	1
238862	8159445	AF393504 // PHPT1 /// NM_001135861 // PHPT1 /// NM_014172 // PHPT1 /// AL136644 // PHPT	PHPT1	AF393504	9.24754e-19	0.142368	0.000126852	1.79974e-07	1.77883	1.77883	0.1 Gy up vs 0 Gy	1.19204e-19	3.54017	3.54017	1 Gy up vs 0 Gy	104.444	33.3331	2.22028	0.3543	6.29898	5.02579	8.13831	1
83472	7985772	NM_022767 // AEN /// ENST00000562177 // AEN /// ENST00000332810 // AEN /// BC020988 //	AEN	NM_022767	1.0206e-18	0.72306	0.460698	3.46244e-09	2.02195	2.02195	0.1 Gy up vs 0 Gy	1.30297e-19	3.69322	3.69322	1 Gy up vs 0 Gy	103.942	35.585	0.126975	0.0217351	0.944142	0.808077	8.73003	1
172954	8085493				1.04823e-18	0.0758043	0.0742631	2.52825e-07	1.58751	1.58751	0.1 Gy up vs 0 Gy	1.36767e-19	2.79287	2.79287	1 Gy up vs 0 Gy	103.806	22.0144	3.28499	0.348327	2.15016	1.13997	5.40783	1
211378	8128518	BC050681 // ASCC3 /// AK307903 // ASCC3 /// ENST00000369143 // ASCC3 /// ENST0000046824	ASCC3	BC050681	1.40911e-18	0.634798	0.00918603	3.94542e-07	1.51304	1.51304	0.1 Gy up vs 0 Gy	1.86655e-19	2.54155	2.54155	1 Gy up vs 0 Gy	102.315	18.1699	0.228342	0.0202754	3.45291	1.53299	4.5285	1
210579	8127640	NM_001143958 // TMEM30A /// ENST00000370050 // TMEM30A /// ENST00000545449 // TMEM30A /	TMEM30A	NM_001143958	1.76296e-18	0.0836708	0.0151939	1.87694e-08	1.44708	1.44708	0.1 Gy up vs 0 Gy	2.18777e-19	2.06349	2.06349	1 Gy up vs 0 Gy	101.197	10.9233	3.11274	0.167996	3.13741	0.846636	2.75249	1
211368	8128508	BC026066 // ASCC3 /// ENST00000324696 // ASCC3 /// ENST00000522650 // ASCC3 /// NM_0068	ASCC3	BC026066	2.21759e-18	0.0858203	0.375452	2.85734e-06	1.42191	1.42191	0.1 Gy up vs 0 Gy	3.3124e-19	2.37367	2.37367	1 Gy up vs 0 Gy	100.062	15.6959	3.06879	0.240688	1.09341	0.428785	3.99998	1
211545	8128706	---		---	2.76396e-18	0.183574	0.0357155	1.6105e-08	1.76173	1.76173	0.1 Gy up vs 0 Gy	3.45708e-19	2.97664	2.97664	1 Gy up vs 0 Gy	98.9823	24.7746	1.81745	0.227448	2.60558	1.6304	6.38247	1
203647	8119867	ENST00000535400 // POLH /// ENST00000372226 // POLH /// AK025631 // POLH /// AJ420484 /	POLH	ENST00000535400	3.15545e-18	0.233829	0.260474	7.09943e-06	1.64541	1.64541	0.1 Gy up vs 0 Gy	5.05748e-19	3.57231	3.57231	1 Gy up vs 0 Gy	98.3373	34.1671	1.45162	0.252182	1.34546	1.16869	8.85992	1
54385	7953214	AY425618 // C12orf5 /// NM_020375 // C12orf5 /// ENST00000179259 // C12orf5 /// ENST000	C12orf5	AY425618	3.87668e-18	0.800806	0.46439	3.01122e-05	1.42875	1.42875	0.1 Gy up vs 0 Gy	7.2663e-19	2.68369	2.68369	1 Gy up vs 0 Gy	97.3417	20.6994	0.0643252	0.00683926	0.938149	0.498735	5.42249	1
211359	8128499	ENST00000369162 // ASCC3 /// ENST00000324696 // ASCC3 /// NM_006828 // ASCC3	ASCC3	ENST00000369162	4.33399e-18	0.919105	0.0768879	9.74989e-07	1.47715	1.47715	0.1 Gy up vs 0 Gy	5.87482e-19	2.44277	2.44277	1 Gy up vs 0 Gy	96.8057	16.6736	0.0104173	0.00089713	2.12845	0.9165	4.39207	1
232094	8151891	AF409115 // TP53INP1 /// ENST00000448464 // TP53INP1 /// ENST00000342697 // TP53INP1 //	TP53INP1	AF409115	6.04303e-18	8.64503e-05	0.000448654	2.3956e-08	1.35087	1.35087	0.1 Gy up vs 0 Gy	7.59712e-19	1.78173	1.78173	1 Gy up vs 0 Gy	95.2216	6.94672	18.1942	0.663661	5.42259	0.988987	1.86031	1
211357	8128497	ENST00000369162 // ASCC3 /// ENST00000324696 // ASCC3 /// NM_006828 // ASCC3	ASCC3	ENST00000369162	6.64133e-18	0.934118	0.0279589	7.44732e-06	1.40945	1.40945	0.1 Gy up vs 0 Gy	1.03829e-18	2.37352	2.37352	1 Gy up vs 0 Gy	94.7755	15.7267	0.00690126	0.000572583	2.75764	1.14398	4.23136	1
211374	8128514	ENST00000468245 // ASCC3 /// BC026066 // ASCC3 /// ENST00000324696 // ASCC3 /// ENST000	ASCC3	ENST00000468245	1.23635e-17	0.203914	0.00416998	3.24131e-07	1.50361	1.50361	0.1 Gy up vs 0 Gy	1.5712e-18	2.37161	2.37161	1 Gy up vs 0 Gy	91.8798	15.5345	1.6563	0.140019	3.95395	1.67127	4.31138	1
238860	8159443	AF164795 // PHPT1 /// AF393504 // PHPT1 /// BC024648 // PHPT1 /// NM_001135861 // PHPT1	PHPT1	AF164795	2.85437e-17	0.157015	0.000667527	5.12974e-06	1.76628	1.76628	0.1 Gy up vs 0 Gy	4.10645e-18	3.87781	3.87781	1 Gy up vs 0 Gy	88.0909	38.4924	2.06304	0.450734	5.15401	5.63026	11.1425	1
172950	8085489				3.24887e-17	0.0389526	0.000114004	1.75826e-07	1.69958	1.69958	0.1 Gy up vs 0 Gy	4.08296e-18	2.90259	2.90259	1 Gy up vs 0 Gy	87.5157	23.6343	4.49151	0.606483	6.37473	4.30386	6.88647	1
211539	8128700	NM_001199934 // SESN1 /// NM_001199933 // SESN1 /// NM_014454 // SESN1 /// ENST00000436	SESN1	NM_001199934	3.63532e-17	0.323063	0.135336	5.58585e-06	1.60179	1.60179	0.1 Gy up vs 0 Gy	5.2255e-18	3.06774	3.06774	1 Gy up vs 0 Gy	87.0187	26.3298	0.995704	0.150638	1.77204	1.34044	7.71568	1
179037	8092232	AF355465 // ZMAT3 /// BC002896 // ZMAT3 /// ENST00000432729 // ZMAT3	ZMAT3	AF355465	3.7313e-17	0.283297	0.000360788	2.04824e-05	1.47641	1.47641	0.1 Gy up vs 0 Gy	6.03416e-18	2.71204	2.71204	1 Gy up vs 0 Gy	86.9038	20.983	1.17587	0.141958	5.57131	3.36299	6.15699	1
242583	8163634	ENST00000223795 // TNFSF8	TNFSF8	ENST00000223795	4.82733e-17	0.379237	8.88765e-06	4.48036e-07	1.41857	1.41857	0.1 Gy up vs 0 Gy	6.12457e-18	2.06801	2.06801	1 Gy up vs 0 Gy	85.7743	10.9922	0.786788	0.0504146	8.26893	2.64922	3.2679	1
172953	8085492				5.55809e-17	0.990538	1.97953e-06	1.40268e-06	1.48038	1.48038	0.1 Gy up vs 0 Gy	7.28751e-18	2.36105	2.36105	1 Gy up vs 0 Gy	85.1609	15.3926	0.000142027	1.28355e-05	9.46629	4.27751	4.60906	1
211358	8128498	NM_006828 // ASCC3 /// ENST00000369162 // ASCC3 /// ENST00000324696 // ASCC3	ASCC3	NM_006828	5.61053e-17	0.433508	0.130199	2.38106e-06	1.47504	1.47504	0.1 Gy up vs 0 Gy	7.54354e-18	2.39736	2.39736	1 Gy up vs 0 Gy	85.1201	15.9646	0.62322	0.0584437	1.79667	0.842434	4.78263	1
211546	8128707	---		---	6.83228e-17	0.196789	0.00047704	3.36423e-06	1.50289	1.50289	0.1 Gy up vs 0 Gy	9.32734e-18	2.53113	2.53113	1 Gy up vs 0 Gy	84.2688	18.0222	1.71047	0.182905	5.38091	2.87697	5.45357	1
123392	8030166	ENST00000293288 // BAX /// HQ889830 // BAX /// L22474 // BAX /// NM_004324 // BAX	BAX	ENST00000293288	1.01045e-16	0.597638	0.300453	1.35164e-06	1.52281	1.52281	0.1 Gy up vs 0 Gy	1.3121e-17	2.47339	2.47339	1 Gy up vs 0 Gy	82.5971	17.0923	0.282094	0.0291876	1.24873	0.646018	5.27686	1
194603	8109704	NM_199246 // CCNG1 /// ENST00000511683 // CCNG1 /// ENST00000512163 // CCNG1 /// BC0070	CCNG1	NM_199246	1.70899e-16	0.310119	0.0439777	2.95038e-07	1.54501	1.54501	0.1 Gy up vs 0 Gy	2.17003e-17	2.35862	2.35862	1 Gy up vs 0 Gy	80.3922	15.3259	1.05098	0.100179	2.47635	1.18022	4.86128	1
211376	8128516	NM_022091 // ASCC3 /// BC125211 // ASCC3 /// BC125212 // ASCC3 /// ENST00000369143 // A	ASCC3	NM_022091	2.72819e-16	0.546447	0.00929543	9.57352e-07	1.68392	1.68392	0.1 Gy up vs 0 Gy	3.48737e-17	2.93086	2.93086	1 Gy up vs 0 Gy	78.4676	24.0721	0.368629	0.0565435	3.44546	2.64248	7.82283	1
194609	8109710	ENST00000511683 // CCNG1 /// NM_004060 // CCNG1 /// BC007093 // CCNG1 /// AK297190 // C	CCNG1	ENST00000511683	3.81956e-16	0.347727	0.0147969	5.20373e-06	1.41953	1.41953	0.1 Gy up vs 0 Gy	5.15293e-17	2.18798	2.18798	1 Gy up vs 0 Gy	77.1047	12.7976	0.898226	0.0745423	3.15395	1.30871	4.23241	1
210582	8127643	AK295567 // TMEM30A /// NM_018247 // TMEM30A /// NM_001143958 // TMEM30A /// AL832490 /	TMEM30A	AK295567	5.98593e-16	0.0657457	1.15843e-06	6.57033e-06	1.3174	1.3174	0.1 Gy up vs 0 Gy	8.10674e-17	1.85332	1.85332	1 Gy up vs 0 Gy	75.3127	7.94697	3.53657	0.186588	9.90953	2.61412	2.69075	1
211361	8128501	NM_006828 // ASCC3 /// ENST00000324696 // ASCC3 /// ENST00000369162 // ASCC3	ASCC3	NM_006828	7.72071e-16	0.554625	0.005569	3.90759e-06	1.50355	1.50355	0.1 Gy up vs 0 Gy	1.01683e-16	2.41411	2.41411	1 Gy up vs 0 Gy	74.3116	16.1908	0.353756	0.0385377	3.76946	2.0532	5.55587	1
194608	8109709	AK297190 // CCNG1 /// BC007093 // CCNG1 /// ENST00000340828 // CCNG1 /// ENST0000039392	CCNG1	AK297190	8.51112e-16	0.0479479	0.069489	8.58617e-07	1.5602	1.5602	0.1 Gy up vs 0 Gy	1.09046e-16	2.42581	2.42581	1 Gy up vs 0 Gy	73.9308	16.3448	4.1071	0.454003	2.19165	1.21134	5.63759	1
211337	8128477	NM_006828 // ASCC3 /// ENST00000369162 // ASCC3	ASCC3	NM_006828	1.36248e-15	0.73709	0.080303	6.6707e-07	2.05029	2.05029	0.1 Gy up vs 0 Gy	1.75853e-16	4.03467	4.03467	1 Gy up vs 0 Gy	72.113	40.509	0.113938	0.032002	2.10127	2.95093	14.3244	1
203640	8119860	ENST00000535400 // POLH /// ENST00000372226 // POLH /// ENST00000372236 // POLH /// BC0	POLH	ENST00000535400	1.39095e-15	0.963116	0.233501	9.34168e-06	1.69614	1.69614	0.1 Gy up vs 0 Gy	1.88954e-16	3.25571	3.25571	1 Gy up vs 0 Gy	72.0339	29.0861	0.00215962	0.00043601	1.41837	1.43178	10.2965	1
194605	8109706	BC000196 // CCNG1 /// AK297190 // CCNG1 /// BT007134 // CCNG1 /// ENST00000393929 // CC	CCNG1	BC000196	1.39724e-15	0.477682	0.00815425	2.68227e-06	1.44131	1.44131	0.1 Gy up vs 0 Gy	1.81109e-16	2.14321	2.14321	1 Gy up vs 0 Gy	72.0166	12.1004	0.511663	0.0429854	3.528	1.48195	4.28457	1
232097	8151894	NM_033285 // TP53INP1 /// BC074868 // TP53INP1 /// ENST00000378776 // TP53INP1 /// AF40	TP53INP1	NM_033285	1.99986e-15	1.25932e-05	1.1189e-09	3.16775e-05	1.25234	1.25234	0.1 Gy up vs 0 Gy	2.92893e-16	1.70871	1.70871	1 Gy up vs 0 Gy	70.6549	6.01459	23.3912	0.9956	16.5333	3.51855	2.17072	1
172957	8085496				2.11608e-15	0.0740916	0.0253055	1.72273e-05	1.56302	1.56302	0.1 Gy up vs 0 Gy	2.9563e-16	2.78152	2.78152	1 Gy up vs 0 Gy	70.4422	21.8754	3.32513	0.5163	2.81961	2.18904	7.91888	1
194604	8109705	AK316234 // CCNG1 /// NM_199246 // CCNG1 /// ENST00000340828 // CCNG1 /// BT007134 // C	CCNG1	AK316234	2.38362e-15	0.561386	0.000159367	3.996e-06	1.4041	1.4041	0.1 Gy up vs 0 Gy	3.11028e-16	2.04013	2.04013	1 Gy up vs 0 Gy	69.9953	10.5879	0.341772	0.0258493	6.13803	2.3212	3.8573	1
211379	8128519	AK307903 // ASCC3 /// BC026066 // ASCC3 /// BC050681 // ASCC3 /// ENST00000369143 // AS	ASCC3	AK307903	2.53551e-15	0.695327	0.0278105	3.40439e-06	1.62316	1.62316	0.1 Gy up vs 0 Gy	3.29574e-16	2.7377	2.7377	1 Gy up vs 0 Gy	69.7642	21.1192	0.155125	0.0234799	2.76095	2.0895	7.71942	1
211373	8128513	ENST00000369162 // ASCC3 /// ENST00000324696 // ASCC3 /// NM_006828 // ASCC3 /// BC0260	ASCC3	ENST00000369162	2.92302e-15	0.170529	0.0286581	2.19499e-06	1.49371	1.49371	0.1 Gy up vs 0 Gy	3.77808e-16	2.25214	2.25214	1 Gy up vs 0 Gy	69.2344	13.7199	1.93244	0.191472	2.7423	1.35857	5.05323	1
230220	8149750	AY358285 // TNFRSF10D /// ENST00000312584 // TNFRSF10D /// NM_003840 // TNFRSF10D	TNFRSF10D	AY358285	3.86345e-15	0.855488	0.169104	4.10871e-06	1.79743	1.79743	0.1 Gy up vs 0 Gy	5.03445e-16	3.38037	3.38037	1 Gy up vs 0 Gy	68.2037	30.8882	0.0335058	0.00758707	1.62924	1.84463	11.5485	1
211350	8128490	NM_006828 // ASCC3 /// ENST00000369162 // ASCC3	ASCC3	NM_006828	3.9739e-15	0.381428	0.00371361	2.18689e-05	1.58189	1.58189	0.1 Gy up vs 0 Gy	5.55964e-16	2.85297	2.85297	1 Gy up vs 0 Gy	68.1002	22.9709	0.779531	0.131472	4.0282	3.39688	8.60141	1
194606	8109707	NM_004060 // CCNG1 /// ENST00000511683 // CCNG1 /// ENST00000340828 // CCNG1 /// BC0001	CCNG1	NM_004060	6.29453e-15	0.39593	0.0131138	1.21749e-06	1.52478	1.52478	0.1 Gy up vs 0 Gy	8.24176e-16	2.24935	2.24935	1 Gy up vs 0 Gy	66.4271	13.6835	0.732959	0.0754923	3.22947	1.66312	5.25283	1
82834	7985060	NR_037623 // FBXO22 /// ENST00000569749 // FBXO22 /// ENST00000561885 // FBXO22 /// ENS	FBXO22	NR_037623	8.72792e-15	0.912344	0.0213461	6.57007e-06	1.39925	1.39925	0.1 Gy up vs 0 Gy	1.14567e-15	2.01534	2.01534	1 Gy up vs 0 Gy	65.2563	10.2263	0.0122389	0.000958976	2.92544	1.14611	3.99608	1
211334	8128474	ENST00000369162 // ASCC3 /// ENST00000518006 // ASCC3 /// NM_006828 // ASCC3	ASCC3	ENST00000369162	1.71172e-14	0.241846	0.00179059	2.88283e-05	1.44712	1.44712	0.1 Gy up vs 0 Gy	2.3649e-15	2.28579	2.28579	1 Gy up vs 0 Gy	62.8905	14.2677	1.40219	0.159055	4.50037	2.55245	5.78509	1
237555	8158025	NM_007135 // ZNF79 /// AK316233 // ZNF79 /// BC062309 // ZNF79 /// ENST00000342483 // Z	ZNF79	NM_007135	1.81282e-14	0.481435	0.290096	1.80928e-06	1.54834	1.54834	0.1 Gy up vs 0 Gy	2.40129e-15	2.30008	2.30008	1 Gy up vs 0 Gy	62.6918	14.4499	0.502954	0.0579632	1.27267	0.733348	5.87752	1
179036	8092231	ENST00000432729 // ZMAT3 /// BC002896 // ZMAT3	ZMAT3	ENST00000432729	6.67391e-14	0.0756807	0.00510597	1.68466e-05	2.00543	2.00543	0.1 Gy up vs 0 Gy	8.89431e-15	4.26642	4.26642	1 Gy up vs 0 Gy	58.2975	43.827	3.28786	1.23588	3.82469	7.18833	19.1704	1
211547	8128708	---		---	8.63639e-14	0.2097	0.00330247	2.69707e-05	1.47568	1.47568	0.1 Gy up vs 0 Gy	1.16506e-14	2.29159	2.29159	1 Gy up vs 0 Gy	57.4547	14.327	1.61397	0.201231	4.10357	2.55818	6.35872	1
38088	7934910	NM_001141945 // ACTA2 /// NM_001613 // ACTA2 /// ENST00000224784 // ACTA2 /// ENST00000	ACTA2	NM_001141945	1.54114e-13	0.0192919	0.00727238	6.39329e-06	2.04724	2.04724	0.1 Gy up vs 0 Gy	2.06771e-14	3.96462	3.96462	1 Gy up vs 0 Gy	55.5919	39.5061	5.83906	2.07475	3.60028	6.39631	18.1214	1
38089	7934911	BC017554 // ACTA2 /// CR536518 // ACTA2 /// NM_001141945 // ACTA2 /// ENST00000224784 /	ACTA2	BC017554	1.58461e-13	0.316816	0.00408617	1.13279e-05	2.0493	2.0493	0.1 Gy up vs 0 Gy	2.11079e-14	4.15902	4.15902	1 Gy up vs 0 Gy	55.5035	42.2818	1.022	0.389274	3.96694	7.5549	19.4256	1
237556	8158026	ENST00000342483 // ZNF79 /// NM_007135 // ZNF79 /// AK302284 // ZNF79 /// AK316233 // Z	ZNF79	ENST00000342483	2.33738e-13	0.244401	0.00327916	5.32379e-08	1.66271	1.66271	0.1 Gy up vs 0 Gy	5.55838e-14	2.11766	2.11766	1 Gy up vs 0 Gy	54.2782	12.1119	1.38687	0.154736	4.10813	2.29177	5.6902	1
211335	8128475	ENST00000518006 // ASCC3 /// NM_006828 // ASCC3 /// ENST00000369162 // ASCC3	ASCC3	ENST00000518006	2.42096e-13	0.459357	0.023556	1.27348e-06	2.0132	2.0132	0.1 Gy up vs 0 Gy	3.60893e-14	3.36521	3.36521	1 Gy up vs 0 Gy	54.1683	30.8414	0.555857	0.158242	2.86415	4.07685	14.5187	1
211348	8128488	ENST00000369162 // ASCC3 /// NM_006828 // ASCC3	ASCC3	ENST00000369162	2.94234e-13	0.660965	0.0102576	1.78035e-05	1.79205	1.79205	0.1 Gy up vs 0 Gy	3.93977e-14	3.22201	3.22201	1 Gy up vs 0 Gy	53.5613	28.4922	0.194619	0.0517642	3.38352	4.4997	13.5649	1
172960	8085499				3.02539e-13	0.74628	0.00579537	1.47835e-07	2.08992	2.08992	0.1 Gy up vs 0 Gy	6.09473e-14	3.11152	3.11152	1 Gy up vs 0 Gy	53.4751	27.4564	0.105824	0.0271674	3.74414	4.80601	13.0928	1
230227	8149757	AF021232 // TNFRSF10D /// ENST00000312584 // TNFRSF10D	TNFRSF10D	AF021232	9.04213e-13	0.241891	0.0251802	6.3311e-06	1.85789	1.85789	0.1 Gy up vs 0 Gy	1.2766e-13	3.09356	3.09356	1 Gy up vs 0 Gy	50.156	26.6118	1.40193	0.371918	2.82269	3.74417	13.5298	1
230226	8149756	ENST00000312584 // TNFRSF10D /// NM_003840 // TNFRSF10D /// BC052270 // TNFRSF10D /// A	TNFRSF10D	ENST00000312584	5.03706e-12	0.413483	0.000264039	1.22624e-05	1.61582	1.61582	0.1 Gy up vs 0 Gy	7.32204e-13	2.37048	2.37048	1 Gy up vs 0 Gy	45.2281	15.5564	0.679835	0.116916	5.7861	4.9754	8.77086	1
242584	8163635				5.99829e-12	0.979613	0.116594	1.43569e-06	1.91189	1.91189	0.1 Gy up vs 0 Gy	1.131e-12	2.77659	2.77659	1 Gy up vs 0 Gy	44.7453	22.1262	0.00065945	0.000163046	1.8667	2.30767	12.6095	1
232098	8151895	ENST00000342697 // TP53INP1 /// NM_001135733 // TP53INP1 /// BC074813 // TP53INP1 /// A	TP53INP1	ENST00000342697	6.58783e-12	0.000905657	2.09897e-07	1.43319e-05	1.35658	1.35658	0.1 Gy up vs 0 Gy	9.58807e-13	1.73186	1.73186	1 Gy up vs 0 Gy	44.4876	6.29825	12.4225	0.879344	11.3826	4.02867	3.61012	1
251088	8173305	AK296264 // EDA2R /// ENST00000396050 // EDA2R /// NM_001242310 // EDA2R /// ENST000004	EDA2R	AK296264	7.75494e-12	0.717504	0.331357	1.68907e-06	1.95323	1.95323	0.1 Gy up vs 0 Gy	1.4613e-12	2.87345	2.87345	1 Gy up vs 0 Gy	44.0413	23.6346	0.132357	0.0355146	1.18124	1.58477	13.6845	1
135687	8043975	NM_145687 // MAP4K4 /// ENST00000350878 // MAP4K4 /// ENST00000302217 // MAP4K4 /// ENS	MAP4K4	NM_145687	4.09562e-11	0.832856	0.0909202	6.86029e-07	1.34019	1.34019	0.1 Gy up vs 0 Gy	1.17279e-11	1.51124	1.51124	1 Gy up vs 0 Gy	39.6479	3.71451	0.0449964	0.0021078	2.02344	0.473927	2.38903	1
197190	8112603	BC012917 // ANKRA2 /// NM_023039 // ANKRA2 /// ENST00000515804 // ANKRA2 /// ENST000002	ANKRA2	BC012917	5.81177e-11	0.00751146	0.000376036	3.9991e-06	1.30773	1.30773	0.1 Gy up vs 0 Gy	1.16881e-11	1.51411	1.51411	1 Gy up vs 0 Gy	38.7599	3.66398	7.7514	0.366371	5.54299	1.30995	2.41052	1
135659	8043947	AF096300 // MAP4K4 /// NM_001242559 // MAP4K4 /// NM_001242560 // MAP4K4 /// AK296396 /	MAP4K4	AF096300	8.59597e-09	0.0042509	2.80751e-08	1.68986e-05	1.25618	1.25618	0.1 Gy up vs 0 Gy	2.51417e-09	1.37402	1.37402	1 Gy up vs 0 Gy	27.3253	2.20769	8.95809	0.361874	13.2423	2.6747	2.06021	1
211715	8128898	---		---	2.65117e-08	0.678389	0.0042528	1.51999e-05	1.3959	1.3959	0.1 Gy up vs 0 Gy	1.01106e-08	1.54832	1.54832	1 Gy up vs 0 Gy	25.0429	4.27129	0.173934	0.014833	3.94137	1.68059	4.34925	1
57772	7956990	ENST00000311420 // MDM2	MDM2	ENST00000311420	6.36717e-08	0.100605	0.00787439	2.95777e-06	1.38863	1.38863	0.1 Gy up vs 0 Gy	7.14577e-08	1.43462	1.43462	1 Gy up vs 0 Gy	23.3358	3.19633	2.79634	0.191509	3.55004	1.21563	3.49276	1
128536	8035912	ENST00000306065 // ANKRD27 /// BC050529 // ANKRD27 /// NM_032139 // ANKRD27	ANKRD27	ENST00000306065	1.07345e-06	0.171893	0.0608944	1.34998e-05	1.27266	1.27266	0.1 Gy up vs 0 Gy	0.311425	0.954117	-1.04809	1 Gy down vs 0 Gy	18.2147	1.60025	1.91994	0.0843382	2.27396	0.499448	2.2403	1
210969	8128076	---		---	4.6327e-06	0.632409	0.0434852	1.99948e-06	0.750794	-1.33192	0.1 Gy down vs 0 Gy	0.333669	0.953262	-1.04903	1 Gy down vs 0 Gy	15.7784	1.57972	0.231586	0.0115931	2.48335	0.621575	2.55303	1
110332	8015611	L29277 // STAT3 /// ENST00000389272 // STAT3 /// AK291933 // STAT3 /// BC014482 // STAT	STAT3	L29277	5.03653e-06	0.000455867	5.66479e-15	1.16842e-05	1.11111	1.11111	0.1 Gy up vs 0 Gy	2.06452e-05	1.09788	1.09788	1 Gy up vs 0 Gy	15.6434	0.257915	14.0459	0.115788	33.4416	1.37839	0.420423	1
14105	7908059	J03202 // LAMC1 /// ENST00000258341 // LAMC1 /// ENST00000466964 // LAMC1 /// NM_002293	LAMC1	J03202	2.31315e-05	0.0470953	2.8637e-06	1.52526e-05	0.715601	-1.39743	0.1 Gy down vs 0 Gy	0.623067	0.968735	-1.03227	1 Gy down vs 0 Gy	13.2557	2.27669	4.14002	0.355526	9.16583	3.9356	4.37965	1
177766	8090800	NM_007027 // TOPBP1 /// ENST00000260810 // TOPBP1 /// BC151237 // TOPBP1 /// AK302584 /	TOPBP1	NM_007027	2.54788e-05	0.234672	0.681493	7.54421e-06	0.688697	-1.45202	0.1 Gy down vs 0 Gy	0.21835	0.917987	-1.08934	1 Gy down vs 0 Gy	13.1091	2.5726	1.44632	0.141917	0.624839	0.306554	5.00424	1
100306	8004434	ENST00000572844 // POLR2A /// NM_000937 // POLR2A /// BC067295 // POLR2A /// BC137231 /	POLR2A	ENST00000572844	2.55297e-05	0.990857	5.42705e-14	1.04222e-05	1.38497	1.38497	0.1 Gy up vs 0 Gy	0.000746449	1.24513	1.24513	1 Gy up vs 0 Gy	13.1061	2.03684	0.00013262	1.03054e-05	29.6755	11.5298	3.963	1
76529	7977907	ENST00000457657 // ACIN1 /// NM_014977 // ACIN1 /// NM_001164817 // ACIN1 /// AF124728	ACIN1	ENST00000457657	2.73164e-05	0.779514	7.82387e-08	5.10782e-06	1.28215	1.28215	0.1 Gy up vs 0 Gy	0.0341293	1.10233	1.10233	1 Gy up vs 0 Gy	13.0038	1.08407	0.079207	0.00330155	12.2773	2.55874	2.12581	1
33713	7930048				3.26755e-05	0.63909	0.0193217	1.07703e-05	0.783231	-1.27676	0.1 Gy down vs 0 Gy	0.275119	0.950595	-1.05197	1 Gy down vs 0 Gy	12.7343	1.11816	0.222584	0.00977224	2.98749	0.655808	2.23908	1
40245	7937272	NM_053280 // ODF3 /// ENST00000325113 // ODF3 /// BC126248 // ODF3 /// BC126222 // ODF3	ODF3	NM_053280	3.8707e-05	0.456996	0.618809	1.22572e-05	0.630004	-1.58729	0.1 Gy down vs 0 Gy	0.00172172	0.748542	-1.33593	1 Gy down vs 0 Gy	12.4811	3.97996	0.561758	0.0895659	0.709822	0.565866	8.13138	1
93725	7997098	AY358187 // FUK /// ENST00000288078 // FUK /// ENST00000571514 // FUK /// ENST000003789	FUK	AY358187	3.98327e-05	0.243391	0.110402	8.41537e-06	1.85159	1.85159	0.1 Gy up vs 0 Gy	0.0073245	1.37554	1.37554	1 Gy up vs 0 Gy	12.4385	6.74501	1.39291	0.377665	1.9012	2.57741	13.8279	1
206107	8122626	BC113382 // STXBP5 /// ENST00000367481 // STXBP5 /// BC113408 // STXBP5 /// BC043645 //	STXBP5	BC113382	5.12204e-05	0.436788	3.78744e-07	2.24881e-05	1.34975	1.34975	0.1 Gy up vs 0 Gy	0.000964782	1.22951	1.22951	1 Gy up vs 0 Gy	12.0662	1.74673	0.614327	0.0444656	10.863	3.93137	3.69143	1
20020	7914644	ENST00000330379 // A3GALT2P /// ENST00000442999 // A3GALT2P	A3GALT2P	ENST00000330379	5.37826e-05	0.881933	0.783144	1.13734e-05	0.783635	-1.2761	0.1 Gy down vs 0 Gy	0.00871851	0.882116	-1.13364	1 Gy down vs 0 Gy	11.9944	1.05557	0.0222803	0.000980395	0.488666	0.107513	2.24414	1
98838	8002799	ENST00000544337 // FA2H /// ENST00000567683 // FA2H /// ENST00000219368 // FA2H /// BC0	FA2H	ENST00000544337	6.11081e-05	0.142837	0.000403149	2.79826e-05	1.78838	1.78838	0.1 Gy up vs 0 Gy	0.000985476	1.49968	1.49968	1 Gy up vs 0 Gy	11.8071	6.60189	2.21496	0.619243	5.49543	7.68189	14.2582	1
155941	8066500	ENST00000537548 // MATN4 /// ENST00000255132 // MATN4 /// ENST00000372751 // MATN4 ///	MATN4	ENST00000537548	8.44022e-05	0.703435	0.111167	2.88566e-05	0.60515	-1.65248	0.1 Gy down vs 0 Gy	0.00221826	0.723749	-1.38169	1 Gy down vs 0 Gy	11.3376	4.75154	0.146561	0.0307117	1.89684	1.9874	10.687	1
239601	8160257	---		---	8.46017e-05	0.384298	0.128575	2.92395e-05	1.06718	1.06718	0.1 Gy up vs 0 Gy	0.331096	1.01284	1.01284	1 Gy up vs 0 Gy	11.3342	0.0797397	0.770113	0.002709	1.80466	0.0317409	0.179401	1
27843	7923477	NM_006618 // KDM5B /// ENST00000538292 // KDM5B /// ENST00000235790 // KDM5B /// AJ2437	KDM5B	NM_006618	0.000126955	0.0235496	0.708623	3.33476e-05	0.819322	-1.22052	0.1 Gy down vs 0 Gy	0.00580079	0.890718	-1.12269	1 Gy down vs 0 Gy	10.7525	0.722734	5.44952	0.183146	0.588586	0.0989049	1.71399	1

## Sheet: DEX exons at 1Gy
Column #	Transcript ID	gene_assignment	Gene Symbol	RefSeq	p-value(Dose)	p-value(Gender)	p-value(Scan Date)	p-value(0.1 Gy vs. 0 Gy)	Ratio(0.1 Gy vs. 0 Gy)	Fold-Change(0.1 Gy vs. 0 Gy)	Fold-Change(0.1 Gy vs. 0 Gy) (Description)	p-value(1 Gy vs. 0 Gy)	Ratio(1 Gy vs. 0 Gy)	Fold-Change(1 Gy vs. 0 Gy)	Fold-Change(1 Gy vs. 0 Gy) (Description)	F-statistic(Dose)	Sum of Squares(Dose)	F-statistic(Gender)	Sum of Squares(Gender)	F-statistic(Scan Date)	Sum of Squares(Scan Date)	Sum of Squares(Error)	F-statistic(Error)
42441	7939744	AB107040 // DDB2 /// NM_000107 // DDB2 /// ENST00000378601 // DDB2 /// ENST00000378603	DDB2	AB107040	9.8189e-41	0.0852743	0.00146168	6.79585e-26	2.29206	2.29206	0.1 Gy up vs 0 Gy	1.10955e-41	5.07209	5.07209	1 Gy up vs 0 Gy	919.603	54.8836	3.07984	0.0919053	4.63334	0.691316	1.52189	1
42440	7939743	NM_000107 // DDB2 /// AB107039 // DDB2 /// ENST00000378601 // DDB2 /// ENST00000256996	DDB2	NM_000107	2.10844e-37	0.972925	0.0371685	1.09967e-21	2.12961	2.12961	0.1 Gy up vs 0 Gy	2.41366e-38	4.84306	4.84306	1 Gy up vs 0 Gy	674.046	51.822	0.00116329	4.47182e-05	2.58082	0.496046	1.96049	1
42444	7939747	ENST00000378600 // DDB2 /// AB107037 // DDB2 /// AB107038 // DDB2 /// ENST00000378601 /	DDB2	ENST00000378600	7.31016e-32	0.646782	0.347504	2.08813e-19	3.06072	3.06072	0.1 Gy up vs 0 Gy	8.93373e-33	7.63402	7.63402	1 Gy up vs 0 Gy	398.692	86.2248	0.212491	0.0229776	1.14803	0.620711	5.51486	1
203643	8119863	ENST00000372236 // POLH /// BC015742 // POLH /// AK294430 // POLH /// AK025631 // POLH	POLH	ENST00000372236	1.75236e-31	0.907486	0.238609	2.22192e-15	1.78783	1.78783	0.1 Gy up vs 0 Gy	2.19139e-32	3.72649	3.72649	1 Gy up vs 0 Gy	384.395	36.1478	0.0136396	0.000641322	1.404	0.330075	2.39797	1
42443	7939746	ENST00000378601 // DDB2 /// AB107038 // DDB2 /// NM_000107 // DDB2 /// ENST00000378603	DDB2	ENST00000378601	2.82909e-31	0.475167	0.0002222	6.70436e-16	2.03037	2.03037	0.1 Gy up vs 0 Gy	3.37832e-32	4.65656	4.65656	1 Gy up vs 0 Gy	376.767	49.3338	0.517562	0.0338847	5.90571	1.93323	3.33896	1
86868	7989497	ENST00000482846 // RPS27L /// ENST00000439025 // RPS27L	RPS27L	ENST00000482846	3.63524e-31	0.338874	0.323962	6.6839e-19	2.10582	2.10582	0.1 Gy up vs 0 Gy	4.48345e-32	3.84298	3.84298	1 Gy up vs 0 Gy	372.832	37.8362	0.932101	0.0472963	1.19689	0.303661	2.58782	1
203644	8119864	ENST00000372226 // POLH /// AK316151 // POLH /// AK294430 // POLH /// AK025631 // POLH	POLH	ENST00000372226	4.66408e-31	0.499402	0.5735	1.42169e-10	1.52147	1.52147	0.1 Gy up vs 0 Gy	1.14019e-31	3.61902	3.61902	1 Gy up vs 0 Gy	368.958	35.5406	0.462785	0.0222894	0.773237	0.186209	2.45634	1
112696	8018242	NM_001258014 // FDXR /// NM_001258013 // FDXR /// NR_047576 // FDXR /// NM_001258015 //	FDXR	NM_001258014	5.34338e-31	0.51814	0.0992815	5.24571e-14	3.18775	3.18775	0.1 Gy up vs 0 Gy	7.38324e-32	16.3859	16.3859	1 Gy up vs 0 Gy	366.86	164.029	0.423453	0.0946664	1.96814	2.19997	11.4015	1
203642	8119862	ENST00000535400 // POLH /// ENST00000372226 // POLH /// ENST00000372236 // POLH /// BC0	POLH	ENST00000535400	1.23678e-30	0.565559	0.00027304	6.94173e-12	1.50371	1.50371	0.1 Gy up vs 0 Gy	2.23457e-31	3.04902	3.04902	1 Gy up vs 0 Gy	354.157	26.3638	0.334513	0.0124507	5.76294	1.0725	1.89824	1
230208	8149737	NM_003842 // TNFRSF10B /// AF153687 // TNFRSF10B /// NR_027140 // TNFRSF10B /// ENST000	TNFRSF10B	NM_003842	1.31896e-30	0.758297	0.00559595	1.5049e-20	2.71918	2.71918	0.1 Gy up vs 0 Gy	2.28401e-31	4.92332	4.92332	1 Gy up vs 0 Gy	353.2	53.801	0.0957126	0.00728968	3.76639	1.43428	3.88427	1
57776	7956994				2.22493e-30	0.694346	0.000637176	1.01358e-10	1.48843	1.48843	0.1 Gy up vs 0 Gy	4.8427e-31	3.21771	3.21771	1 Gy up vs 0 Gy	345.514	29.2003	0.15618	0.00659958	5.1853	1.09556	2.15507	1
42445	7939748	ENST00000378600 // DDB2 /// NM_000107 // DDB2 /// ENST00000378601 // DDB2 /// ENST00000	DDB2	ENST00000378600	3.34925e-30	0.0860457	0.00221637	5.67778e-16	2.1959	2.1959	0.1 Gy up vs 0 Gy	3.87274e-31	5.03323	5.03323	1 Gy up vs 0 Gy	339.611	54.3684	3.06425	0.245279	4.36138	1.74554	4.08231	1
203651	8119871	ENST00000372226 // POLH /// ENST00000372236 // POLH /// AK294430 // POLH /// AB024313 /	POLH	ENST00000372226	3.99185e-30	0.345301	0.358673	1.05177e-11	1.53631	1.53631	0.1 Gy up vs 0 Gy	7.02816e-31	3.19271	3.19271	1 Gy up vs 0 Gy	337.106	28.5554	0.907388	0.0384313	1.12579	0.238408	2.16004	1
57782	7957000	AF092845 // MDM2 /// ENST00000311420 // MDM2	MDM2	AF092845	9.81898e-29	0.0177006	0.00021469	8.67024e-11	1.44707	1.44707	0.1 Gy up vs 0 Gy	1.73851e-29	2.72152	2.72152	1 Gy up vs 0 Gy	294.309	21.2446	6.00887	0.216875	5.92963	1.07007	1.84071	1
57784	7957002	AF092845 // MDM2 /// ENST00000311420 // MDM2	MDM2	AF092845	1.0429e-28	0.285262	0.00588133	2.59223e-10	1.42292	1.42292	0.1 Gy up vs 0 Gy	2.01117e-29	2.69015	2.69015	1 Gy up vs 0 Gy	293.554	20.831	1.16621	0.0413781	3.73479	0.662567	1.80952	1
57779	7956997	AF092845 // MDM2 /// ENST00000311420 // MDM2	MDM2	AF092845	3.36045e-28	0.421361	0.000989859	4.89357e-07	1.37289	1.37289	0.1 Gy up vs 0 Gy	1.36324e-28	3.19631	3.19631	1 Gy up vs 0 Gy	279.245	29.6517	0.657074	0.0348858	4.89082	1.29833	2.70772	1
203641	8119861	ENST00000372226 // POLH /// ENST00000372236 // POLH /// AK294430 // POLH /// AF158185 /	POLH	ENST00000372226	4.74061e-28	0.502574	3.50999e-06	2.93374e-11	1.52724	1.52724	0.1 Gy up vs 0 Gy	7.23998e-29	2.92402	2.92402	1 Gy up vs 0 Gy	275.16	24.2452	0.455949	0.0200875	9.00196	1.98297	2.24688	1
203650	8119870	ENST00000535400 // POLH /// ENST00000372236 // POLH /// AK294430 // POLH /// AK122807 /	POLH	ENST00000535400	9.88363e-28	0.431009	0.205385	4.89309e-10	1.51323	1.51323	0.1 Gy up vs 0 Gy	1.79637e-28	3.10956	3.10956	1 Gy up vs 0 Gy	266.621	27.3079	0.630067	0.0322664	1.5029	0.384826	2.61177	1
86869	7989498	ENST00000462430 // RPS27L /// ENST00000330964 // RPS27L /// BC003667 // RPS27L /// ENST	RPS27L	ENST00000462430	2.26925e-27	0.0524797	4.60811e-06	3.32226e-14	1.85504	1.85504	0.1 Gy up vs 0 Gy	2.64012e-28	3.444	3.444	1 Gy up vs 0 Gy	257.253	31.8296	3.94216	0.243879	8.78465	2.71728	3.15508	1
230207	8149736	AF016849 // TNFRSF10B /// BC001281 // TNFRSF10B /// AF153687 // TNFRSF10B /// AY358277	TNFRSF10B	AF016849	7.22596e-27	0.734449	0.0208752	3.0333e-15	2.15028	2.15028	0.1 Gy up vs 0 Gy	8.92981e-28	4.03759	4.03759	1 Gy up vs 0 Gy	244.698	40.6436	0.116332	0.0096612	2.93933	1.22053	4.23548	1
203649	8119869	ENST00000535400 // POLH /// BC015742 // POLH /// AK316151 // POLH /// AK294430 // POLH	POLH	ENST00000535400	1.22371e-26	0.450247	0.123191	1.03417e-07	1.48028	1.48028	0.1 Gy up vs 0 Gy	3.29213e-27	3.48695	3.48695	1 Gy up vs 0 Gy	239.173	33.6687	0.578902	0.0407463	1.83182	0.644668	3.58967	1
230214	8149743	AF012535 // TNFRSF10B /// AF016266 // TNFRSF10B /// AF016268 // TNFRSF10B /// AF016849	TNFRSF10B	AF012535	1.22644e-26	0.568139	0.00235916	2.16303e-15	2.21373	2.21373	0.1 Gy up vs 0 Gy	1.56601e-27	4.12867	4.12867	1 Gy up vs 0 Gy	239.15	42.011	0.330077	0.028992	4.32085	1.89759	4.47954	1
57781	7956999	ENST00000311420 // MDM2 /// AF092845 // MDM2	MDM2	ENST00000311420	1.88933e-26	0.255881	0.000601324	1.02349e-09	1.46026	1.46026	0.1 Gy up vs 0 Gy	3.16926e-27	2.72146	2.72146	1 Gy up vs 0 Gy	234.703	21.1927	1.3204	0.0596132	5.2243	1.17933	2.30254	1
57786	7957004	AF092845 // MDM2 /// ENST00000311420 // MDM2	MDM2	AF092845	3.39903e-26	0.209356	6.48323e-05	7.73515e-10	1.5431	1.5431	0.1 Gy up vs 0 Gy	5.43707e-27	3.07124	3.07124	1 Gy up vs 0 Gy	228.779	26.5654	1.61645	0.0938492	6.77957	1.96808	2.96101	1
154493	8064850	NM_182649 // PCNA /// NM_002592 // PCNA /// ENST00000379160 // PCNA /// ENST00000379143	PCNA	NM_182649	4.16194e-26	0.0153692	0.00725162	9.82233e-10	1.81262	1.81262	0.1 Gy up vs 0 Gy	6.71777e-27	4.68756	4.68756	1 Gy up vs 0 Gy	226.768	50.3781	6.28957	0.698636	3.60209	2.00058	5.66501	1
230205	8149734	NM_003842 // TNFRSF10B /// NR_027140 // TNFRSF10B /// ENST00000276431 // TNFRSF10B ///	TNFRSF10B	NM_003842	5.44562e-26	0.432905	0.133107	2.34852e-15	2.13777	2.13777	0.1 Gy up vs 0 Gy	7.40664e-27	3.7195	3.7195	1 Gy up vs 0 Gy	224.122	36.1498	0.624867	0.050394	1.78262	0.718818	4.11302	1
123388	8030162	L22474 // BAX /// NM_004324 // BAX /// NM_138761 // BAX /// ENST00000391871 // BAX ///	BAX	L22474	6.34595e-26	0.9388	0.0221264	3.35919e-12	1.55702	1.55702	0.1 Gy up vs 0 Gy	7.62021e-27	2.57534	2.57534	1 Gy up vs 0 Gy	222.629	18.646	0.00595326	0.000249304	2.9031	0.607864	2.13572	1
42439	7939742	NM_000107 // DDB2 /// AB107037 // DDB2 /// ENST00000378601 // DDB2 /// ENST00000378600	DDB2	NM_000107	9.83979e-26	0.64058	0.458854	9.04935e-13	2.03062	2.03062	0.1 Gy up vs 0 Gy	1.1554e-26	4.22061	4.22061	1 Gy up vs 0 Gy	218.398	43.161	0.220606	0.0217988	0.947147	0.467952	5.03946	1
57777	7956995	AF092845 // MDM2 /// ENST00000311420 // MDM2	MDM2	AF092845	2.79421e-25	0.0341319	0.000130772	5.09473e-09	1.57527	1.57527	0.1 Gy up vs 0 Gy	4.71534e-26	3.3337	3.3337	1 Gy up vs 0 Gy	208.616	30.6598	4.73943	0.348271	6.27745	2.30645	3.74767	1
83475	7985775	AK022624 // AEN /// BC020988 // AEN /// BC014407 // AEN /// ENST00000332810 // AEN ///	AEN	AK022624	3.23185e-25	0.186265	0.711527	3.71417e-11	2.54723	2.54723	0.1 Gy up vs 0 Gy	4.04488e-26	8.01891	8.01891	1 Gy up vs 0 Gy	207.284	90.4534	1.79494	0.391632	0.584712	0.637883	11.1275	1
57783	7957001	ENST00000311420 // MDM2 /// AF092845 // MDM2	MDM2	ENST00000311420	4.15141e-25	0.512045	0.122032	2.71778e-07	1.46452	1.46452	0.1 Gy up vs 0 Gy	1.02163e-25	3.24737	3.24737	1 Gy up vs 0 Gy	205.01	29.8302	0.43597	0.0317181	1.83781	0.668533	3.7104	1
42442	7939745	BC000093 // DDB2 /// AB107039 // DDB2 /// ENST00000256996 // DDB2 /// ENST00000378603 /	DDB2	BC000093	4.38827e-25	0.745553	0.364488	4.7535e-12	2.12146	2.12146	0.1 Gy up vs 0 Gy	5.19896e-26	4.74764	4.74764	1 Gy up vs 0 Gy	204.509	50.5154	0.106454	0.0131475	1.11443	0.688188	6.29872	1
57773	7956991	AF092845 // MDM2 /// ENST00000311420 // MDM2	MDM2	AF092845	4.57656e-25	0.681991	0.000363838	2.79735e-09	1.58281	1.58281	0.1 Gy up vs 0 Gy	7.2079e-26	3.2471	3.2471	1 Gy up vs 0 Gy	204.13	29.2445	0.169829	0.0121652	5.56555	1.99336	3.65324	1
230212	8149741	AF016849 // TNFRSF10B /// AF012535 // TNFRSF10B /// NM_147187 // TNFRSF10B /// NM_00384	TNFRSF10B	AF016849	1.35155e-24	0.772538	0.0313958	3.33908e-14	2.24809	2.24809	0.1 Gy up vs 0 Gy	1.83295e-25	4.07899	4.07899	1 Gy up vs 0 Gy	194.583	41.3914	0.0844463	0.00898165	2.68563	1.42821	5.42433	1
230206	8149735	NR_027140 // TNFRSF10B /// NM_003842 // TNFRSF10B /// BX538179 // TNFRSF10B /// NM_1471	TNFRSF10B	NR_027140	2.3959e-24	0.675488	0.534845	9.74631e-13	2.08349	2.08349	0.1 Gy up vs 0 Gy	2.87928e-25	4.02848	4.02848	1 Gy up vs 0 Gy	189.697	40.4415	0.177283	0.0188975	0.829327	0.442011	5.43635	1
154491	8064848	NM_182649 // PCNA /// NM_002592 // PCNA /// ENST00000379160 // PCNA /// ENST00000379143	PCNA	NM_182649	3.04959e-24	0.112552	0.00142949	6.44864e-08	1.59862	1.59862	0.1 Gy up vs 0 Gy	5.76861e-25	3.69145	3.69145	1 Gy up vs 0 Gy	187.67	36.2523	2.60717	0.251813	4.64797	2.24462	4.92583	1
54388	7953217	AY425618 // C12orf5 /// NM_020375 // C12orf5 /// ENST00000179259 // C12orf5 /// BC01234	C12orf5	AY425618	4.99626e-24	0.0966355	0.000415795	5.44906e-08	1.38396	1.38396	0.1 Gy up vs 0 Gy	9.07447e-25	2.43265	2.43265	1 Gy up vs 0 Gy	183.583	16.766	2.86485	0.130819	5.47437	1.24989	2.32883	1
230215	8149744	NM_147187 // TNFRSF10B /// AF012535 // TNFRSF10B /// AF016268 // TNFRSF10B /// AB451272	TNFRSF10B	NM_147187	5.20662e-24	0.953969	0.000266989	1.73934e-15	3.84505	3.84505	0.1 Gy up vs 0 Gy	1.05251e-24	7.92683	7.92683	1 Gy up vs 0 Gy	183.245	91.3629	0.00336491	0.000838844	5.77842	7.20255	12.7139	1
9046	7902232	NM_001199742 // GADD45A /// NM_001199741 // GADD45A /// NM_001924 // GADD45A /// ENST00	GADD45A	NM_001199742	6.47051e-24	0.0901785	0.509881	4.97397e-07	1.49768	1.49768	0.1 Gy up vs 0 Gy	1.46618e-24	3.35221	3.35221	1 Gy up vs 0 Gy	181.474	31.3502	2.98333	0.257691	0.866788	0.374352	4.40522	1
57785	7957003	AF092845 // MDM2 /// ENST00000311420 // MDM2	MDM2	AF092845	9.01686e-24	0.177249	0.00549373	0.000127927	1.30752	1.30752	0.1 Gy up vs 0 Gy	4.65997e-24	2.96191	2.96191	1 Gy up vs 0 Gy	178.798	26.2164	1.87196	0.137239	3.77811	1.38492	3.73896	1
230216	8149745	NM_003842 // TNFRSF10B /// ENST00000347739 // TNFRSF10B /// NR_027140 // TNFRSF10B ///	TNFRSF10B	NM_003842	2.97247e-23	0.415077	0.174741	4.59536e-13	2.56296	2.56296	0.1 Gy up vs 0 Gy	3.98955e-24	5.18961	5.18961	1 Gy up vs 0 Gy	169.461	56.7442	0.675177	0.113042	1.60805	1.34615	8.53872	1
211343	8128483	ENST00000369162 // ASCC3 /// NM_006828 // ASCC3	ASCC3	ENST00000369162	3.9778e-23	0.754237	0.00010416	2.01405e-10	1.58837	1.58837	0.1 Gy up vs 0 Gy	4.82622e-24	2.66824	2.66824	1 Gy up vs 0 Gy	167.246	20.0648	0.099066	0.00594256	6.43899	1.93124	3.05928	1
83474	7985774	NM_022767 // AEN /// ENST00000332810 // AEN /// BC020988 // AEN /// BC014407 // AEN ///	AEN	NM_022767	6.03879e-23	0.355241	0.068042	2.31682e-10	2.18468	2.18468	0.1 Gy up vs 0 Gy	7.31526e-24	5.20772	5.20772	1 Gy up vs 0 Gy	164.116	56.7173	0.870397	0.150401	2.20478	1.90489	8.8126	1
172962	8085501	NM_001145769 // XPC	XPC	NM_001145769	6.14254e-23	0.2547	0.00190714	4.43399e-10	1.51004	1.51004	0.1 Gy up vs 0 Gy	7.55852e-24	2.43497	2.43497	1 Gy up vs 0 Gy	163.99	16.5081	1.32706	0.0667947	4.4592	1.12222	2.56697	1
172955	8085494	---		---	8.23517e-23	0.481458	0.052384	5.36988e-10	1.38938	1.38938	0.1 Gy up vs 0 Gy	1.01438e-23	2.03458	2.03458	1 Gy up vs 0 Gy	161.823	10.5161	0.502901	0.0163404	2.36765	0.384652	1.65711	1
211369	8128509	ENST00000369162 // ASCC3 /// BC026066 // ASCC3 /// ENST00000522650 // ASCC3 /// NM_0068	ASCC3	ENST00000369162	1.24185e-22	0.510119	0.00157435	1.77496e-09	1.4053	1.4053	0.1 Gy up vs 0 Gy	1.58206e-23	2.13903	2.13903	1 Gy up vs 0 Gy	158.83	12.0685	0.439981	0.0167157	4.58461	0.870887	1.93758	1
228191	8147426	AY444560 // NDUFAF6	NDUFAF6	AY444560	1.67223e-22	0.376703	0.277007	8.92514e-09	2.55764	2.55764	0.1 Gy up vs 0 Gy	2.289e-23	9.16765	9.16765	1 Gy up vs 0 Gy	156.692	102.812	0.795258	0.2609	1.30399	2.13901	16.7316	1
154490	8064847	NM_002592 // PCNA /// NM_182649 // PCNA /// ENST00000379160 // PCNA /// ENST00000379143	PCNA	NM_002592	2.1688e-22	0.0465069	5.81026e-07	1.21497e-05	1.54374	1.54374	0.1 Gy up vs 0 Gy	6.13822e-23	4.13109	4.13109	1 Gy up vs 0 Gy	154.843	43.5624	4.16313	0.58561	10.4934	7.38029	7.17396	1
123391	8030165	NM_004324 // BAX /// ENST00000293288 // BAX /// AK291076 // BAX /// ENST00000345358 //	BAX	NM_004324	2.37571e-22	0.0118897	0.000118469	6.72032e-11	2.10005	2.10005	0.1 Gy up vs 0 Gy	2.84889e-23	4.28664	4.28664	1 Gy up vs 0 Gy	154.2	44.0981	6.80634	0.973238	6.34745	4.5381	7.29248	1
230209	8149738	BX538179 // TNFRSF10B /// AY358277 // TNFRSF10B /// AF012535 // TNFRSF10B /// AB451272	TNFRSF10B	BX538179	2.716e-22	0.790368	0.000339052	3.29064e-13	2.26768	2.26768	0.1 Gy up vs 0 Gy	4.28953e-23	3.83388	3.83388	1 Gy up vs 0 Gy	153.259	38.0682	0.0714129	0.00886917	5.61389	3.4861	6.33398	1
194602	8109703	ENST00000340828 // CCNG1 /// ENST00000393929 // CCNG1 /// NM_004060 // CCNG1 /// NM_199	CCNG1	ENST00000340828	3.30613e-22	0.774259	0.00187721	2.05834e-08	1.43763	1.43763	0.1 Gy up vs 0 Gy	4.66001e-23	2.39135	2.39135	1 Gy up vs 0 Gy	151.886	15.9394	0.0831367	0.0043623	4.46952	1.17261	2.67604	1
203653	8119873	AK294430 // POLH /// ENST00000372226 // POLH /// ENST00000535400 // POLH	POLH	AK294430	3.51961e-22	0.59162	0.279807	1.4794e-05	1.27858	1.27858	0.1 Gy up vs 0 Gy	9.9696e-23	2.23327	2.23327	1 Gy up vs 0 Gy	151.451	13.9766	0.291485	0.0134498	1.29719	0.299276	2.35326	1
86867	7989496	ENST00000482846 // RPS27L /// ENST00000330964 // RPS27L /// BC003667 // RPS27L /// ENST	RPS27L	ENST00000482846	3.5367e-22	0.145423	9.57486e-09	1.016e-08	1.80894	1.80894	0.1 Gy up vs 0 Gy	4.76845e-23	3.98479	3.98479	1 Gy up vs 0 Gy	151.418	39.9958	2.18597	0.288703	14.2963	9.44065	6.73562	1
86870	7989499	ENST00000482846 // RPS27L /// ENST00000455271 // RPS27L /// ENST00000462430 // RPS27L	RPS27L	ENST00000482846	3.76768e-22	0.791961	6.10199e-06	2.41679e-13	2.49957	2.49957	0.1 Gy up vs 0 Gy	6.31145e-23	4.37902	4.37902	1 Gy up vs 0 Gy	150.979	46.096	0.0703055	0.0107326	8.5627	6.53575	7.78548	1
211353	8128493	ENST00000369162 // ASCC3 /// NM_006828 // ASCC3	ASCC3	ENST00000369162	5.72722e-22	0.209235	0.00927678	2.43976e-09	1.58518	1.58518	0.1 Gy up vs 0 Gy	7.16475e-23	2.73661	2.73661	1 Gy up vs 0 Gy	148.105	21.1348	1.61732	0.115397	3.44672	1.22963	3.63889	1
210577	8127638	NM_018247 // TMEM30A /// ENST00000230461 // TMEM30A /// ENST00000370050 // TMEM30A ///	TMEM30A	NM_018247	7.3781e-22	0.0649364	9.10203e-09	0.0164601	1.13353	1.13353	0.1 Gy up vs 0 Gy	9.91124e-22	2.11756	2.11756	1 Gy up vs 0 Gy	146.389	13.1013	3.55863	0.159242	14.347	3.21001	2.28215	1
211351	8128491	ENST00000369162 // ASCC3 /// NM_006828 // ASCC3	ASCC3	ENST00000369162	8.17941e-22	0.815591	0.00183374	2.57961e-08	1.44869	1.44869	0.1 Gy up vs 0 Gy	1.13536e-22	2.41218	2.41218	1 Gy up vs 0 Gy	145.695	16.2451	0.0549566	0.00306384	4.48481	1.25015	2.84326	1
66865	7967057	NM_016399 // TRIAP1 /// BC055313 // TRIAP1 /// U75688 // TRIAP1 /// ENST00000302432 //	TRIAP1	NM_016399	8.26218e-22	0.185072	1.8579e-10	1.16976e-05	1.4585	1.4585	0.1 Gy up vs 0 Gy	2.14871e-22	3.30444	3.30444	1 Gy up vs 0 Gy	145.628	30.8125	1.80487	0.190941	18.5509	9.81266	5.39539	1
230210	8149739	NM_147187 // TNFRSF10B /// ENST00000347739 // TNFRSF10B /// ENST00000523752 // TNFRSF10	TNFRSF10B	NM_147187	9.52783e-22	0.64304	5.46085e-05	1.59032e-10	1.57407	1.57407	0.1 Gy up vs 0 Gy	1.14826e-22	2.43009	2.43009	1 Gy up vs 0 Gy	144.674	16.4119	0.217366	0.012329	6.9042	1.95804	2.89273	1
172958	8085497				1.06059e-21	0.479631	0.00145516	6.85399e-10	1.55808	1.55808	0.1 Gy up vs 0 Gy	1.28072e-22	2.48931	2.48931	1 Gy up vs 0 Gy	143.96	17.3153	0.507126	0.0304982	4.63628	1.39411	3.06711	1
211365	8128505	ENST00000522650 // ASCC3 /// ENST00000369162 // ASCC3 /// ENST00000324696 // ASCC3 ///	ASCC3	ENST00000522650	1.10441e-21	0.282415	0.0167739	1.11238e-08	1.56382	1.56382	0.1 Gy up vs 0 Gy	1.45045e-22	2.77406	2.77406	1 Gy up vs 0 Gy	143.691	21.756	1.18024	0.0893491	3.07565	1.16419	3.8609	1
230211	8149740	BX538179 // TNFRSF10B /// ENST00000523752 // TNFRSF10B /// ENST00000276431 // TNFRSF10B	TNFRSF10B	BX538179	1.16818e-21	0.190548	0.00101188	3.45956e-09	1.60451	1.60451	0.1 Gy up vs 0 Gy	1.46069e-22	2.80146	2.80146	1 Gy up vs 0 Gy	143.319	22.1269	1.75989	0.135854	4.87621	1.88208	3.93691	1
154489	8064846	NM_182649 // PCNA /// NM_002592 // PCNA /// ENST00000379160 // PCNA /// ENST00000379143	PCNA	NM_182649	1.86743e-21	0.0576041	1.14396e-10	0.00657913	1.28039	1.28039	0.1 Gy up vs 0 Gy	1.7538e-21	3.58957	3.58957	1 Gy up vs 0 Gy	140.242	37.4054	3.77343	0.503225	19.1201	12.7493	6.80136	1
83476	7985776	BC014407 // AEN /// BC005164 // AEN /// ENST00000562177 // AEN /// NM_022767 // AEN ///	AEN	BC014407	2.24392e-21	0.329065	0.110425	9.5342e-11	2.54161	2.54161	0.1 Gy up vs 0 Gy	2.76394e-22	5.79929	5.79929	1 Gy up vs 0 Gy	139.053	64.3713	0.971074	0.224769	1.90107	2.20015	11.8047	1
172951	8085490				2.8121e-21	0.0180027	2.33682e-05	3.59606e-08	1.49811	1.49811	0.1 Gy up vs 0 Gy	3.83441e-22	2.57741	2.57741	1 Gy up vs 0 Gy	137.602	18.7637	5.97541	0.407408	7.5315	2.56752	3.47722	1
172948	8085487				3.81845e-21	0.451795	0.0316108	9.72148e-07	1.47464	1.47464	0.1 Gy up vs 0 Gy	6.71352e-22	2.84505	2.84505	1 Gy up vs 0 Gy	135.657	23.1552	0.574934	0.0490674	2.68139	1.14421	4.35257	1
251085	8173302				4.29177e-21	0.882357	0.429951	1.50738e-05	1.81163	1.81163	0.1 Gy up vs 0 Gy	1.05286e-21	6.30733	6.30733	1 Gy up vs 0 Gy	134.921	72.9666	0.0221194	0.0059812	0.995418	1.34583	13.7907	1
172961	8085500	ENST00000285021 // XPC	XPC	ENST00000285021	5.10541e-21	0.963881	0.000271772	6.7427e-09	1.51609	1.51609	0.1 Gy up vs 0 Gy	6.37152e-22	2.45816	2.45816	1 Gy up vs 0 Gy	133.832	16.8622	0.00207083	0.000130457	5.76615	1.81626	3.21287	1
83470	7985770	NM_022767 // AEN /// ENST00000379231 // AEN /// ENST00000562177 // AEN /// ENST00000559	AEN	NM_022767	5.78089e-21	0.869655	0.0866117	5.65737e-07	1.64634	1.64634	0.1 Gy up vs 0 Gy	9.45857e-22	3.65507	3.65507	1 Gy up vs 0 Gy	133.058	35.4615	0.0272004	0.00362461	2.0539	1.36847	6.79606	1
123389	8030163	ENST00000345358 // BAX /// ENST00000356483 // BAX /// ENST00000293288 // BAX /// NM_138	BAX	ENST00000345358	8.4201e-21	0.334793	0.000106642	1.37039e-08	1.84851	1.84851	0.1 Gy up vs 0 Gy	1.0676e-21	3.85715	3.85715	1 Gy up vs 0 Gy	130.737	38.0104	0.948126	0.137829	6.42221	4.66799	7.41388	1
211341	8128481	NM_006828 // ASCC3 /// ENST00000369162 // ASCC3	ASCC3	NM_006828	9.77764e-21	0.974871	0.000397299	1.7876e-07	1.40784	1.40784	0.1 Gy up vs 0 Gy	1.42331e-21	2.30268	2.30268	1 Gy up vs 0 Gy	129.823	14.6045	0.00100202	5.63614e-05	5.50541	1.54833	2.86863	1
57774	7956992	AF092845 // MDM2 /// ENST00000311420 // MDM2	MDM2	AF092845	1.41343e-20	0.0629666	0.000194248	1.50705e-07	1.61157	1.61157	0.1 Gy up vs 0 Gy	2.00721e-21	3.14349	3.14349	1 Gy up vs 0 Gy	127.595	27.5054	3.61361	0.38949	5.99938	3.23319	5.49699	1
211333	8128473	NM_006828 // ASCC3 /// ENST00000518006 // ASCC3 /// ENST00000369162 // ASCC3	ASCC3	NM_006828	1.6326e-20	0.279359	0.892331	1.1226e-10	1.70594	1.70594	0.1 Gy up vs 0 Gy	2.11399e-21	2.62555	2.62555	1 Gy up vs 0 Gy	126.732	19.4527	1.19551	0.0917522	0.33033	0.12676	3.91411	1
154495	8064852	NR_028370 // PCNA-AS1 /// NM_182649 // PCNA /// NM_002592 // PCNA /// ENST00000379160 /	PCNA-AS1	NR_028370	2.10421e-20	0.0630276	0.21401	0.00136136	1.39852	1.39852	0.1 Gy up vs 0 Gy	1.09619e-20	4.0101	4.0101	1 Gy up vs 0 Gy	125.224	43.0069	3.61188	0.62023	1.47591	1.26721	8.75768	1
123387	8030161	ENST00000293288 // BAX /// NR_027882 // BAX /// NM_138764 // BAX /// NM_004324 // BAX /	BAX	ENST00000293288	2.20268e-20	0.00521603	0.000138161	1.33017e-11	2.3942	2.3942	0.1 Gy up vs 0 Gy	3.36551e-21	4.27672	4.27672	1 Gy up vs 0 Gy	124.954	44.4296	8.52002	1.51472	6.23861	5.5456	9.06694	1
238861	8159444	NM_014172 // PHPT1 /// AL136644 // PHPT1 /// NM_001135861 // PHPT1 /// ENST00000497413	PHPT1	NM_014172	2.31111e-20	0.10282	0.00874013	1.07065e-07	1.87419	1.87419	0.1 Gy up vs 0 Gy	3.16176e-21	4.34415	4.34415	1 Gy up vs 0 Gy	124.671	45.1553	2.7594	0.499722	3.48425	3.15495	9.23599	1
211342	8128482	NM_006828 // ASCC3 /// ENST00000369162 // ASCC3	ASCC3	NM_006828	2.5372e-20	0.69879	0.0371386	3.09144e-07	1.39953	1.39953	0.1 Gy up vs 0 Gy	3.71967e-21	2.27515	2.27515	1 Gy up vs 0 Gy	124.122	14.1895	0.151433	0.00865582	2.58132	0.737733	2.91513	1
104324	8008929	BC060877 // PPM1D /// NM_003620 // PPM1D /// BC042418 // PPM1D /// ENST00000305921 // P	PPM1D	BC060877	3.53165e-20	0.593756	1.06801e-06	0.213473	1.05921	1.05921	0.1 Gy up vs 0 Gy	1.2429e-19	1.83007	1.83007	1 Gy up vs 0 Gy	122.195	8.93091	0.288128	0.0105293	9.97752	1.82308	1.86373	1
9047	7902233	NM_001199742 // GADD45A /// NM_001199741 // GADD45A /// NM_001924 // GADD45A /// ENST00	GADD45A	NM_001199742	3.53906e-20	0.114639	0.00225834	2.47994e-05	1.41654	1.41654	0.1 Gy up vs 0 Gy	8.28248e-21	2.88756	2.88756	1 Gy up vs 0 Gy	122.182	24.1397	2.57646	0.254516	4.34919	2.14818	5.03805	1
172952	8085491				3.70676e-20	0.84198	0.000388173	1.30498e-08	1.64591	1.64591	0.1 Gy up vs 0 Gy	4.59503e-21	2.87444	2.87444	1 Gy up vs 0 Gy	121.915	23.2234	0.0401521	0.00382428	5.52128	2.62936	4.85748	1
211355	8128495	ENST00000369162 // ASCC3 /// ENST00000324696 // ASCC3 /// NM_006828 // ASCC3	ASCC3	ENST00000369162	4.08886e-20	0.341136	0.166312	7.69708e-09	1.66614	1.66614	0.1 Gy up vs 0 Gy	5.01363e-21	2.87722	2.87722	1 Gy up vs 0 Gy	121.349	23.2535	0.923328	0.0884669	1.63998	0.785656	4.88646	1
42446	7939749	BT007139 // DDB2 /// BC000093 // DDB2 /// AB107040 // DDB2 /// AB107039 // DDB2 /// AB1	DDB2	BT007139	4.70503e-20	0.294185	0.775577	1.09513e-07	1.89331	1.89331	0.1 Gy up vs 0 Gy	6.31977e-21	4.3485	4.3485	1 Gy up vs 0 Gy	120.542	45.1731	1.12339	0.210494	0.498927	0.467431	9.55608	1
112699	8018245	AK298908 // FDXR /// NM_024417 // FDXR /// NR_047576 // FDXR /// ENST00000544854 // FDX	FDXR	AK298908	5.27311e-20	0.216386	0.133512	7.47158e-05	1.49588	1.49588	0.1 Gy up vs 0 Gy	1.43439e-20	3.67952	3.67952	1 Gy up vs 0 Gy	119.891	36.6988	1.56678	0.239797	1.78068	1.36267	7.80559	1
210578	8127639	AK292823 // TMEM30A /// ENST00000370050 // TMEM30A /// BC009006 // TMEM30A /// AL832490	TMEM30A	AK292823	5.69877e-20	0.745647	0.040474	0.000133211	1.2388	1.2388	0.1 Gy up vs 0 Gy	1.70638e-20	2.05294	2.05294	1 Gy up vs 0 Gy	119.449	11.2379	0.106372	0.00500382	2.52792	0.594575	2.39908	1
42447	7939750	NM_000107 // DDB2 /// ENST00000378600 // DDB2 /// ENST00000378603 // DDB2 /// U18300 //	DDB2	NM_000107	5.86183e-20	0.922405	1.85852e-11	0.00488392	1.40784	1.40784	0.1 Gy up vs 0 Gy	4.01073e-20	4.86015	4.86015	1 Gy up vs 0 Gy	119.289	56.495	0.00958193	0.002269	21.3507	25.2792	12.0768	1
42437	7939740	ENST00000378601 // DDB2 /// AB107037 // DDB2 /// AB107038 // DDB2 /// NM_000107 // DDB2	DDB2	ENST00000378601	6.16862e-20	0.163969	0.0627979	6.85199e-08	1.90377	1.90377	0.1 Gy up vs 0 Gy	8.03791e-21	4.23686	4.23686	1 Gy up vs 0 Gy	118.999	43.524	1.99426	0.3647	2.25479	2.06172	9.32662	1
179041	8092236	ENST00000414084 // ZMAT3 /// AF355465 // ZMAT3	ZMAT3	ENST00000414084	8.2952e-20	0.125715	2.43572e-05	6.8822e-10	1.81373	1.81373	0.1 Gy up vs 0 Gy	1.04839e-20	3.01868	3.01868	1 Gy up vs 0 Gy	117.331	25.4468	2.42346	0.262802	7.50043	4.06675	5.53046	1
67344	7967587	ENST00000480427 // RPL22P19 /// ENST00000392735 // RPL22P19 /// ENST00000462500 // RPL2	RPL22P19	ENST00000480427	1.03832e-19	0.888033	0.088521	7.737e-05	1.18633	1.18633	0.1 Gy up vs 0 Gy	2.729e-20	1.72573	1.72573	1 Gy up vs 0 Gy	116.079	6.42778	0.0200221	0.000554355	2.04022	0.28244	1.41205	1
179038	8092233	BC002896 // ZMAT3 /// AF355465 // ZMAT3 /// ENST00000432729 // ZMAT3	ZMAT3	BC002896	1.63067e-19	0.0171167	0.00019836	1.47464e-08	1.88555	1.88555	0.1 Gy up vs 0 Gy	2.00613e-20	3.68441	3.68441	1 Gy up vs 0 Gy	113.595	35.405	6.0753	0.94677	5.98476	4.6633	7.94779	1
57780	7956998	AF092845 // MDM2 /// ENST00000311420 // MDM2	MDM2	AF092845	1.65029e-19	0.24221	0.792567	3.79157e-06	1.59058	1.59058	0.1 Gy up vs 0 Gy	2.8138e-20	3.41691	3.41691	1 Gy up vs 0 Gy	113.529	31.9258	1.4	0.196848	0.475822	0.334517	7.17089	1
172949	8085488				1.67017e-19	0.548311	0.000885211	7.28182e-08	1.55673	1.55673	0.1 Gy up vs 0 Gy	2.13978e-20	2.6438	2.6438	1 Gy up vs 0 Gy	113.464	19.7153	0.365201	0.0317282	4.96515	2.15683	4.43082	1
230218	8149747	NM_147187 // TNFRSF10B /// AK291216 // TNFRSF10B /// AF153687 // TNFRSF10B /// AY358277	TNFRSF10B	NM_147187	1.85855e-19	0.289224	0.054573	1.44399e-09	1.9811	1.9811	0.1 Gy up vs 0 Gy	2.33936e-20	3.59331	3.59331	1 Gy up vs 0 Gy	112.883	34.095	1.14698	0.173216	2.34218	1.76857	7.70199	1
237557	8158027	AK302284 // ZNF79 /// AK316233 // ZNF79	ZNF79	AK302284	2.44857e-19	0.16141	0.143082	6.75669e-05	1.23626	1.23626	0.1 Gy up vs 0 Gy	5.9873e-20	1.93161	1.93161	1 Gy up vs 0 Gy	111.395	9.32564	2.01917	0.0845196	1.73653	0.363443	2.13479	1
154492	8064849	NM_002592 // PCNA /// NM_182649 // PCNA /// ENST00000379160 // PCNA /// ENST00000379143	PCNA	NM_002592	3.07478e-19	0.37314	0.030505	0.000577387	1.51486	1.51486	0.1 Gy up vs 0 Gy	1.10485e-19	4.48815	4.48815	1 Gy up vs 0 Gy	110.178	49.4182	0.807308	0.181052	2.7035	3.03152	11.4376	1
83471	7985771	NM_022767 // AEN /// ENST00000379231 // AEN /// ENST00000562177 // AEN /// ENST00000332	AEN	NM_022767	3.46856e-19	0.109009	0.0309924	2.11667e-08	2.05841	2.05841	0.1 Gy up vs 0 Gy	4.27698e-20	4.39127	4.39127	1 Gy up vs 0 Gy	109.538	45.574	2.66082	0.553525	2.69366	2.80178	10.6094	1
112697	8018243	NM_001258012 // FDXR /// AK298908 // FDXR /// BC034763 // FDXR /// BC063493 // FDXR ///	FDXR	NM_001258012	3.55506e-19	0.612561	0.569186	5.03403e-06	1.81909	1.81909	0.1 Gy up vs 0 Gy	6.03613e-20	4.85491	4.85491	1 Gy up vs 0 Gy	109.408	52.7743	0.259646	0.0626219	0.779396	0.939881	12.3003	1
230219	8149748	ENST00000276431 // TNFRSF10B /// NM_147187 // TNFRSF10B /// NM_003842 // TNFRSF10B ///	TNFRSF10B	ENST00000276431	3.5956e-19	7.80389e-05	0.0782991	2.48795e-09	1.99603	1.99603	0.1 Gy up vs 0 Gy	4.52116e-20	3.66655	3.66655	1 Gy up vs 0 Gy	109.348	35.1729	18.4597	2.96888	2.11708	1.70246	8.20237	1
123393	8030167	NM_004324 // BAX /// ENST00000293288 // BAX	BAX	NM_004324	3.67505e-19	0.571621	0.245973	2.21603e-08	1.8606	1.8606	0.1 Gy up vs 0 Gy	4.53334e-20	3.57222	3.57222	1 Gy up vs 0 Gy	109.232	33.7446	0.324155	0.0500699	1.38377	1.06871	7.87761	1
211538	8128699	AF033122 // SESN1 /// AK290157 // SESN1 /// ENST00000436639 // SESN1 /// NM_014454 // S	SESN1	AF033122	3.90682e-19	0.308155	0.330846	1.37016e-06	1.57645	1.57645	0.1 Gy up vs 0 Gy	5.84118e-20	3.07017	3.07017	1 Gy up vs 0 Gy	108.909	26.4375	1.05964	0.128613	1.18231	0.717509	6.19008	1
211544	8128705	---		---	4.29181e-19	0.189407	0.00311661	1.79052e-05	1.46706	1.46706	0.1 Gy up vs 0 Gy	8.39295e-20	2.95006	2.95006	1 Gy up vs 0 Gy	108.415	24.911	1.76914	0.203252	4.14086	2.37866	5.85926	1
154494	8064851	NR_028370 // PCNA-AS1 /// NM_182649 // PCNA /// NM_002592 // PCNA /// ENST00000379160 /	PCNA-AS1	NR_028370	5.02197e-19	0.0171776	0.0879852	2.45722e-05	1.71844	1.71844	0.1 Gy up vs 0 Gy	1.01609e-19	4.71908	4.71908	1 Gy up vs 0 Gy	107.592	51.3287	6.06826	1.44748	2.04403	2.43784	12.1652	1
179039	8092234	ENST00000414084 // ZMAT3 /// ENST00000432729 // ZMAT3 /// BC002896 // ZMAT3 /// AF35546	ZMAT3	ENST00000414084	5.0967e-19	0.441979	0.000555691	4.91877e-06	1.42087	1.42087	0.1 Gy up vs 0 Gy	8.49646e-20	2.50615	2.50615	1 Gy up vs 0 Gy	107.515	17.8282	0.600465	0.0497846	5.27756	2.18781	4.22842	1
211336	8128476	ENST00000369162 // ASCC3 /// NM_006828 // ASCC3	ASCC3	ENST00000369162	5.35067e-19	0.314757	0.0470613	3.07238e-08	1.58769	1.58769	0.1 Gy up vs 0 Gy	6.61985e-20	2.59155	2.59155	1 Gy up vs 0 Gy	107.262	18.8779	1.03083	0.0907122	2.43425	1.07106	4.48797	1
179040	8092235	AF355465 // ZMAT3 /// BC002896 // ZMAT3 /// ENST00000432729 // ZMAT3 /// ENST0000041408	ZMAT3	AF355465	5.91497e-19	0.731694	0.00573108	2.23315e-06	1.62094	1.62094	0.1 Gy up vs 0 Gy	9.08073e-20	3.34725	3.34725	1 Gy up vs 0 Gy	106.741	30.705	0.118858	0.0170954	3.75123	2.69769	7.33532	1
203648	8119868	ENST00000535400 // POLH /// ENST00000372226 // POLH /// ENST00000372236 // POLH /// BC0	POLH	ENST00000535400	5.94735e-19	0.0911868	0.019293	1.94243e-08	2.28222	2.28222	0.1 Gy up vs 0 Gy	7.32976e-20	5.27721	5.27721	1 Gy up vs 0 Gy	106.713	57.5901	2.96422	0.799857	2.98842	4.03194	13.7617	1
211540	8128701	---		---	8.33109e-19	0.767344	0.10534	1.4576e-06	1.58763	1.58763	0.1 Gy up vs 0 Gy	1.21887e-19	3.07286	3.07286	1 Gy up vs 0 Gy	104.976	26.4483	0.0884669	0.0111444	1.93082	1.21615	6.4246	1
211360	8128500	ENST00000369162 // ASCC3 /// NM_006828 // ASCC3 /// ENST00000324696 // ASCC3	ASCC3	ENST00000369162	9.09176e-19	0.729167	0.00661312	2.72709e-06	1.37106	1.37106	0.1 Gy up vs 0 Gy	1.39776e-19	2.20234	2.20234	1 Gy up vs 0 Gy	104.53	13.1132	0.121202	0.00760238	3.66042	1.14799	3.19896	1
238862	8159445	AF393504 // PHPT1 /// NM_001135861 // PHPT1 /// NM_014172 // PHPT1 /// AL136644 // PHPT	PHPT1	AF393504	9.24754e-19	0.142368	0.000126852	1.79974e-07	1.77883	1.77883	0.1 Gy up vs 0 Gy	1.19204e-19	3.54017	3.54017	1 Gy up vs 0 Gy	104.444	33.3331	2.22028	0.3543	6.29898	5.02579	8.13831	1
228190	8147425				9.92208e-19	0.429842	0.697013	3.6786e-05	1.52967	1.52967	0.1 Gy up vs 0 Gy	2.04848e-19	3.41815	3.41815	1 Gy up vs 0 Gy	104.085	32.2402	0.633285	0.0980793	0.604082	0.467783	7.89857	1
83472	7985772	NM_022767 // AEN /// ENST00000562177 // AEN /// ENST00000332810 // AEN /// BC020988 //	AEN	NM_022767	1.0206e-18	0.72306	0.460698	3.46244e-09	2.02195	2.02195	0.1 Gy up vs 0 Gy	1.30297e-19	3.69322	3.69322	1 Gy up vs 0 Gy	103.942	35.585	0.126975	0.0217351	0.944142	0.808077	8.73003	1
172954	8085493				1.04823e-18	0.0758043	0.0742631	2.52825e-07	1.58751	1.58751	0.1 Gy up vs 0 Gy	1.36767e-19	2.79287	2.79287	1 Gy up vs 0 Gy	103.806	22.0144	3.28499	0.348327	2.15016	1.13997	5.40783	1
57778	7956996	AF092845 // MDM2 /// ENST00000311420 // MDM2	MDM2	AF092845	1.08386e-18	0.0254601	0.0436874	4.83538e-05	1.49893	1.49893	0.1 Gy up vs 0 Gy	2.31667e-19	3.28142	3.28142	1 Gy up vs 0 Gy	103.637	30.1853	5.29865	0.771641	2.48047	1.80615	7.42712	1
82838	7985064	BC039024 // FBXO22 /// ENST00000540507 // FBXO22 /// ENST00000569022 // FBXO22 /// NM_1	FBXO22	BC039024	1.2175e-18	0.890697	0.0285828	0.000523378	1.23897	1.23897	0.1 Gy up vs 0 Gy	3.9269e-19	2.10557	2.10557	1 Gy up vs 0 Gy	103.05	12.0936	0.0190746	0.00111927	2.74393	0.805048	2.9926	1
211378	8128518	BC050681 // ASCC3 /// AK307903 // ASCC3 /// ENST00000369143 // ASCC3 /// ENST0000046824	ASCC3	BC050681	1.40911e-18	0.634798	0.00918603	3.94542e-07	1.51304	1.51304	0.1 Gy up vs 0 Gy	1.86655e-19	2.54155	2.54155	1 Gy up vs 0 Gy	102.315	18.1699	0.228342	0.0202754	3.45291	1.53299	4.5285	1
210579	8127640	NM_001143958 // TMEM30A /// ENST00000370050 // TMEM30A /// ENST00000545449 // TMEM30A /	TMEM30A	NM_001143958	1.76296e-18	0.0836708	0.0151939	1.87694e-08	1.44708	1.44708	0.1 Gy up vs 0 Gy	2.18777e-19	2.06349	2.06349	1 Gy up vs 0 Gy	101.197	10.9233	3.11274	0.167996	3.13741	0.846636	2.75249	1
211368	8128508	BC026066 // ASCC3 /// ENST00000324696 // ASCC3 /// ENST00000522650 // ASCC3 /// NM_0068	ASCC3	BC026066	2.21759e-18	0.0858203	0.375452	2.85734e-06	1.42191	1.42191	0.1 Gy up vs 0 Gy	3.3124e-19	2.37367	2.37367	1 Gy up vs 0 Gy	100.062	15.6959	3.06879	0.240688	1.09341	0.428785	3.99998	1
211545	8128706	---		---	2.76396e-18	0.183574	0.0357155	1.6105e-08	1.76173	1.76173	0.1 Gy up vs 0 Gy	3.45708e-19	2.97664	2.97664	1 Gy up vs 0 Gy	98.9823	24.7746	1.81745	0.227448	2.60558	1.6304	6.38247	1
203647	8119867	ENST00000535400 // POLH /// ENST00000372226 // POLH /// AK025631 // POLH /// AJ420484 /	POLH	ENST00000535400	3.15545e-18	0.233829	0.260474	7.09943e-06	1.64541	1.64541	0.1 Gy up vs 0 Gy	5.05748e-19	3.57231	3.57231	1 Gy up vs 0 Gy	98.3373	34.1671	1.45162	0.252182	1.34546	1.16869	8.85992	1
54385	7953214	AY425618 // C12orf5 /// NM_020375 // C12orf5 /// ENST00000179259 // C12orf5 /// ENST000	C12orf5	AY425618	3.87668e-18	0.800806	0.46439	3.01122e-05	1.42875	1.42875	0.1 Gy up vs 0 Gy	7.2663e-19	2.68369	2.68369	1 Gy up vs 0 Gy	97.3417	20.6994	0.0643252	0.00683926	0.938149	0.498735	5.42249	1
112701	8018247	ENST00000420580 // FDXR /// J03826 // FDXR /// NM_001258015 // FDXR /// NM_024417 // FD	FDXR	ENST00000420580	4.04053e-18	0.708942	0.338707	0.000156468	1.60351	1.60351	0.1 Gy up vs 0 Gy	9.66052e-19	4.28537	4.28537	1 Gy up vs 0 Gy	97.1424	45.5239	0.140903	0.0330158	1.16596	1.36601	11.9501	1
211359	8128499	ENST00000369162 // ASCC3 /// ENST00000324696 // ASCC3 /// NM_006828 // ASCC3	ASCC3	ENST00000369162	4.33399e-18	0.919105	0.0768879	9.74989e-07	1.47715	1.47715	0.1 Gy up vs 0 Gy	5.87482e-19	2.44277	2.44277	1 Gy up vs 0 Gy	96.8057	16.6736	0.0104173	0.00089713	2.12845	0.9165	4.39207	1
232094	8151891	AF409115 // TP53INP1 /// ENST00000448464 // TP53INP1 /// ENST00000342697 // TP53INP1 //	TP53INP1	AF409115	6.04303e-18	8.64503e-05	0.000448654	2.3956e-08	1.35087	1.35087	0.1 Gy up vs 0 Gy	7.59712e-19	1.78173	1.78173	1 Gy up vs 0 Gy	95.2216	6.94672	18.1942	0.663661	5.42259	0.988987	1.86031	1
211357	8128497	ENST00000369162 // ASCC3 /// ENST00000324696 // ASCC3 /// NM_006828 // ASCC3	ASCC3	ENST00000369162	6.64133e-18	0.934118	0.0279589	7.44732e-06	1.40945	1.40945	0.1 Gy up vs 0 Gy	1.03829e-18	2.37352	2.37352	1 Gy up vs 0 Gy	94.7755	15.7267	0.00690126	0.000572583	2.75764	1.14398	4.23136	1
211367	8128507	NM_006828 // ASCC3 /// ENST00000522650 // ASCC3 /// ENST00000324696 // ASCC3 /// ENST00	ASCC3	NM_006828	7.08311e-18	0.504143	0.263187	0.00061113	1.39824	1.39824	0.1 Gy up vs 0 Gy	2.11334e-18	3.10354	3.10354	1 Gy up vs 0 Gy	94.4721	27.8821	0.452593	0.0667881	1.3385	0.987597	7.52596	1
104322	8008927	NM_003620 // PPM1D /// ENST00000544712 // PPM1D /// ENST00000392995 // PPM1D /// ENST00	PPM1D	NM_003620	8.45488e-18	0.18853	5.80953e-05	0.000215083	1.207	1.207	0.1 Gy up vs 0 Gy	2.04656e-18	1.79171	1.79171	1 Gy up vs 0 Gy	93.6421	7.31605	1.77629	0.0693887	6.85917	1.33973	1.99226	1
194601	8109702	BC007093 // CCNG1 /// ENST00000393929 // CCNG1	CCNG1	BC007093	1.13623e-17	0.92671	0.114386	6.16833e-05	1.39789	1.39789	0.1 Gy up vs 0 Gy	2.22376e-18	2.57397	2.57397	1 Gy up vs 0 Gy	92.2692	19.0262	0.00854535	0.000881037	1.87879	0.96853	5.25817	1
211374	8128514	ENST00000468245 // ASCC3 /// BC026066 // ASCC3 /// ENST00000324696 // ASCC3 /// ENST000	ASCC3	ENST00000468245	1.23635e-17	0.203914	0.00416998	3.24131e-07	1.50361	1.50361	0.1 Gy up vs 0 Gy	1.5712e-18	2.37161	2.37161	1 Gy up vs 0 Gy	91.8798	15.5345	1.6563	0.140019	3.95395	1.67127	4.31138	1
9045	7902231	NM_001199741 // GADD45A /// NM_001924 // GADD45A /// ENST00000460575 // GADD45A /// ENS	GADD45A	NM_001199741	1.92313e-17	0.0831651	0.0379297	0.000518231	1.45462	1.45462	0.1 Gy up vs 0 Gy	5.22108e-18	3.38669	3.38669	1 Gy up vs 0 Gy	89.8637	32.1996	3.12326	0.559558	2.56823	2.3006	9.13706	1
211541	8128702	---		---	2.10311e-17	0.900535	0.00571276	3.85195e-05	1.46444	1.46444	0.1 Gy up vs 0 Gy	3.75206e-18	2.7997	2.7997	1 Gy up vs 0 Gy	89.4597	22.4547	0.0157777	0.00198013	3.75326	2.35521	6.4006	1
238860	8159443	AF164795 // PHPT1 /// AF393504 // PHPT1 /// BC024648 // PHPT1 /// NM_001135861 // PHPT1	PHPT1	AF164795	2.85437e-17	0.157015	0.000667527	5.12974e-06	1.76628	1.76628	0.1 Gy up vs 0 Gy	4.10645e-18	3.87781	3.87781	1 Gy up vs 0 Gy	88.0909	38.4924	2.06304	0.450734	5.15401	5.63026	11.1425	1
172950	8085489				3.24887e-17	0.0389526	0.000114004	1.75826e-07	1.69958	1.69958	0.1 Gy up vs 0 Gy	4.08296e-18	2.90259	2.90259	1 Gy up vs 0 Gy	87.5157	23.6343	4.49151	0.606483	6.37473	4.30386	6.88647	1
211539	8128700	NM_001199934 // SESN1 /// NM_001199933 // SESN1 /// NM_014454 // SESN1 /// ENST00000436	SESN1	NM_001199934	3.63532e-17	0.323063	0.135336	5.58585e-06	1.60179	1.60179	0.1 Gy up vs 0 Gy	5.2255e-18	3.06774	3.06774	1 Gy up vs 0 Gy	87.0187	26.3298	0.995704	0.150638	1.77204	1.34044	7.71568	1
179037	8092232	AF355465 // ZMAT3 /// BC002896 // ZMAT3 /// ENST00000432729 // ZMAT3	ZMAT3	AF355465	3.7313e-17	0.283297	0.000360788	2.04824e-05	1.47641	1.47641	0.1 Gy up vs 0 Gy	6.03416e-18	2.71204	2.71204	1 Gy up vs 0 Gy	86.9038	20.983	1.17587	0.141958	5.57131	3.36299	6.15699	1
242583	8163634	ENST00000223795 // TNFSF8	TNFSF8	ENST00000223795	4.82733e-17	0.379237	8.88765e-06	4.48036e-07	1.41857	1.41857	0.1 Gy up vs 0 Gy	6.12457e-18	2.06801	2.06801	1 Gy up vs 0 Gy	85.7743	10.9922	0.786788	0.0504146	8.26893	2.64922	3.2679	1
172953	8085492				5.55809e-17	0.990538	1.97953e-06	1.40268e-06	1.48038	1.48038	0.1 Gy up vs 0 Gy	7.28751e-18	2.36105	2.36105	1 Gy up vs 0 Gy	85.1609	15.3926	0.000142027	1.28355e-05	9.46629	4.27751	4.60906	1
211358	8128498	NM_006828 // ASCC3 /// ENST00000369162 // ASCC3 /// ENST00000324696 // ASCC3	ASCC3	NM_006828	5.61053e-17	0.433508	0.130199	2.38106e-06	1.47504	1.47504	0.1 Gy up vs 0 Gy	7.54354e-18	2.39736	2.39736	1 Gy up vs 0 Gy	85.1201	15.9646	0.62322	0.0584437	1.79667	0.842434	4.78263	1
211546	8128707	---		---	6.83228e-17	0.196789	0.00047704	3.36423e-06	1.50289	1.50289	0.1 Gy up vs 0 Gy	9.32734e-18	2.53113	2.53113	1 Gy up vs 0 Gy	84.2688	18.0222	1.71047	0.182905	5.38091	2.87697	5.45357	1
211366	8128506	BC026066 // ASCC3 /// ENST00000369162 // ASCC3 /// ENST00000324696 // ASCC3 /// ENST000	ASCC3	BC026066	6.87759e-17	0.498167	0.0708956	0.00121914	1.32986	1.32986	0.1 Gy up vs 0 Gy	2.06471e-17	2.63667	2.63667	1 Gy up vs 0 Gy	84.2403	20.4493	0.465468	0.056496	2.17914	1.32247	6.19011	1
211364	8128504	ENST00000522650 // ASCC3 /// ENST00000369162 // ASCC3 /// ENST00000324696 // ASCC3 ///	ASCC3	ENST00000522650	8.05158e-17	0.664888	0.431046	3.73526e-05	1.47334	1.47334	0.1 Gy up vs 0 Gy	1.34798e-17	2.74687	2.74687	1 Gy up vs 0 Gy	83.5642	21.5591	0.189841	0.0244889	0.993547	0.640823	6.57885	1
211543	8128704	---		---	8.55445e-17	0.277637	0.00697628	0.000954516	1.43458	1.43458	0.1 Gy up vs 0 Gy	2.40285e-17	3.30072	3.30072	1 Gy up vs 0 Gy	83.3054	30.9183	1.20421	0.223467	3.62657	3.36495	9.46417	1
123392	8030166	ENST00000293288 // BAX /// HQ889830 // BAX /// L22474 // BAX /// NM_004324 // BAX	BAX	ENST00000293288	1.01045e-16	0.597638	0.300453	1.35164e-06	1.52281	1.52281	0.1 Gy up vs 0 Gy	1.3121e-17	2.47339	2.47339	1 Gy up vs 0 Gy	82.5971	17.0923	0.282094	0.0291876	1.24873	0.646018	5.27686	1
204157	8120437	AB451314 // PTP4A1 /// NM_003463 // PTP4A1 /// BC023975 // PTP4A1 /// BC045571 // PTP4A	PTP4A1	AB451314	1.09661e-16	0.645151	0.000543727	0.000205201	1.16599	1.16599	0.1 Gy up vs 0 Gy	2.28495e-17	1.56229	1.56229	1 Gy up vs 0 Gy	82.2508	4.25027	0.214607	0.00554486	5.29227	0.683689	1.3177	1
194603	8109704	NM_199246 // CCNG1 /// ENST00000511683 // CCNG1 /// ENST00000512163 // CCNG1 /// BC0070	CCNG1	NM_199246	1.70899e-16	0.310119	0.0439777	2.95038e-07	1.54501	1.54501	0.1 Gy up vs 0 Gy	2.17003e-17	2.35862	2.35862	1 Gy up vs 0 Gy	80.3922	15.3259	1.05098	0.100179	2.47635	1.18022	4.86128	1
104323	8008928	BC042418 // PPM1D /// ENST00000392995 // PPM1D /// ENST00000305921 // PPM1D /// U78305	PPM1D	BC042418	1.98656e-16	0.0479604	0.134113	0.0451291	1.12303	1.12303	0.1 Gy up vs 0 Gy	1.71578e-16	1.8644	1.8644	1 Gy up vs 0 Gy	79.7691	8.9248	4.10662	0.22973	1.77783	0.497271	2.85302	1
82839	7985065	NR_037623 // FBXO22 /// ENST00000308275 // FBXO22 /// NM_147188 // FBXO22	FBXO22	NR_037623	2.59205e-16	0.548717	0.400661	0.00405948	1.21569	1.21569	0.1 Gy up vs 0 Gy	9.58276e-17	2.06808	2.06808	1 Gy up vs 0 Gy	78.6765	11.6157	0.364457	0.026904	1.04682	0.386378	3.76479	1
211376	8128516	NM_022091 // ASCC3 /// BC125211 // ASCC3 /// BC125212 // ASCC3 /// ENST00000369143 // A	ASCC3	NM_022091	2.72819e-16	0.546447	0.00929543	9.57352e-07	1.68392	1.68392	0.1 Gy up vs 0 Gy	3.48737e-17	2.93086	2.93086	1 Gy up vs 0 Gy	78.4676	24.0721	0.368629	0.0565435	3.44546	2.64248	7.82283	1
204158	8120438	NM_003463 // PTP4A1 /// CR749458 // PTP4A1 /// ENST00000370650 // PTP4A1 /// AJ420505 /	PTP4A1	NM_003463	3.05296e-16	0.765414	1.66882e-05	0.0422937	1.09499	1.09499	0.1 Gy up vs 0 Gy	2.48586e-16	1.60911	1.60911	1 Gy up vs 0 Gy	78.01	5.19001	0.0899858	0.00299338	7.78548	1.29492	1.69652	1
194609	8109710	ENST00000511683 // CCNG1 /// NM_004060 // CCNG1 /// BC007093 // CCNG1 /// AK297190 // C	CCNG1	ENST00000511683	3.81956e-16	0.347727	0.0147969	5.20373e-06	1.41953	1.41953	0.1 Gy up vs 0 Gy	5.15293e-17	2.18798	2.18798	1 Gy up vs 0 Gy	77.1047	12.7976	0.898226	0.0745423	3.15395	1.30871	4.23241	1
211346	8128486	ENST00000369162 // ASCC3 /// NM_006828 // ASCC3	ASCC3	ENST00000369162	4.96819e-16	0.645333	0.00697627	0.000109807	1.49472	1.49472	0.1 Gy up vs 0 Gy	8.77084e-17	2.93248	2.93248	1 Gy up vs 0 Gy	76.0522	24.5014	0.21437	0.0345313	3.62658	2.92089	8.21521	1
210582	8127643	AK295567 // TMEM30A /// NM_018247 // TMEM30A /// NM_001143958 // TMEM30A /// AL832490 /	TMEM30A	AK295567	5.98593e-16	0.0657457	1.15843e-06	6.57033e-06	1.3174	1.3174	0.1 Gy up vs 0 Gy	8.10674e-17	1.85332	1.85332	1 Gy up vs 0 Gy	75.3127	7.94697	3.53657	0.186588	9.90953	2.61412	2.69075	1
211361	8128501	NM_006828 // ASCC3 /// ENST00000324696 // ASCC3 /// ENST00000369162 // ASCC3	ASCC3	NM_006828	7.72071e-16	0.554625	0.005569	3.90759e-06	1.50355	1.50355	0.1 Gy up vs 0 Gy	1.01683e-16	2.41411	2.41411	1 Gy up vs 0 Gy	74.3116	16.1908	0.353756	0.0385377	3.76946	2.0532	5.55587	1
194608	8109709	AK297190 // CCNG1 /// BC007093 // CCNG1 /// ENST00000340828 // CCNG1 /// ENST0000039392	CCNG1	AK297190	8.51112e-16	0.0479479	0.069489	8.58617e-07	1.5602	1.5602	0.1 Gy up vs 0 Gy	1.09046e-16	2.42581	2.42581	1 Gy up vs 0 Gy	73.9308	16.3448	4.1071	0.454003	2.19165	1.21134	5.63759	1
82835	7985061	ENST00000308275 // FBXO22 /// BC041691 // FBXO22 /// NR_037623 // FBXO22 /// AK294311 /	FBXO22	ENST00000308275	9.17251e-16	0.642671	0.00906126	4.33388e-05	1.35831	1.35831	0.1 Gy up vs 0 Gy	1.41837e-16	2.13552	2.13552	1 Gy up vs 0 Gy	73.6395	12.1	0.21785	0.0178978	3.46152	1.42194	4.18999	1
32810	7929046	NM_152872 // FAS /// NR_028033 // FAS /// NR_028034 // FAS /// NR_028035 // FAS /// NR_	FAS	NM_152872	1.05223e-15	0.0865949	0.000255747	0.00339603	1.2667	1.2667	0.1 Gy up vs 0 Gy	3.38833e-16	2.30042	2.30042	1 Gy up vs 0 Gy	73.1071	15.1659	3.05325	0.316695	5.80818	3.01223	5.28992	1
56381	7955445	AF113007 // METTL7A /// AK225689 // METTL7A /// BC004492 // METTL7A /// BC008180 // MET	METTL7A	AF113007	1.0706e-15	0.000260123	7.99224e-06	0.000682671	1.33868	1.33868	0.1 Gy up vs 0 Gy	2.42483e-16	2.41341	2.41341	1 Gy up vs 0 Gy	73.0402	16.6481	15.4114	1.75636	8.35149	4.75889	5.81222	1
32802	7929038	NM_152872 // FAS /// AK290978 // FAS /// BC012479 // FAS /// CR450307 // FAS /// M67454	FAS	NM_152872	1.26967e-15	0.0488525	0.000152834	0.00584474	1.23489	1.23489	0.1 Gy up vs 0 Gy	4.67104e-16	2.19753	2.19753	1 Gy up vs 0 Gy	72.3834	13.6433	4.07285	0.383839	6.16746	2.90621	4.80641	1
211337	8128477	NM_006828 // ASCC3 /// ENST00000369162 // ASCC3	ASCC3	NM_006828	1.36248e-15	0.73709	0.080303	6.6707e-07	2.05029	2.05029	0.1 Gy up vs 0 Gy	1.75853e-16	4.03467	4.03467	1 Gy up vs 0 Gy	72.113	40.509	0.113938	0.032002	2.10127	2.95093	14.3244	1
203640	8119860	ENST00000535400 // POLH /// ENST00000372226 // POLH /// ENST00000372236 // POLH /// BC0	POLH	ENST00000535400	1.39095e-15	0.963116	0.233501	9.34168e-06	1.69614	1.69614	0.1 Gy up vs 0 Gy	1.88954e-16	3.25571	3.25571	1 Gy up vs 0 Gy	72.0339	29.0861	0.00215962	0.00043601	1.41837	1.43178	10.2965	1
194605	8109706	BC000196 // CCNG1 /// AK297190 // CCNG1 /// BT007134 // CCNG1 /// ENST00000393929 // CC	CCNG1	BC000196	1.39724e-15	0.477682	0.00815425	2.68227e-06	1.44131	1.44131	0.1 Gy up vs 0 Gy	1.81109e-16	2.14321	2.14321	1 Gy up vs 0 Gy	72.0166	12.1004	0.511663	0.0429854	3.528	1.48195	4.28457	1
104327	8008932	BC042418 // PPM1D /// ENST00000305921 // PPM1D /// BC060877 // PPM1D /// U78305 // PPM1	PPM1D	BC042418	1.52462e-15	0.849409	1.14392e-07	0.000273088	1.25622	1.25622	0.1 Gy up vs 0 Gy	2.90414e-16	1.88572	1.88572	1 Gy up vs 0 Gy	71.6835	8.55047	0.0364196	0.00217208	11.929	3.55724	3.04166	1
211340	8128480	NM_006828 // ASCC3 /// ENST00000369162 // ASCC3	ASCC3	NM_006828	1.55482e-15	0.542795	0.00341913	0.000329301	1.43409	1.43409	0.1 Gy up vs 0 Gy	3.04579e-16	2.76388	2.76388	1 Gy up vs 0 Gy	71.6088	21.9969	0.375405	0.0576587	4.08125	3.13421	7.83313	1
232097	8151894	NM_033285 // TP53INP1 /// BC074868 // TP53INP1 /// ENST00000378776 // TP53INP1 /// AF40	TP53INP1	NM_033285	1.99986e-15	1.25932e-05	1.1189e-09	3.16775e-05	1.25234	1.25234	0.1 Gy up vs 0 Gy	2.92893e-16	1.70871	1.70871	1 Gy up vs 0 Gy	70.6549	6.01459	23.3912	0.9956	16.5333	3.51855	2.17072	1
172957	8085496				2.11608e-15	0.0740916	0.0253055	1.72273e-05	1.56302	1.56302	0.1 Gy up vs 0 Gy	2.9563e-16	2.78152	2.78152	1 Gy up vs 0 Gy	70.4422	21.8754	3.32513	0.5163	2.81961	2.18904	7.91888	1
9044	7902230	NM_001199742 // GADD45A /// NM_001924 // GADD45A /// ENST00000460575 // GADD45A /// ENS	GADD45A	NM_001199742	2.1478e-15	0.0973751	0.0556466	7.11325e-05	1.48222	1.48222	0.1 Gy up vs 0 Gy	3.38936e-16	2.67918	2.67918	1 Gy up vs 0 Gy	70.3862	20.4335	2.85185	0.413953	2.33006	1.69107	7.40278	1
194604	8109705	AK316234 // CCNG1 /// NM_199246 // CCNG1 /// ENST00000340828 // CCNG1 /// BT007134 // C	CCNG1	AK316234	2.38362e-15	0.561386	0.000159367	3.996e-06	1.4041	1.4041	0.1 Gy up vs 0 Gy	3.11028e-16	2.04013	2.04013	1 Gy up vs 0 Gy	69.9953	10.5879	0.341772	0.0258493	6.13803	2.3212	3.8573	1
211379	8128519	AK307903 // ASCC3 /// BC026066 // ASCC3 /// BC050681 // ASCC3 /// ENST00000369143 // AS	ASCC3	AK307903	2.53551e-15	0.695327	0.0278105	3.40439e-06	1.62316	1.62316	0.1 Gy up vs 0 Gy	3.29574e-16	2.7377	2.7377	1 Gy up vs 0 Gy	69.7642	21.1192	0.155125	0.0234799	2.76095	2.0895	7.71942	1
211352	8128492	ENST00000369162 // ASCC3 /// NM_006828 // ASCC3	ASCC3	ENST00000369162	2.57274e-15	0.977068	0.24143	4.48261e-05	1.46798	1.46798	0.1 Gy up vs 0 Gy	3.85438e-16	2.53025	2.53025	1 Gy up vs 0 Gy	69.7098	18.0798	0.000834392	0.000108203	1.39619	0.905281	6.61362	1
26832	7922348	ENST00000281834 // TNFSF4 /// NM_003326 // TNFSF4	TNFSF4	ENST00000281834	2.74575e-15	0.475278	0.516377	0.0150815	1.25622	1.25622	0.1 Gy up vs 0 Gy	1.28586e-15	2.57927	2.57927	1 Gy up vs 0 Gy	69.4671	20.0255	0.5173	0.0745618	0.856935	0.617578	7.35096	1
112698	8018244	NM_001258015 // FDXR /// NM_001258014 // FDXR /// BC034763 // FDXR /// ENST00000442102	FDXR	NM_001258015	2.86504e-15	0.794871	0.296062	0.00271243	1.33178	1.33178	0.1 Gy up vs 0 Gy	8.19216e-16	2.61515	2.61515	1 Gy up vs 0 Gy	69.3088	20.0715	0.0683068	0.00989067	1.25879	0.911352	7.38469	1
211373	8128513	ENST00000369162 // ASCC3 /// ENST00000324696 // ASCC3 /// NM_006828 // ASCC3 /// BC0260	ASCC3	ENST00000369162	2.92302e-15	0.170529	0.0286581	2.19499e-06	1.49371	1.49371	0.1 Gy up vs 0 Gy	3.77808e-16	2.25214	2.25214	1 Gy up vs 0 Gy	69.2344	13.7199	1.93244	0.191472	2.7423	1.35857	5.05323	1
230220	8149750	AY358285 // TNFRSF10D /// ENST00000312584 // TNFRSF10D /// NM_003840 // TNFRSF10D	TNFRSF10D	AY358285	3.86345e-15	0.855488	0.169104	4.10871e-06	1.79743	1.79743	0.1 Gy up vs 0 Gy	5.03445e-16	3.38037	3.38037	1 Gy up vs 0 Gy	68.2037	30.8882	0.0335058	0.00758707	1.62924	1.84463	11.5485	1
211350	8128490	NM_006828 // ASCC3 /// ENST00000369162 // ASCC3	ASCC3	NM_006828	3.9739e-15	0.381428	0.00371361	2.18689e-05	1.58189	1.58189	0.1 Gy up vs 0 Gy	5.55964e-16	2.85297	2.85297	1 Gy up vs 0 Gy	68.1002	22.9709	0.779531	0.131472	4.0282	3.39688	8.60141	1
82832	7985058	ENST00000569022 // FBXO22 /// AK223500 // FBXO22 /// AK294311 // FBXO22 /// BC032540 //	FBXO22	ENST00000569022	4.10157e-15	0.293181	0.389395	4.21463e-05	1.30876	1.30876	0.1 Gy up vs 0 Gy	6.02481e-16	1.8971	1.8971	1 Gy up vs 0 Gy	67.9842	8.59196	1.12812	0.0712866	1.06735	0.337234	3.22273	1
82837	7985063	NR_003136 // FBXO22-AS1 /// ENST00000540507 // FBXO22 /// ENST00000569022 // FBXO22 ///	FBXO22-AS1	NR_003136	4.82329e-15	0.607018	0.434754	0.000130759	1.35037	1.35037	0.1 Gy up vs 0 Gy	7.90262e-16	2.15606	2.15606	1 Gy up vs 0 Gy	67.3919	12.4412	0.267846	0.0247234	0.987238	0.455633	4.70754	1
211347	8128487	ENST00000369162 // ASCC3 /// NM_006828 // ASCC3	ASCC3	ENST00000369162	5.23239e-15	0.177949	0.000621109	0.000538619	1.44724	1.44724	0.1 Gy up vs 0 Gy	1.04411e-15	2.86182	2.86182	1 Gy up vs 0 Gy	67.0958	23.5516	1.86581	0.327463	5.20249	4.56537	8.95086	1
242631	8163686	ENST00000358637 // ASTN2 /// NM_001184735 // ASTN2	ASTN2	ENST00000358637	6.16245e-15	0.0204414	0.110658	3.99232e-05	2.11305	2.11305	0.1 Gy up vs 0 Gy	8.90931e-16	5.78565	5.78565	1 Gy up vs 0 Gy	66.5036	64.5072	5.72545	2.77679	1.89974	4.60677	24.7345	1
194606	8109707	NM_004060 // CCNG1 /// ENST00000511683 // CCNG1 /// ENST00000340828 // CCNG1 /// BC0001	CCNG1	NM_004060	6.29453e-15	0.39593	0.0131138	1.21749e-06	1.52478	1.52478	0.1 Gy up vs 0 Gy	8.24176e-16	2.24935	2.24935	1 Gy up vs 0 Gy	66.4271	13.6835	0.732959	0.0754923	3.22947	1.66312	5.25283	1
242622	8163676	AJ420467 // PAPPA /// AY623011 // PAPPA-AS1 /// AY623012 // PAPPA-AS1 /// ENST000004458	PAPPA	AJ420467	8.68504e-15	0.660783	0.898219	0.0127028	1.15914	1.15914	0.1 Gy up vs 0 Gy	3.54811e-15	1.78781	1.78781	1 Gy up vs 0 Gy	65.2739	7.47851	0.194841	0.0111616	0.320763	0.0918756	2.92157	1
82834	7985060	NR_037623 // FBXO22 /// ENST00000569749 // FBXO22 /// ENST00000561885 // FBXO22 /// ENS	FBXO22	NR_037623	8.72792e-15	0.912344	0.0213461	6.57007e-06	1.39925	1.39925	0.1 Gy up vs 0 Gy	1.14567e-15	2.01534	2.01534	1 Gy up vs 0 Gy	65.2563	10.2263	0.0122389	0.000958976	2.92544	1.14611	3.99608	1
32803	7929039	AK290978 // FAS /// NM_152871 // FAS /// NR_028034 // FAS /// NR_028035 // FAS /// BC01	FAS	AK290978	1.00107e-14	0.0397334	0.00268502	0.00079987	1.3087	1.3087	0.1 Gy up vs 0 Gy	2.06773e-15	2.17771	2.17771	1 Gy up vs 0 Gy	64.7696	12.9273	4.4545	0.444536	4.23706	2.11418	5.08954	1
38087	7934909	ENST00000224784 // ACTA2 /// BC093052 // ACTA2 /// J05192 // ACTA2 /// CR536518 // ACTA	ACTA2	ENST00000224784	1.10685e-14	0.107378	0.00142287	0.000127467	1.83182	1.83182	0.1 Gy up vs 0 Gy	1.75224e-15	4.53719	4.53719	1 Gy up vs 0 Gy	64.4147	48.1076	2.68617	1.00307	4.65103	8.68394	19.0444	1
210583	8127644	NM_018247 // TMEM30A /// AL832490 // TMEM30A /// ENST00000370050 // TMEM30A /// ENST000	TMEM30A	NM_018247	1.20077e-14	0.592625	7.29945e-07	4.57825e-05	1.31098	1.31098	0.1 Gy up vs 0 Gy	1.72433e-15	1.87718	1.87718	1 Gy up vs 0 Gy	64.128	8.29814	0.289903	0.0187566	10.2987	3.33161	3.29969	1
82836	7985062	NM_012170 // FBXO22 /// ENST00000569749 // FBXO22 /// ENST00000453211 // FBXO22	FBXO22	NM_012170	1.3415e-14	0.366279	0.0233058	0.000620417	1.29203	1.29203	0.1 Gy up vs 0 Gy	2.61384e-15	2.05384	2.05384	1 Gy up vs 0 Gy	63.7393	11.0196	0.830977	0.0718317	2.87079	1.24079	4.40857	1
32808	7929044	NR_028036 // FAS /// NR_028035 // FAS /// NR_028033 // FAS /// NM_152872 // FAS /// NM_	FAS	NR_028036	1.39861e-14	0.0284155	0.000141589	0.000411863	1.35595	1.35595	0.1 Gy up vs 0 Gy	2.55053e-15	2.28431	2.28431	1 Gy up vs 0 Gy	63.5935	14.4644	5.08767	0.578599	6.22131	3.53761	5.80001	1
42438	7939741	ENST00000378603 // DDB2 /// NM_000107 // DDB2 /// ENST00000256996 // DDB2 /// ENST00000	DDB2	ENST00000378603	1.40879e-14	0.188718	0.200831	9.46643e-05	1.30012	1.30012	0.1 Gy up vs 0 Gy	2.14472e-15	1.89294	1.89294	1 Gy up vs 0 Gy	63.5682	8.54677	1.77475	0.119308	1.51758	0.510097	3.42849	1
211334	8128474	ENST00000369162 // ASCC3 /// ENST00000518006 // ASCC3 /// NM_006828 // ASCC3	ASCC3	ENST00000369162	1.71172e-14	0.241846	0.00179059	2.88283e-05	1.44712	1.44712	0.1 Gy up vs 0 Gy	2.3649e-15	2.28579	2.28579	1 Gy up vs 0 Gy	62.8905	14.2677	1.40219	0.159055	4.50037	2.55245	5.78509	1
237555	8158025	NM_007135 // ZNF79 /// AK316233 // ZNF79 /// BC062309 // ZNF79 /// ENST00000342483 // Z	ZNF79	NM_007135	1.81282e-14	0.481435	0.290096	1.80928e-06	1.54834	1.54834	0.1 Gy up vs 0 Gy	2.40129e-15	2.30008	2.30008	1 Gy up vs 0 Gy	62.6918	14.4499	0.502954	0.0579632	1.27267	0.733348	5.87752	1
93434	7996778	BC028216 // SLC7A6 /// NM_003983 // SLC7A6 /// NM_001076785 // SLC7A6 /// ENST000003791	SLC7A6	BC028216	2.11514e-14	0.285352	9.58132e-05	0.00569616	1.14428	1.14428	0.1 Gy up vs 0 Gy	6.4298e-15	1.59478	1.59478	1 Gy up vs 0 Gy	62.16	4.74989	1.16577	0.0445406	6.4986	1.24146	1.94856	1
211375	8128515	ENST00000369143 // ASCC3 /// NM_022091 // ASCC3	ASCC3	ENST00000369143	2.36881e-14	0.022623	0.0121396	0.00027516	1.70548	1.70548	0.1 Gy up vs 0 Gy	3.99184e-15	3.98969	3.98969	1 Gy up vs 0 Gy	61.7715	40.4055	5.5275	1.8078	3.27782	5.36015	16.6799	1
54383	7953212	BC012340 // C12orf5 /// ENST00000179259 // C12orf5 /// NM_020375 // C12orf5 /// AY42561	C12orf5	BC012340	2.78584e-14	0.0466279	0.457333	0.000194472	1.65518	1.65518	0.1 Gy up vs 0 Gy	4.47155e-15	3.54968	3.54968	1 Gy up vs 0 Gy	61.2183	33.777	4.15835	1.14718	0.949633	1.30989	14.0695	1
112693	8018239	NR_047576 // FDXR /// ENST00000442102 // FDXR /// NM_024417 // FDXR /// NM_004110 // FD	FDXR	NR_047576	5.51915e-14	0.18016	0.00294365	0.0729968	1.24348	1.24348	0.1 Gy up vs 0 Gy	3.9736e-14	3.09655	3.09655	1 Gy up vs 0 Gy	58.9242	29.2674	1.84659	0.458598	4.17766	5.18758	12.6658	1
54386	7953215	ENST00000537251 // C12orf5 /// NM_020375 // C12orf5 /// BC012340 // C12orf5 /// ENST000	C12orf5	ENST00000537251	6.00675e-14	0.213143	0.121617	0.000527903	1.44964	1.44964	0.1 Gy up vs 0 Gy	1.06413e-14	2.68864	2.68864	1 Gy up vs 0 Gy	58.6443	20.6968	1.58944	0.280472	1.83998	1.62341	8.99946	1
204155	8120435	ENST00000370651 // PTP4A1 /// BC023975 // PTP4A1 /// BC045571 // PTP4A1 /// NM_003463 /	PTP4A1	ENST00000370651	6.55829e-14	0.425597	0.0251525	0.0650871	1.08644	1.08644	0.1 Gy up vs 0 Gy	4.40786e-14	1.51638	1.51638	1 Gy up vs 0 Gy	58.355	3.95591	0.645103	0.0218659	2.82338	0.478495	1.72866	1
179036	8092231	ENST00000432729 // ZMAT3 /// BC002896 // ZMAT3	ZMAT3	ENST00000432729	6.67391e-14	0.0756807	0.00510597	1.68466e-05	2.00543	2.00543	0.1 Gy up vs 0 Gy	8.89431e-15	4.26642	4.26642	1 Gy up vs 0 Gy	58.2975	43.827	3.28786	1.23588	3.82469	7.18833	19.1704	1
112694	8018240	NM_001258015 // FDXR /// AK293210 // FDXR /// AK298908 // FDXR /// AK301779 // FDXR ///	FDXR	NM_001258015	7.65295e-14	0.584303	0.174431	0.00788637	1.32454	1.32454	0.1 Gy up vs 0 Gy	2.34167e-14	2.6634	2.6634	1 Gy up vs 0 Gy	57.8489	20.9406	0.303174	0.0548726	1.6092	1.45628	9.23069	1
211547	8128708	---		---	8.63639e-14	0.2097	0.00330247	2.69707e-05	1.47568	1.47568	0.1 Gy up vs 0 Gy	1.16506e-14	2.29159	2.29159	1 Gy up vs 0 Gy	57.4547	14.327	1.61397	0.201231	4.10357	2.55818	6.35872	1
38092	7934914	ENST00000544901 // ACTA2 /// BC093052 // ACTA2 /// J05192 // ACTA2 /// ENST00000224784	ACTA2	ENST00000544901	9.19792e-14	0.778617	0.00182109	0.000602366	1.36108	1.36108	0.1 Gy up vs 0 Gy	1.63054e-14	2.27233	2.27233	1 Gy up vs 0 Gy	57.25	14.2542	0.0798703	0.00994311	4.48933	2.7944	6.34902	1
65095	7965102	NM_203394 // E2F7 /// BC017481 // E2F7 /// ENST00000552907 // E2F7 /// ENST00000550669	E2F7	NM_203394	9.45245e-14	0.470043	0.131593	0.348301	1.11165	1.11165	0.1 Gy up vs 0 Gy	1.8319e-13	2.7609	2.7609	1 Gy up vs 0 Gy	57.1615	25.053	0.529744	0.116089	1.7899	1.96121	11.1763	1
66866	7967058	ENST00000546954 // TRIAP1 /// ENST00000302432 // TRIAP1 /// U75688 // TRIAP1 /// BC0026	TRIAP1	ENST00000546954	1.02408e-13	0.663557	3.05924e-05	0.0368692	1.13242	1.13242	0.1 Gy up vs 0 Gy	5.17961e-14	1.72756	1.72756	1 Gy up vs 0 Gy	56.9022	6.71395	0.191453	0.0112949	7.33042	2.16231	3.00877	1
86866	7989495	NM_015920 // RPS27L /// BC003667 // RPS27L /// ENST00000330964 // RPS27L /// ENST000004	RPS27L	NM_015920	1.05035e-13	0.257773	3.29896e-08	0.000420903	1.69384	1.69384	0.1 Gy up vs 0 Gy	1.76194e-14	3.88556	3.88556	1 Gy up vs 0 Gy	56.8204	38.853	1.30981	0.447813	13.0879	22.3734	17.4365	1
172956	8085495				1.27816e-13	0.195314	0.104521	4.08482e-05	1.81307	1.81307	0.1 Gy up vs 0 Gy	1.74604e-14	3.62547	3.62547	1 Gy up vs 0 Gy	56.1891	34.5811	1.72198	0.52989	1.93575	2.97835	15.6938	1
38088	7934910	NM_001141945 // ACTA2 /// NM_001613 // ACTA2 /// ENST00000224784 // ACTA2 /// ENST00000	ACTA2	NM_001141945	1.54114e-13	0.0192919	0.00727238	6.39329e-06	2.04724	2.04724	0.1 Gy up vs 0 Gy	2.06771e-14	3.96462	3.96462	1 Gy up vs 0 Gy	55.5919	39.5061	5.83906	2.07475	3.60028	6.39631	18.1214	1
38089	7934911	BC017554 // ACTA2 /// CR536518 // ACTA2 /// NM_001141945 // ACTA2 /// ENST00000224784 /	ACTA2	BC017554	1.58461e-13	0.316816	0.00408617	1.13279e-05	2.0493	2.0493	0.1 Gy up vs 0 Gy	2.11079e-14	4.15902	4.15902	1 Gy up vs 0 Gy	55.5035	42.2818	1.022	0.389274	3.96694	7.5549	19.4256	1
211380	8128520	BC026066 // ASCC3 /// AK307903 // ASCC3 /// NM_022091 // ASCC3 /// NM_006828 // ASCC3 /	ASCC3	BC026066	1.61739e-13	0.695412	0.138796	7.6433e-05	1.44646	1.44646	0.1 Gy up vs 0 Gy	2.27552e-14	2.28793	2.28793	1 Gy up vs 0 Gy	55.4385	14.3018	0.155034	0.0199974	1.75594	1.13248	6.57838	1
211339	8128479	NM_006828 // ASCC3 /// ENST00000369162 // ASCC3	ASCC3	NM_006828	1.73096e-13	0.916261	0.0177859	0.00120537	1.40365	1.40365	0.1 Gy up vs 0 Gy	3.32736e-14	2.56919	2.56919	1 Gy up vs 0 Gy	55.2234	18.9228	0.0111656	0.00191301	3.03911	2.60345	8.73782	1
232096	8151893	BC074813 // TP53INP1 /// BC074868 // TP53INP1 /// ENST00000342697 // TP53INP1 /// ENST0	TP53INP1	BC074813	2.0414e-13	0.0174236	3.294e-10	0.000274772	1.26907	1.26907	0.1 Gy up vs 0 Gy	3.17848e-14	1.79072	1.79072	1 Gy up vs 0 Gy	54.7029	7.12746	6.04009	0.393493	17.8922	5.82811	3.3225	1
237556	8158026	ENST00000342483 // ZNF79 /// NM_007135 // ZNF79 /// AK302284 // ZNF79 /// AK316233 // Z	ZNF79	ENST00000342483	2.33738e-13	0.244401	0.00327916	5.32379e-08	1.66271	1.66271	0.1 Gy up vs 0 Gy	5.55838e-14	2.11766	2.11766	1 Gy up vs 0 Gy	54.2782	12.1119	1.38687	0.154736	4.10813	2.29177	5.6902	1
242632	8163687	NM_001184735 // ASTN2 /// NM_014010 // ASTN2 /// ENST00000288520 // ASTN2 /// ENST00000	ASTN2	NM_001184735	2.37462e-13	0.068327	0.135574	0.00347131	1.49981	1.49981	0.1 Gy up vs 0 Gy	5.52224e-14	3.4686	3.4686	1 Gy up vs 0 Gy	54.2287	33.2381	3.46815	1.06285	1.77092	2.71359	15.6295	1
211335	8128475	ENST00000518006 // ASCC3 /// NM_006828 // ASCC3 /// ENST00000369162 // ASCC3	ASCC3	ENST00000518006	2.42096e-13	0.459357	0.023556	1.27348e-06	2.0132	2.0132	0.1 Gy up vs 0 Gy	3.60893e-14	3.36521	3.36521	1 Gy up vs 0 Gy	54.1683	30.8414	0.555857	0.158242	2.86415	4.07685	14.5187	1
211348	8128488	ENST00000369162 // ASCC3 /// NM_006828 // ASCC3	ASCC3	ENST00000369162	2.94234e-13	0.660965	0.0102576	1.78035e-05	1.79205	1.79205	0.1 Gy up vs 0 Gy	3.93977e-14	3.22201	3.22201	1 Gy up vs 0 Gy	53.5613	28.4922	0.194619	0.0517642	3.38352	4.4997	13.5649	1
172960	8085499				3.02539e-13	0.74628	0.00579537	1.47835e-07	2.08992	2.08992	0.1 Gy up vs 0 Gy	6.09473e-14	3.11152	3.11152	1 Gy up vs 0 Gy	53.4751	27.4564	0.105824	0.0271674	3.74414	4.80601	13.0928	1
40918	7938037	AK298934 // TRIM22 /// ENST00000425490 // TRIM22 /// NM_006074 // TRIM22 /// ENST000003	TRIM22	AK298934	3.50551e-13	0.716029	0.451242	0.00011569	1.43142	1.43142	0.1 Gy up vs 0 Gy	4.99448e-14	2.24803	2.24803	1 Gy up vs 0 Gy	53.0202	13.7054	0.133808	0.0172942	0.959646	0.620155	6.59157	1
172959	8085498				4.24402e-13	0.236299	0.0006354	0.00105195	1.43812	1.43812	0.1 Gy up vs 0 Gy	7.65513e-14	2.64908	2.64908	1 Gy up vs 0 Gy	52.4337	20.0942	1.43617	0.275193	5.18718	4.96971	9.77238	1
56380	7955444	ENST00000332160 // METTL7A /// BC008180 // METTL7A /// AK225689 // METTL7A /// AY358797	METTL7A	ENST00000332160	5.79218e-13	0.000244175	0.000167181	0.0371578	1.18754	1.18754	0.1 Gy up vs 0 Gy	2.59483e-13	2.05854	2.05854	1 Gy up vs 0 Gy	51.489	11.6437	15.5675	1.76022	6.10442	3.45114	5.76658	1
104326	8008931	AK299773 // PPM1D /// NM_003620 // PPM1D /// BC033893 // PPM1D /// BC042418 // PPM1D //	PPM1D	AK299773	6.33103e-13	0.782141	0.576788	0.0302973	1.19073	1.19073	0.1 Gy up vs 0 Gy	2.6027e-13	2.02217	2.02217	1 Gy up vs 0 Gy	51.2209	11.0202	0.0772804	0.00831347	0.768559	0.41339	5.48635	1
32801	7929037	NR_028036 // FAS /// NM_152871 // FAS /// NR_028033 // FAS /// ENST00000355279 // FAS /	FAS	NR_028036	7.9947e-13	0.153513	0.0110102	0.0914679	1.12657	1.12657	0.1 Gy up vs 0 Gy	5.28811e-13	1.83978	1.83978	1 Gy up vs 0 Gy	50.5221	8.50092	2.09904	0.176593	3.33906	1.40459	4.29066	1
211349	8128489	ENST00000369162 // ASCC3 /// NM_006828 // ASCC3	ASCC3	ENST00000369162	8.70103e-13	0.774358	0.352974	0.000149398	1.62089	1.62089	0.1 Gy up vs 0 Gy	1.24045e-13	2.95267	2.95267	1 Gy up vs 0 Gy	50.2702	24.4748	0.0830624	0.0202201	1.13707	1.384	12.4151	1
230227	8149757	AF021232 // TNFRSF10D /// ENST00000312584 // TNFRSF10D	TNFRSF10D	AF021232	9.04213e-13	0.241891	0.0251802	6.3311e-06	1.85789	1.85789	0.1 Gy up vs 0 Gy	1.2766e-13	3.09356	3.09356	1 Gy up vs 0 Gy	50.156	26.6118	1.40193	0.371918	2.82269	3.74417	13.5298	1
104325	8008930	BC042418 // PPM1D /// ENST00000392995 // PPM1D /// ENST00000544712 // PPM1D /// AK29977	PPM1D	BC042418	9.04603e-13	0.366044	0.00580727	0.0127086	1.31333	1.31333	0.1 Gy up vs 0 Gy	2.70985e-13	2.57895	2.57895	1 Gy up vs 0 Gy	50.1547	19.579	0.831798	0.162355	3.74284	3.65275	9.95448	1
230228	8149758	BC052270 // TNFRSF10D /// AY358285 // TNFRSF10D /// NM_003840 // TNFRSF10D /// ENST0000	TNFRSF10D	BC052270	9.31225e-13	0.320861	0.00440978	0.000491783	1.46676	1.46676	0.1 Gy up vs 0 Gy	1.47174e-13	2.56103	2.56103	1 Gy up vs 0 Gy	50.0687	18.5756	1.0049	0.186409	3.9182	3.63415	9.46055	1
211733	8128916	---		---	1.03569e-12	0.714822	0.0429845	0.339861	1.04363	1.04363	0.1 Gy up vs 0 Gy	1.63548e-12	1.45762	1.45762	1 Gy up vs 0 Gy	49.7543	3.4264	0.135002	0.00464856	2.49054	0.428787	1.7561	1
204160	8120440	CR749458 // PTP4A1 /// AJ420505 // PTP4A1 /// NM_003463 // PTP4A1 /// ENST00000370651 /	PTP4A1	CR749458	1.20464e-12	0.367344	8.07456e-12	0.0643208	1.13463	1.13463	0.1 Gy up vs 0 Gy	6.48912e-13	1.79344	1.79344	1 Gy up vs 0 Gy	49.3096	7.71202	0.827263	0.064692	22.4276	8.76918	3.9882	1
211338	8128478	ENST00000369162 // ASCC3 /// NM_006828 // ASCC3	ASCC3	ENST00000369162	1.57484e-12	0.250126	0.114453	4.99374e-05	1.66714	1.66714	0.1 Gy up vs 0 Gy	2.14545e-13	2.83719	2.83719	1 Gy up vs 0 Gy	48.5276	22.6365	1.35324	0.315621	1.87843	2.19056	11.8949	1
93439	7996783	AK091674 // SLC7A6OS /// BC028216 // SLC7A6 /// NM_003983 // SLC7A6 /// NM_001076785 //	SLC7A6OS	AK091674	1.61638e-12	0.905459	0.0219516	0.000773488	1.2042	1.2042	0.1 Gy up vs 0 Gy	2.64686e-13	1.59482	1.59482	1 Gy up vs 0 Gy	48.4521	4.58486	0.0142468	0.000674065	2.90803	0.687944	2.41298	1
104321	8008926	BC033893 // PPM1D /// NM_003620 // PPM1D /// ENST00000544712 // PPM1D /// ENST000003929	PPM1D	BC033893	2.59435e-12	0.524253	0.00223114	0.00277257	1.26108	1.26108	0.1 Gy up vs 0 Gy	5.07971e-13	1.91534	1.91534	1 Gy up vs 0 Gy	47.0925	8.98292	0.411159	0.0392144	4.35706	2.07778	4.86414	1
32809	7929045	NM_152871 // FAS /// NM_152872 // FAS /// NR_028033 // FAS /// NR_028034 // FAS /// NR_	FAS	NM_152871	2.7119e-12	0.0180562	0.000183755	0.00215503	1.34337	1.34337	0.1 Gy up vs 0 Gy	5.06452e-13	2.23597	2.23597	1 Gy up vs 0 Gy	46.9665	13.7318	5.96954	0.872672	6.03819	4.41354	7.45556	1
234501	8154566	BC092487 // ACER2	ACER2	BC092487	3.01534e-12	0.315276	0.00710478	0.0593389	1.27995	1.27995	0.1 Gy up vs 0 Gy	1.4626e-12	2.9792	2.9792	1 Gy up vs 0 Gy	46.6657	26.7888	1.02859	0.295236	3.61503	5.18808	14.6385	1
237553	8158023	AK302284 // ZNF79 /// BC062309 // ZNF79 /// ENST00000342483 // ZNF79 /// ENST0000054347	ZNF79	AK302284	3.15559e-12	0.22615	0.171233	4.46194e-05	1.36291	1.36291	0.1 Gy up vs 0 Gy	4.32257e-13	1.8478	1.8478	1 Gy up vs 0 Gy	46.5372	7.84678	1.50097	0.126542	1.62116	0.683373	4.29963	1
135684	8043972	NM_145687 // MAP4K4 /// ENST00000425019 // MAP4K4 /// ENST00000350878 // MAP4K4 /// ENS	MAP4K4	NM_145687	3.15716e-12	0.0634106	0.596961	0.00211029	1.12079	1.12079	0.1 Gy up vs 0 Gy	5.83501e-13	1.36184	1.36184	1 Gy up vs 0 Gy	46.5358	2.02142	3.60105	0.0782112	0.740134	0.0803747	1.10767	1
230226	8149756	ENST00000312584 // TNFRSF10D /// NM_003840 // TNFRSF10D /// BC052270 // TNFRSF10D /// A	TNFRSF10D	ENST00000312584	5.03706e-12	0.413483	0.000264039	1.22624e-05	1.61582	1.61582	0.1 Gy up vs 0 Gy	7.32204e-13	2.37048	2.37048	1 Gy up vs 0 Gy	45.2281	15.5564	0.679835	0.116916	5.7861	4.9754	8.77086	1
242584	8163635				5.99829e-12	0.979613	0.116594	1.43569e-06	1.91189	1.91189	0.1 Gy up vs 0 Gy	1.131e-12	2.77659	2.77659	1 Gy up vs 0 Gy	44.7453	22.1262	0.00065945	0.000163046	1.8667	2.30767	12.6095	1
232098	8151895	ENST00000342697 // TP53INP1 /// NM_001135733 // TP53INP1 /// BC074813 // TP53INP1 /// A	TP53INP1	ENST00000342697	6.58783e-12	0.000905657	2.09897e-07	1.43319e-05	1.35658	1.35658	0.1 Gy up vs 0 Gy	9.58807e-13	1.73186	1.73186	1 Gy up vs 0 Gy	44.4876	6.29825	12.4225	0.879344	11.3826	4.02867	3.61012	1
203645	8119865	ENST00000535400 // POLH /// ENST00000372236 // POLH /// AK316151 // POLH /// AK122807 /	POLH	ENST00000535400	7.49715e-12	0.26962	0.0920968	0.0314078	1.31965	1.31965	0.1 Gy up vs 0 Gy	2.62989e-12	2.85748	2.85748	1 Gy up vs 0 Gy	44.1336	24.3056	1.24563	0.343002	2.01537	2.7748	14.0436	1
135692	8043980	NM_145686 // MAP4K4 /// ENST00000413150 // MAP4K4 /// ENST00000417294 // MAP4K4 /// NM_	MAP4K4	NM_145686	7.63564e-12	0.0168699	0.00460638	0.000126306	1.19253	1.19253	0.1 Gy up vs 0 Gy	1.06145e-12	1.44129	1.44129	1 Gy up vs 0 Gy	44.0836	2.7821	6.10411	0.192614	3.89034	0.613796	1.6093	1
211345	8128485	ENST00000369162 // ASCC3 /// NM_006828 // ASCC3	ASCC3	ENST00000369162	7.71625e-12	0.624687	0.876566	0.0033017	1.57507	1.57507	0.1 Gy up vs 0 Gy	1.4822e-12	3.513	3.513	1 Gy up vs 0 Gy	44.055	33.5306	0.242265	0.0921947	0.355156	0.67578	19.4082	1
251088	8173305	AK296264 // EDA2R /// ENST00000396050 // EDA2R /// NM_001242310 // EDA2R /// ENST000004	EDA2R	AK296264	7.75494e-12	0.717504	0.331357	1.68907e-06	1.95323	1.95323	0.1 Gy up vs 0 Gy	1.4613e-12	2.87345	2.87345	1 Gy up vs 0 Gy	44.0413	23.6346	0.132357	0.0355146	1.18124	1.58477	13.6845	1
47092	7944984	ENST00000534430 // EI24 /// ENST00000525737 // EI24 /// ENST00000527628 // EI24 /// ENS	EI24	ENST00000534430	8.98225e-12	0.291701	0.125615	0.000206145	1.18759	1.18759	0.1 Gy up vs 0 Gy	1.26775e-12	1.44544	1.44544	1 Gy up vs 0 Gy	43.6418	2.82841	1.13513	0.0367838	1.81945	0.294794	1.65264	1
194610	8109711	ENST00000393929 // CCNG1 /// BC000196 // CCNG1 /// NM_199246 // CCNG1 /// ENST000003408	CCNG1	ENST00000393929	9.35579e-12	0.626702	1.16892e-06	0.283066	1.09853	1.09853	0.1 Gy up vs 0 Gy	1.06206e-11	2.00193	2.00193	1 Gy up vs 0 Gy	43.5314	11.4498	0.239449	0.0314904	9.902	6.51114	6.70709	1
93435	7996779	ENST00000563080 // SLC7A6 /// ENST00000379152 // SLC7A6 /// BC028216 // SLC7A6 /// ENST	SLC7A6	ENST00000563080	9.45365e-12	0.773601	6.80923e-05	0.000554891	1.25414	1.25414	0.1 Gy up vs 0 Gy	1.42003e-12	1.69005	1.69005	1 Gy up vs 0 Gy	43.5033	5.76018	0.0836367	0.00553708	6.74408	2.23242	3.3764	1
228988	8148326	---		---	1.24671e-11	0.572115	0.238711	0.035525	1.18052	1.18052	0.1 Gy up vs 0 Gy	4.42033e-12	1.88374	1.88374	1 Gy up vs 0 Gy	42.7586	8.85063	0.32332	0.0334621	1.40372	0.726393	5.27827	1
32807	7929043	NR_028036 // FAS /// NM_000043 // FAS /// NR_028033 // FAS /// NM_152872 // FAS /// AK2	FAS	NR_028036	1.59371e-11	0.137917	0.000630814	0.0167871	1.38456	1.38456	0.1 Gy up vs 0 Gy	4.32565e-12	2.96006	2.96006	1 Gy up vs 0 Gy	42.1044	25.5593	2.27179	0.689542	5.19205	7.87954	15.4797	1
242581	8163632	L09753 // TNFSF8 /// BC111939 // TNFSF8 /// ENST00000223795 // TNFSF8	TNFSF8	L09753	1.96744e-11	0.779207	0.227932	0.0136442	1.19399	1.19399	0.1 Gy up vs 0 Gy	4.96796e-12	1.7678	1.7678	1 Gy up vs 0 Gy	41.5482	7.01303	0.0794334	0.00670388	1.43435	0.60527	4.30421	1
194607	8109708	ENST00000512163 // CCNG1 /// BC007093 // CCNG1 /// BC000196 // CCNG1 /// AK297190 // CC	CCNG1	ENST00000512163	3.01704e-11	0.927427	0.196694	0.000517976	1.45283	1.45283	0.1 Gy up vs 0 Gy	4.4178e-12	2.2943	2.2943	1 Gy up vs 0 Gy	40.4334	14.392	0.0083785	0.00149113	1.53117	1.36252	9.07655	1
210580	8127641	AK293225 // TMEM30A /// AK295567 // TMEM30A /// ENST00000230461 // TMEM30A /// ENST0000	TMEM30A	AK293225	3.0471e-11	0.964832	0.00674079	0.00019829	1.51245	1.51245	0.1 Gy up vs 0 Gy	4.29054e-12	2.34185	2.34185	1 Gy up vs 0 Gy	40.4078	15.0742	0.00196317	0.000366183	3.64831	3.40252	9.51282	1
135687	8043975	NM_145687 // MAP4K4 /// ENST00000350878 // MAP4K4 /// ENST00000302217 // MAP4K4 /// ENS	MAP4K4	NM_145687	4.09562e-11	0.832856	0.0909202	6.86029e-07	1.34019	1.34019	0.1 Gy up vs 0 Gy	1.17279e-11	1.51124	1.51124	1 Gy up vs 0 Gy	39.6479	3.71451	0.0449964	0.0021078	2.02344	0.473927	2.38903	1
123394	8030168	ENST00000391871 // BAX /// NR_027882 // BAX /// ENST00000356483 // BAX /// ENST00000293	BAX	ENST00000391871	4.52964e-11	0.0582369	4.8003e-10	0.0243583	1.35963	1.35963	0.1 Gy up vs 0 Gy	1.29197e-11	2.86972	2.86972	1 Gy up vs 0 Gy	39.391	24.2052	3.75374	1.15331	17.4669	26.8328	15.6694	1
56383	7955447	NM_014033 // METTL7A /// ENST00000332160 // METTL7A /// ENST00000550097 // METTL7A ///	METTL7A	NM_014033	4.78335e-11	0.0109748	3.35542e-09	0.409967	1.06037	1.06037	0.1 Gy up vs 0 Gy	6.6129e-11	1.70265	1.70265	1 Gy up vs 0 Gy	39.2525	6.85051	6.96925	0.608151	15.366	6.70436	4.45037	1
210584	8127645	AK293225 // TMEM30A /// AK295567 // TMEM30A /// NM_001143958 // TMEM30A /// NM_018247 /	TMEM30A	AK293225	5.16526e-11	0.390328	0.000286973	0.000366586	1.39585	1.39585	0.1 Gy up vs 0 Gy	7.39894e-12	2.03044	2.03044	1 Gy up vs 0 Gy	39.0577	10.45	0.75065	0.10042	5.72859	3.83176	6.82262	1
130271	8037873	AF354654 // BBC3 /// AF354656 // BBC3 /// ENST00000439096 // BBC3 /// NM_001127241 // B	BBC3	AF354654	5.56037e-11	0.213328	0.226065	0.847513	1.01397	1.01397	0.1 Gy up vs 0 Gy	1.9306e-10	1.68502	1.68502	1 Gy up vs 0 Gy	38.8714	7.02123	1.58814	0.143431	1.43979	0.650163	4.60599	1
197190	8112603	BC012917 // ANKRA2 /// NM_023039 // ANKRA2 /// ENST00000515804 // ANKRA2 /// ENST000002	ANKRA2	BC012917	5.81177e-11	0.00751146	0.000376036	3.9991e-06	1.30773	1.30773	0.1 Gy up vs 0 Gy	1.16881e-11	1.51411	1.51411	1 Gy up vs 0 Gy	38.7599	3.66398	7.7514	0.366371	5.54299	1.30995	2.41052	1
211344	8128484	ENST00000369162 // ASCC3 /// NM_006828 // ASCC3	ASCC3	ENST00000369162	5.9022e-11	0.171715	0.0280458	0.00119487	1.52433	1.52433	0.1 Gy up vs 0 Gy	9.13453e-12	2.68835	2.68835	1 Gy up vs 0 Gy	38.721	20.4733	1.92156	0.508003	2.75571	3.64263	13.4828	1
44157	7941699	ENST00000409372 // RBM14 /// ENST00000310137 // RBM14 /// BC000488 // RBM14 /// AF31563	RBM14	ENST00000409372	7.00168e-11	0.151789	6.92857e-10	0.000833538	1.11467	1.11467	0.1 Gy up vs 0 Gy	1.04707e-11	1.27766	1.27766	1 Gy up vs 0 Gy	38.2922	1.25399	2.11711	0.0346653	17.0583	1.39656	0.835069	1
230223	8149753	AF021232 // TNFRSF10D /// AF023849 // TNFRSF10D /// AF029761 // TNFRSF10D /// AF021233	TNFRSF10D	AF021232	7.53299e-11	0.02565	0.0657853	4.4157e-05	1.75269	1.75269	0.1 Gy up vs 0 Gy	1.13109e-11	2.73047	2.73047	1 Gy up vs 0 Gy	38.1095	21.0774	5.28432	1.46131	2.22582	3.07762	14.1034	1
211725	8128908	---		---	7.61375e-11	0.623322	0.00166055	0.0174761	1.14113	1.14113	0.1 Gy up vs 0 Gy	1.90206e-11	1.52588	1.52588	1 Gy up vs 0 Gy	38.0829	3.85616	0.244184	0.0123627	4.54968	1.15172	2.58205	1
234500	8154565	NM_001010887 // ACER2 /// ENST00000380376 // ACER2 /// BC092487 // ACER2 /// AY312516 /	ACER2	NM_001010887	8.75094e-11	0.596967	0.194868	0.00198507	1.5557	1.5557	0.1 Gy up vs 0 Gy	1.417e-11	2.93292	2.93292	1 Gy up vs 0 Gy	37.7367	24.3024	0.28313	0.0911677	1.53726	2.47498	16.422	1
230224	8149754	ENST00000312584 // TNFRSF10D /// NM_003840 // TNFRSF10D /// BC052270 // TNFRSF10D /// A	TNFRSF10D	ENST00000312584	9.0169e-11	0.42758	0.00931373	0.00010436	1.54222	1.54222	0.1 Gy up vs 0 Gy	1.29958e-11	2.26951	2.26951	1 Gy up vs 0 Gy	37.6625	13.9924	0.639559	0.118804	3.44422	3.19899	9.47376	1
242637	8163692	NM_198186 // ASTN2 /// ENST00000288520 // ASTN2 /// NM_001184735 // ASTN2 /// BC029272	ASTN2	NM_198186	9.24415e-11	0.364009	0.0404486	0.00586648	1.43451	1.43451	0.1 Gy up vs 0 Gy	1.76719e-11	2.6882	2.6882	1 Gy up vs 0 Gy	37.6009	20.7493	0.838946	0.231477	2.52831	3.48798	14.0716	1
234506	8154571	NM_001010887 // ACER2 /// ENST00000340967 // ACER2	ACER2	NM_001010887	9.54135e-11	0.179185	0.175669	0.000242154	2.18307	2.18307	0.1 Gy up vs 0 Gy	1.35803e-11	4.81617	4.81617	1 Gy up vs 0 Gy	37.5226	51.4337	1.85503	1.27138	1.60463	5.4988	34.9538	1
93432	7996776	BC028216 // SLC7A6 /// ENST00000219343 // SLC7A6 /// ENST00000379152 // SLC7A6 /// ENST	SLC7A6	BC028216	1.03415e-10	0.861566	0.000411977	8.0676e-05	1.30533	1.30533	0.1 Gy up vs 0 Gy	1.51441e-11	1.63627	1.63627	1 Gy up vs 0 Gy	37.3239	5.05592	0.0307178	0.00208052	5.48066	1.85603	3.45425	1
211371	8128511	NM_006828 // ASCC3 /// ENST00000369162 // ASCC3 /// ENST00000522650 // ASCC3 /// ENST00	ASCC3	NM_006828	1.1012e-10	0.312773	0.000178956	4.17387e-05	1.72869	1.72869	0.1 Gy up vs 0 Gy	1.69324e-11	2.62058	2.62058	1 Gy up vs 0 Gy	37.1694	19.4136	1.0394	0.271441	6.05671	7.90859	13.3187	1
230225	8149755	AF021232 // TNFRSF10D /// AF021233 // TNFRSF10D /// ENST00000312584 // TNFRSF10D /// NM	TNFRSF10D	AF021232	1.41464e-10	0.4276	0.00045794	0.000193184	1.7568	1.7568	0.1 Gy up vs 0 Gy	2.02808e-11	3.00465	3.00465	1 Gy up vs 0 Gy	36.5568	25.1959	0.639502	0.22038	5.40866	9.31946	17.5752	1
234505	8154570	AF370405 // ACER2 /// NM_001010887 // ACER2 /// ENST00000340967 // ACER2 /// BC092487 /	ACER2	AF370405	1.59511e-10	0.574141	0.119658	0.0227244	1.30646	1.30646	0.1 Gy up vs 0 Gy	4.11793e-11	2.39187	2.39187	1 Gy up vs 0 Gy	36.2653	16.461	0.319911	0.0726047	1.85027	2.09962	11.5746	1
203646	8119866	AK316151 // POLH /// AK294430 // POLH /// AK025631 // POLH /// AJ420484 // POLH /// AB0	POLH	AK316151	1.59634e-10	0.717265	0.458042	0.00629789	1.37655	1.37655	0.1 Gy up vs 0 Gy	3.02001e-11	2.38305	2.38305	1 Gy up vs 0 Gy	36.2634	15.987	0.132592	0.029227	0.948474	1.04535	11.2418	1
32799	7929035	NM_152871 // FAS /// NR_028033 // FAS /// ENST00000355279 // FAS /// ENST00000352159 //	FAS	NM_152871	1.59961e-10	0.499764	0.0748284	0.0746254	1.16692	1.16692	0.1 Gy up vs 0 Gy	6.43642e-11	1.89702	1.89702	1 Gy up vs 0 Gy	36.2585	9.143	0.462001	0.0582496	2.14542	1.35248	6.43012	1
59704	7959129	NM_006253 // PRKAB1 /// ENST00000539596 // PRKAB1 /// ENST00000545870 // PRKAB1 /// ENS	PRKAB1	NM_006253	1.63083e-10	0.34629	0.0406664	0.0366266	1.12265	1.12265	0.1 Gy up vs 0 Gy	4.91628e-11	1.50777	1.50777	1 Gy up vs 0 Gy	36.2117	3.68792	0.903645	0.0460151	2.52497	0.642878	2.597	1
197188	8112601	ENST00000296785 // ANKRA2 /// BC012917 // ANKRA2	ANKRA2	ENST00000296785	1.86011e-10	0.61401	0.00148363	0.000114331	1.27412	1.27412	0.1 Gy up vs 0 Gy	2.73274e-11	1.56867	1.56867	1 Gy up vs 0 Gy	35.8941	4.22556	0.257529	0.0151585	4.62355	1.36074	3.00193	1
32804	7929040	BC012479 // FAS /// ENST00000352159 // FAS /// NR_028035 // FAS /// NR_028036 // FAS //	FAS	BC012479	2.03478e-10	0.838128	0.00292061	0.05014	1.17861	1.17861	0.1 Gy up vs 0 Gy	6.79765e-11	1.85377	1.85377	1 Gy up vs 0 Gy	35.6784	8.3914	0.0421625	0.00495821	4.18273	2.4594	5.99748	1
211542	8128703	---		---	2.25612e-10	0.178753	0.00465572	0.000140304	1.92709	1.92709	0.1 Gy up vs 0 Gy	3.30467e-11	3.42123	3.42123	1 Gy up vs 0 Gy	35.4312	31.5263	1.85879	0.826965	3.88354	8.63885	22.6896	1
104320	8008925	ENST00000305921 // PPM1D /// NM_003620 // PPM1D /// ENST00000544712 // PPM1D /// ENST00	PPM1D	ENST00000305921	2.28824e-10	0.0652695	6.30258e-08	0.263266	1.05391	1.05391	0.1 Gy up vs 0 Gy	1.88871e-10	1.40168	1.40168	1 Gy up vs 0 Gy	35.3974	2.67367	3.54951	0.134053	12.4778	2.35621	1.92609	1
135688	8043976	ENST00000350198 // MAP4K4 /// ENST00000324219 // MAP4K4 /// ENST00000421882 // MAP4K4 /	MAP4K4	ENST00000350198	2.30704e-10	0.835178	0.00178676	3.49192e-05	1.32008	1.32008	0.1 Gy up vs 0 Gy	3.78145e-11	1.60062	1.60062	1 Gy up vs 0 Gy	35.3779	4.64546	0.0437361	0.00287149	4.50177	1.47782	3.3484	1
211377	8128517	NM_022091 // ASCC3 /// ENST00000369143 // ASCC3 /// BC125212 // ASCC3 /// BC125211 // A	ASCC3	NM_022091	2.33017e-10	0.415985	0.398397	4.69669e-05	2.19484	2.19484	0.1 Gy up vs 0 Gy	3.70014e-11	3.8922	3.8922	1 Gy up vs 0 Gy	35.3541	38.6914	0.672538	0.368012	1.05091	2.87528	27.9071	1
62278	7961988	ENST00000545344 // TM7SF3 /// ENST00000545303 // TM7SF3 /// ENST00000543655 // TM7SF3 /	TM7SF3	ENST00000545344	2.52172e-10	0.121578	0.0125256	0.000126162	1.31584	1.31584	0.1 Gy up vs 0 Gy	3.72661e-11	1.66287	1.66287	1 Gy up vs 0 Gy	35.1658	5.3918	2.47875	0.190027	3.25821	1.24891	3.90979	1
242624	8163679	NM_198186 // ASTN2 /// NM_014010 // ASTN2 /// ENST00000288520 // ASTN2 /// ENST00000361	ASTN2	NM_198186	3.17302e-10	0.270809	0.40452	0.115043	1.2265	1.2265	0.1 Gy up vs 0 Gy	1.50206e-10	2.54402	2.54402	1 Gy up vs 0 Gy	34.6217	19.6794	1.23939	0.35224	1.03989	1.47771	14.4945	1
238864	8159447	AL136644 // PHPT1 /// NM_014172 // PHPT1 /// NM_001135861 // PHPT1 /// ENST00000497413	PHPT1	AL136644	3.23853e-10	0.516506	5.62239e-09	0.828046	1.04461	1.04461	0.1 Gy up vs 0 Gy	9.30636e-10	3.9483	3.9483	1 Gy up vs 0 Gy	34.5736	48.4317	0.426783	0.298926	14.8341	51.9502	35.7212	1
9048	7902234	NM_001199742 // GADD45A /// NM_001199741 // GADD45A /// NM_001924 // GADD45A /// ENST00	GADD45A	NM_001199742	3.57426e-10	0.168308	9.85544e-10	0.188399	0.83374	-1.19941	0.1 Gy down vs 0 Gy	1.90183e-08	2.30039	2.30039	1 Gy up vs 0 Gy	34.3416	22.3943	1.95306	0.636799	16.6714	27.1787	16.6287	1
54384	7953213	ENST00000179259 // C12orf5 /// AY425618 // C12orf5 /// BC012340 // C12orf5 /// NM_02037	C12orf5	ENST00000179259	4.15385e-10	0.159251	0.550414	0.0251026	1.33734	1.33734	0.1 Gy up vs 0 Gy	1.04378e-10	2.54802	2.54802	1 Gy up vs 0 Gy	33.99	18.9035	2.04055	0.567423	0.80648	1.12131	14.1818	1
211372	8128512	ENST00000369162 // ASCC3 /// ENST00000324696 // ASCC3 /// ENST00000522650 // ASCC3 ///	ASCC3	ENST00000369162	4.3166e-10	0.153244	0.466687	0.00202312	1.51448	1.51448	0.1 Gy up vs 0 Gy	6.74158e-11	2.61553	2.61553	1 Gy up vs 0 Gy	33.9004	19.3363	2.10184	0.599429	0.934436	1.33247	14.5449	1
251083	8173300	NM_021783 // EDA2R /// ENST00000374719 // EDA2R /// ENST00000451436 // EDA2R	EDA2R	NM_021783	4.32399e-10	0.672318	0.168777	0.159627	1.18468	1.18468	0.1 Gy up vs 0 Gy	2.4074e-10	2.35485	2.35485	1 Gy up vs 0 Gy	33.8964	16.7545	0.180986	0.0447292	1.63049	2.01482	12.6043	1
175480	8088249				4.89785e-10	0.0186942	0.000244435	0.0116459	1.18237	1.18237	0.1 Gy up vs 0 Gy	9.99031e-11	1.60971	1.60971	1 Gy up vs 0 Gy	33.6069	4.82736	5.90102	0.423817	5.83951	2.097	3.66287	1
26980	7922524	ENST00000422603 // PTP4A1P7 /// ENST00000423476 // PTP4A1P7	PTP4A1P7	ENST00000422603	4.93009e-10	0.196734	0.00567989	0.0160127	1.11177	1.11177	0.1 Gy up vs 0 Gy	1.08408e-10	1.37078	1.37078	1 Gy up vs 0 Gy	33.5917	2.1296	1.7109	0.0542326	3.75693	0.595443	1.61662	1
210581	8127642	NM_001143958 // TMEM30A /// AK293225 // TMEM30A /// BC009006 // TMEM30A /// ENST0000047	TMEM30A	NM_001143958	5.15207e-10	0.142545	9.07073e-06	5.80955e-05	1.90584	1.90584	0.1 Gy up vs 0 Gy	8.4176e-11	3.00451	3.00451	1 Gy up vs 0 Gy	33.4897	25.3896	2.21826	0.840864	8.25312	15.6423	19.3323	1
161825	8073101	NM_181773 // APOBEC3H	APOBEC3H	NM_181773	5.21181e-10	0.957112	0.306621	0.0029224	1.60128	1.60128	0.1 Gy up vs 0 Gy	8.42468e-11	3.08502	3.08502	1 Gy up vs 0 Gy	33.463	26.6052	0.00292064	0.00116105	1.23481	2.45438	20.2741	1
194599	8109700	NM_004060 // CCNG1	CCNG1	NM_004060	5.35898e-10	0.849163	0.000587309	0.101183	1.22987	1.22987	0.1 Gy up vs 0 Gy	2.28186e-10	2.44902	2.44902	1 Gy up vs 0 Gy	33.3987	17.9867	0.0365401	0.00983928	5.2402	7.05523	13.7329	1
93440	7996784	NM_001076785 // SLC7A6 /// ENST00000561933 // SLC7A6OS /// NM_003983 // SLC7A6 /// ENST	SLC7A6	NM_001076785	6.59452e-10	0.324018	0.000475694	0.0045837	1.18445	1.18445	0.1 Gy up vs 0 Gy	1.12226e-10	1.52619	1.52619	1 Gy up vs 0 Gy	32.9214	3.7596	0.991745	0.0566282	5.38282	1.53678	2.91208	1
93438	7996782	ENST00000379152 // SLC7A6 /// BC028216 // SLC7A6 /// ENST00000567325 // SLC7A6 /// NM_0	SLC7A6	ENST00000379152	9.29729e-10	0.362176	0.00324614	0.000184502	1.34001	1.34001	0.1 Gy up vs 0 Gy	1.41533e-10	1.70447	1.70447	1 Gy up vs 0 Gy	32.1398	5.93359	0.845432	0.078041	4.11464	1.89909	4.70776	1
60799	7960325	AK310475 // DCP1B /// ENST00000397173 // DCP1B /// ENST00000536665 // DCP1B /// ENST000	DCP1B	AK310475	9.95947e-10	0.928709	0.747813	0.110189	1.16212	1.16212	0.1 Gy up vs 0 Gy	4.22734e-10	1.92205	1.92205	1 Gy up vs 0 Gy	31.9845	9.57711	0.00808434	0.00121035	0.53627	0.401438	7.63547	1
242582	8163633	ENST00000223795 // TNFSF8 /// L09753 // TNFSF8 /// BC093630 // TNFSF8	TNFSF8	ENST00000223795	1.12923e-09	0.860519	0.00952421	0.00021858	1.44331	1.44331	0.1 Gy up vs 0 Gy	1.71481e-10	1.95994	1.95994	1 Gy up vs 0 Gy	31.702	9.44531	0.031189	0.00464622	3.43016	2.55496	7.59747	1
161824	8073100	FJ376617 // APOBEC3H /// ENST00000421988 // APOBEC3H /// NM_181773 // APOBEC3H /// NM_0	APOBEC3H	FJ376617	1.16865e-09	0.465325	0.0249835	0.00215361	1.45271	1.45271	0.1 Gy up vs 0 Gy	1.80611e-10	2.32034	2.32034	1 Gy up vs 0 Gy	31.6251	14.7961	0.541153	0.126592	2.82757	3.30726	11.9304	1
204154	8120434	NM_003463 // PTP4A1 /// ENST00000370651 // PTP4A1 /// BC023975 // PTP4A1 /// BC045571 /	PTP4A1	NM_003463	1.30281e-09	0.830457	0.030244	0.16021	1.10488	1.10488	0.1 Gy up vs 0 Gy	6.66326e-10	1.62695	1.62695	1 Gy up vs 0 Gy	31.3822	5.38833	0.0463183	0.00397643	2.70884	1.16277	4.37836	1
42436	7939739	ENST00000378601 // DDB2 /// NM_000107 // DDB2 /// ENST00000256996 // DDB2 /// ENST00000	DDB2	ENST00000378601	1.32535e-09	0.83591	0.474929	3.74055e-05	1.54198	1.54198	0.1 Gy up vs 0 Gy	2.49175e-10	1.99512	1.99512	1 Gy up vs 0 Gy	31.3439	10.1005	0.0433429	0.00698356	0.921218	0.74215	8.2173	1
102697	8007107	AK304572 // IGFBP4 /// AK290810 // IGFBP4 /// XR_111692 // LOC100287562 /// ENST0000026	IGFBP4	AK304572	1.62756e-09	0.438213	0.00990322	0.965502	0.996197	-1.00382	0.1 Gy down vs 0 Gy	6.21484e-09	1.75111	1.75111	1 Gy up vs 0 Gy	30.8879	8.32279	0.610497	0.0822497	3.40562	2.29412	6.87102	1
32800	7929036	M67454 // FAS /// ENST00000352159 // FAS /// ENST00000355740 // FAS /// NM_000043 // FA	FAS	M67454	1.63763e-09	0.0664565	0.0012612	0.0239269	1.39166	1.39166	0.1 Gy up vs 0 Gy	3.75587e-10	2.74012	2.74012	1 Gy up vs 0 Gy	30.8743	21.8164	3.51743	1.24275	4.73046	8.35662	18.0189	1
211354	8128494	NM_006828 // ASCC3 /// ENST00000369162 // ASCC3	ASCC3	NM_006828	1.74086e-09	0.344327	0.0706622	0.000291546	2.0573	2.0573	0.1 Gy up vs 0 Gy	2.64523e-10	3.79312	3.79312	1 Gy up vs 0 Gy	30.7393	37.0608	0.911095	0.549231	2.1812	6.57442	30.7441	1
204156	8120436	AB451314 // PTP4A1 /// CR749458 // PTP4A1 /// ENST00000370650 // PTP4A1 /// ENST0000037	PTP4A1	AB451314	1.86725e-09	0.288838	0.00544024	0.0460576	1.10172	1.10172	0.1 Gy up vs 0 Gy	5.21961e-10	1.39431	1.39431	1 Gy up vs 0 Gy	30.5849	2.40639	1.14884	0.0451947	3.78433	0.744369	2.00631	1
237102	8157518	NM_001099679 // TRIM32 /// ENST00000411410 // TRIM32 /// ENST00000373983 // TRIM32 ///	TRIM32	NM_001099679	2.23481e-09	0.132556	0.0679703	0.223202	1.07788	1.07788	0.1 Gy up vs 0 Gy	1.35463e-09	1.5099	1.5099	1 Gy up vs 0 Gy	30.1911	3.9149	2.33645	0.151485	2.20544	0.714954	3.30661	1
230221	8149751	AF021232 // TNFRSF10D /// AF029761 // TNFRSF10D /// AY358285 // TNFRSF10D	TNFRSF10D	AF021232	2.24502e-09	0.651801	0.122273	0.000329236	2.05322	2.05322	0.1 Gy up vs 0 Gy	3.42218e-10	3.78317	3.78317	1 Gy up vs 0 Gy	30.1811	36.9135	0.206057	0.126011	1.83656	5.61559	31.1881	1
242580	8163631	L09753 // TNFSF8 /// BC111939 // TNFSF8	TNFSF8	L09753	2.37962e-09	0.896244	0.0356638	0.00995208	1.24375	1.24375	0.1 Gy up vs 0 Gy	4.39334e-10	1.77739	1.77739	1 Gy up vs 0 Gy	30.0541	6.99203	0.0171767	0.00199806	2.60648	1.51598	5.93252	1
112702	8018248	NM_001258015 // FDXR /// BC002960 // FDXR /// BC063493 // FDXR /// NR_047576 // FDXR //	FDXR	NM_001258015	2.63015e-09	0.916744	0.907478	0.156734	1.13866	1.13866	0.1 Gy up vs 0 Gy	1.2567e-09	1.84736	1.84736	1 Gy up vs 0 Gy	29.8365	8.53628	0.0110366	0.0015788	0.30533	0.218389	7.2956	1
161798	8073070	CR456394 // APOBEC3C /// ENST00000361441 // APOBEC3C /// BC011739 // APOBEC3C /// AF165	APOBEC3C	CR456394	2.67861e-09	0.191351	0.000965349	0.0306979	1.1996	1.1996	0.1 Gy up vs 0 Gy	6.42143e-10	1.76857	1.76857	1 Gy up vs 0 Gy	29.7969	7.00237	1.75343	0.206031	4.90748	2.88319	5.99259	1
93436	7996780	ENST00000379152 // SLC7A6 /// NM_003983 // SLC7A6 /// ENST00000567325 // SLC7A6 /// ENS	SLC7A6	ENST00000379152	3.44649e-09	0.344195	0.000524234	0.000574164	1.29541	1.29541	0.1 Gy up vs 0 Gy	5.20215e-10	1.63953	1.63953	1 Gy up vs 0 Gy	29.253	5.09076	0.911597	0.0793205	5.31697	2.31322	4.43765	1
211356	8128496	ENST00000324696 // ASCC3 /// ENST00000369162 // ASCC3 /// NM_006828 // ASCC3	ASCC3	ENST00000324696	3.66199e-09	0.519982	0.730091	0.00103574	1.64474	1.64474	0.1 Gy up vs 0 Gy	5.48863e-10	2.72195	2.72195	1 Gy up vs 0 Gy	29.1229	20.8701	0.419722	0.150391	0.559951	1.00318	18.2739	1
12601	7906390	ENST00000392254 // PYHIN1 /// ENST00000392252 // PYHIN1 /// ENST00000368135 // PYHIN1 /	PYHIN1	ENST00000392254	4.19816e-09	0.00458382	1.29981e-06	0.129246	1.114	1.114	0.1 Gy up vs 0 Gy	1.73806e-09	1.59982	1.59982	1 Gy up vs 0 Gy	28.831	4.95369	8.79608	0.755663	9.81353	4.21536	4.38136	1
122478	8029142	NM_001783 // CD79A /// ENST00000221972 // CD79A /// M86921 // CD79A /// M80462 // CD79A	CD79A	NM_001783	4.28027e-09	2.5722e-05	8.41927e-09	0.224192	0.89976	-1.11141	0.1 Gy down vs 0 Gy	2.46754e-09	0.566321	-1.76578	1 Gy down vs 0 Gy	28.7897	7.43779	21.4146	2.76621	14.4252	9.31685	6.58789	1
93433	7996777	NM_003983 // SLC7A6 /// BC028216 // SLC7A6 /// NM_001076785 // SLC7A6 /// ENST000002193	SLC7A6	NM_003983	4.41859e-09	0.494537	5.45973e-06	0.00725573	1.16757	1.16757	0.1 Gy up vs 0 Gy	7.59139e-10	1.46719	1.46719	1 Gy up vs 0 Gy	28.7221	3.08868	0.473418	0.0254549	8.65034	2.32558	2.74219	1
62274	7961984	BC005176 // TM7SF3 /// ENST00000343028 // TM7SF3	TM7SF3	BC005176	4.91088e-09	0.583715	0.0578106	0.0312382	1.14378	1.14378	0.1 Gy up vs 0 Gy	1.14446e-09	1.51202	1.51202	1 Gy up vs 0 Gy	28.4979	3.67411	0.304127	0.0196048	2.30632	0.743358	3.2876	1
60797	7960323	ENST00000397173 // DCP1B /// ENST00000536665 // DCP1B /// ENST00000540622 // DCP1B ///	DCP1B	ENST00000397173	5.12129e-09	0.610299	0.0724441	0.115861	1.13257	1.13257	0.1 Gy up vs 0 Gy	1.97431e-09	1.68178	1.68178	1 Gy up vs 0 Gy	28.4092	6.03201	0.262973	0.027918	2.16565	1.14956	5.41432	1
154488	8064845	NM_182649 // PCNA /// NM_002592 // PCNA /// ENST00000379160 // PCNA /// ENST00000379143	PCNA	NM_182649	5.31855e-09	0.290353	5.78545e-12	0.186081	0.721619	-1.38577	0.1 Gy down vs 0 Gy	2.31678e-07	3.79128	3.79128	1 Gy up vs 0 Gy	28.3293	58.8416	1.14156	1.18555	22.868	118.745	52.9649	1
197189	8112602	AF251051 // ANKRA2 /// ENST00000296785 // ANKRA2 /// ENST00000504641 // ANKRA2 /// ENST	ANKRA2	AF251051	6.83639e-09	0.160364	0.0226143	0.001497	1.28434	1.28434	0.1 Gy up vs 0 Gy	1.03638e-09	1.66549	1.66549	1 Gy up vs 0 Gy	27.8019	5.41671	2.02948	0.197704	2.88953	1.40743	4.96822	1
38090	7934912	AK300664 // ACTA2 /// BC093052 // ACTA2 /// BC017554 // ACTA2 /// AY692464 // ACTA2 ///	ACTA2	AK300664	6.95349e-09	0.122477	9.74448e-07	0.00102141	1.5479	1.5479	0.1 Gy up vs 0 Gy	1.05448e-09	2.35685	2.35685	1 Gy up vs 0 Gy	27.7665	15.2997	2.46655	0.679553	10.0545	13.8504	14.0509	1
70892	7971564				7.02864e-09	0.599718	0.109803	0.0148237	1.07247	1.07247	0.1 Gy up vs 0 Gy	1.34329e-09	1.2068	1.2068	1 Gy up vs 0 Gy	27.744	0.74824	0.278894	0.0037608	1.90464	0.128418	0.68772	1
251084	8173301	ENST00000396050 // EDA2R /// AK299018 // EDA2R /// AF298812 // EDA2R /// ENST0000045143	EDA2R	ENST00000396050	7.10403e-09	0.379844	0.184147	0.147243	1.08498	1.08498	0.1 Gy up vs 0 Gy	3.03354e-09	1.43931	1.43931	1 Gy up vs 0 Gy	27.7217	2.98457	0.784769	0.0422449	1.57408	0.42367	2.74538	1
211714	8128897	---		---	7.44972e-09	0.11027	5.78214e-07	9.67088e-05	1.32567	1.32567	0.1 Gy up vs 0 Gy	1.41315e-09	1.56934	1.56934	1 Gy up vs 0 Gy	27.6227	4.29816	2.64151	0.205513	10.4975	4.08361	3.96787	1
40919	7938038	ENST00000545338 // TRIM22 /// ENST00000460454 // TRIM22 /// NM_006074 // TRIM22 /// AK2	TRIM22	ENST00000545338	8.01062e-09	0.170469	0.39328	0.00221288	1.56633	1.56633	0.1 Gy up vs 0 Gy	1.22792e-09	2.57716	2.57716	1 Gy up vs 0 Gy	27.4716	18.6671	1.933	0.656738	1.06022	1.80105	17.3273	1
231207	8150852	ENST00000519780 // TMEM68 /// ENST00000334667 // TMEM68 /// ENST00000517576 // TMEM68	TMEM68	ENST00000519780	8.04735e-09	0.994091	0.027462	0.0136752	1.13349	1.13349	0.1 Gy up vs 0 Gy	1.5062e-09	1.39242	1.39242	1 Gy up vs 0 Gy	27.4621	2.31686	5.53862e-05	2.33634e-06	2.76878	0.583975	2.15132	1
161823	8073099	NM_001166003 // APOBEC3H /// ENST00000421988 // APOBEC3H /// ENST00000442487 // APOBEC3	APOBEC3H	NM_001166003	8.19683e-09	0.743319	0.0903815	0.0447284	1.22086	1.22086	0.1 Gy up vs 0 Gy	2.07344e-09	1.90888	1.90888	1 Gy up vs 0 Gy	27.4239	9.03948	0.108402	0.0178658	2.02717	1.67049	8.40531	1
135659	8043947	AF096300 // MAP4K4 /// NM_001242559 // MAP4K4 /// NM_001242560 // MAP4K4 /// AK296396 /	MAP4K4	AF096300	8.59597e-09	0.0042509	2.80751e-08	1.68986e-05	1.25618	1.25618	0.1 Gy up vs 0 Gy	2.51417e-09	1.37402	1.37402	1 Gy up vs 0 Gy	27.3253	2.20769	8.95809	0.361874	13.2423	2.6747	2.06021	1
211548	8128709	---		---	8.80782e-09	0.70516	0.0753496	0.48273	1.1254	1.1254	0.1 Gy up vs 0 Gy	9.16565e-09	2.86124	2.86124	1 Gy up vs 0 Gy	27.2749	26.6886	0.144774	0.070831	2.14109	5.23764	24.9518	1
242634	8163689	NM_198186 // ASTN2 /// NM_001184735 // ASTN2 /// BC029272 // ASTN2 /// BC146756 // ASTN	ASTN2	NM_198186	9.29576e-09	0.108576	0.184713	0.141954	1.34279	1.34279	0.1 Gy up vs 0 Gy	3.8118e-09	3.62216	3.62216	1 Gy up vs 0 Gy	27.1635	37.1798	2.6675	1.82556	1.57209	5.37945	34.9029	1
232099	8151896	NM_001135733 // TP53INP1 /// NM_033285 // TP53INP1 /// ENST00000448464 // TP53INP1 ///	TP53INP1	NM_001135733	9.37294e-09	0.000852687	4.83682e-08	0.00112521	1.29324	1.29324	0.1 Gy up vs 0 Gy	1.42901e-09	1.65466	1.65466	1 Gy up vs 0 Gy	27.1464	5.27921	12.5629	1.22157	12.7255	6.18688	4.95904	1
38862	7935752	NR_046315 // BLOC1S2 /// ENST00000358848 // BLOC1S2 /// ENST00000441611 // BLOC1S2 ///	BLOC1S2	NR_046315	9.80547e-09	0.229113	0.00158386	0.747512	1.01648	1.01648	0.1 Gy up vs 0 Gy	1.7566e-08	1.36259	1.36259	1 Gy up vs 0 Gy	27.0533	2.41722	1.48169	0.0661948	4.58066	1.02321	2.27843	1
38121	7934947				9.83192e-09	0.669741	0.42464	0.0319826	1.16318	1.16318	0.1 Gy up vs 0 Gy	2.22342e-09	1.57748	1.57748	1 Gy up vs 0 Gy	27.0478	4.45551	0.184028	0.0151572	1.00454	0.413688	4.20054	1
47095	7944987	ENST00000531350 // EI24 /// ENST00000534430 // EI24 /// ENST00000525737 // EI24 /// ENS	EI24	ENST00000531350	9.93029e-09	0.461048	0.00502744	0.000356048	1.23633	1.23633	0.1 Gy up vs 0 Gy	1.61748e-09	1.45223	1.45223	1 Gy up vs 0 Gy	27.0273	2.91192	0.551658	0.0297179	3.83457	1.03284	2.74737	1
16998	7911288	BC137245 // OR2G6 /// NM_001013355 // OR2G6 /// ENST00000343414 // OR2G6 /// BC137266 /	OR2G6	BC137245	1.03602e-08	0.00148413	0.0313889	0.876668	0.9946	-1.00543	0.1 Gy down vs 0 Gy	4.03631e-08	1.22808	1.22808	1 Gy up vs 0 Gy	26.94	1.13821	11.2867	0.23843	2.68576	0.283682	1.07737	1
64286	7964200	ENST00000494345 // GLS2 /// ENST00000486433 // GLS2 /// ENST00000311966 // GLS2 /// AF2	GLS2	ENST00000494345	1.04142e-08	0.785805	0.113936	0.208854	1.24233	1.24233	0.1 Gy up vs 0 Gy	5.32651e-09	2.99226	2.99226	1 Gy up vs 0 Gy	26.9294	27.4359	0.0746366	0.0380202	1.88129	4.79169	25.9796	1
57775	7956993				1.14492e-08	0.596159	0.326821	0.0638642	1.50951	1.50951	0.1 Gy up vs 0 Gy	3.21772e-09	4.15872	4.15872	1 Gy up vs 0 Gy	26.7349	44.2862	0.284384	0.23554	1.19081	4.9314	42.2406	1
60798	7960324	ENST00000397173 // DCP1B /// NM_152640 // DCP1B /// ENST00000536665 // DCP1B /// ENST00	DCP1B	ENST00000397173	1.24523e-08	0.363372	0.0335304	0.0193499	1.27418	1.27418	0.1 Gy up vs 0 Gy	2.45857e-09	1.94365	1.94365	1 Gy up vs 0 Gy	26.5631	9.37212	0.841197	0.148397	2.64478	2.33285	8.99701	1
59703	7959128	ENST00000540121 // PRKAB1 /// ENST00000545223 // PRKAB1 /// ENST00000545870 // PRKAB1 /	PRKAB1	ENST00000540121	1.27845e-08	0.859651	0.00112118	0.32994	1.06682	1.06682	0.1 Gy up vs 0 Gy	9.00118e-09	1.51294	1.51294	1 Gy up vs 0 Gy	26.5094	4.01823	0.0315824	0.0023936	4.80822	1.82205	3.86523	1
234502	8154567	AY312516 // ACER2 /// BC092487 // ACER2	ACER2	AY312516	1.47622e-08	0.504506	0.000776428	0.00375987	1.44841	1.44841	0.1 Gy up vs 0 Gy	2.32306e-09	2.24745	2.24745	1 Gy up vs 0 Gy	26.2169	13.6754	0.451819	0.11784	5.0527	6.58902	13.3014	1
175483	8088252				1.57387e-08	0.857957	0.0354563	0.635974	1.02666	1.02666	0.1 Gy up vs 0 Gy	2.14881e-08	1.39905	1.39905	1 Gy up vs 0 Gy	26.0871	2.79197	0.0323581	0.00173156	2.6101	0.698363	2.72913	1
26828	7922344	BC041663 // TNFSF4 /// ENST00000367718 // TNFSF4	TNFSF4	BC041663	1.62503e-08	0.203306	0.1119	0.466385	1.10779	1.10779	0.1 Gy up vs 0 Gy	1.54348e-08	2.36168	2.36168	1 Gy up vs 0 Gy	26.0225	17.7499	1.66084	0.566429	1.89268	3.2275	17.3936	1
12603	7906392	BC020822 // PYHIN1 /// ENST00000368135 // PYHIN1	PYHIN1	BC020822	1.64776e-08	0.0129541	0.00593722	0.115647	1.15634	1.15634	0.1 Gy up vs 0 Gy	5.83002e-09	1.78857	1.78857	1 Gy up vs 0 Gy	25.9944	7.50557	6.6328	0.95757	3.72879	2.69161	7.36282	1
93431	7996775	AK310866 // SLC7A6 /// NM_003983 // SLC7A6 /// ENST00000566579 // SLC7A6 /// ENST000005	SLC7A6	AK310866	1.8423e-08	0.520652	0.00773659	0.000613956	1.25002	1.25002	0.1 Gy up vs 0 Gy	2.96053e-09	1.49472	1.49472	1 Gy up vs 0 Gy	25.7695	3.37348	0.41837	0.0273843	3.56118	1.16548	3.33819	1
17866	7912251				2.04233e-08	0.376144	0.167137	0.345934	1.02694	1.02694	0.1 Gy up vs 0 Gy	1.43696e-08	1.18846	1.18846	1 Gy up vs 0 Gy	25.5627	0.699709	0.797139	0.0109097	1.63679	0.112006	0.697992	1
65614	7965682	NM_201612 // IKBIP /// ENST00000420861 // IKBIP /// ENST00000342502 // IKBIP /// NM_201	IKBIP	NM_201612	2.11726e-08	0.712123	0.000277553	0.261744	0.874273	-1.14381	0.1 Gy down vs 0 Gy	5.17225e-07	1.86628	1.86628	1 Gy up vs 0 Gy	25.4906	12.5259	0.137692	0.0338304	5.75162	7.06574	12.5305	1
12602	7906391	AY185344 // PYHIN1 /// ENST00000392254 // PYHIN1 /// ENST00000392252 // PYHIN1 /// NM_1	PYHIN1	AY185344	2.32645e-08	0.0580377	1.05773e-06	0.759219	1.02419	1.02419	0.1 Gy up vs 0 Gy	3.93248e-08	1.58334	1.58334	1 Gy up vs 0 Gy	25.3026	5.33618	3.75991	0.396473	9.98562	5.26479	5.37782	1
230222	8149752	NM_003840 // TNFRSF10D /// BC052270 // TNFRSF10D /// AY358285 // TNFRSF10D /// AF023849	TNFRSF10D	NM_003840	2.56704e-08	0.227743	0.277278	0.0282104	1.28997	1.28997	0.1 Gy up vs 0 Gy	5.36075e-09	2.06383	2.06383	1 Gy up vs 0 Gy	25.1069	11.1844	1.49057	0.332002	1.30333	1.45149	11.3595	1
211715	8128898	---		---	2.65117e-08	0.678389	0.0042528	1.51999e-05	1.3959	1.3959	0.1 Gy up vs 0 Gy	1.01106e-08	1.54832	1.54832	1 Gy up vs 0 Gy	25.0429	4.27129	0.173934	0.014833	3.94137	1.68059	4.34925	1
26830	7922346	BC041663 // TNFSF4 /// ENST00000281834 // TNFSF4 /// ENST00000545292 // TNFSF4	TNFSF4	BC041663	2.65175e-08	0.098847	0.000220651	0.0773206	1.28614	1.28614	0.1 Gy up vs 0 Gy	7.6091e-09	2.42254	2.42254	1 Gy up vs 0 Gy	25.0425	17.103	2.8263	0.965124	5.91057	10.0917	17.4155	1
211731	8128914	---		---	2.73983e-08	0.789054	0.0396643	0.694332	1.02477	1.02477	0.1 Gy up vs 0 Gy	3.99938e-08	1.44268	1.44268	1 Gy up vs 0 Gy	24.9778	3.35556	0.0723335	0.00485872	2.54046	0.853228	3.42572	1
54387	7953216	BC012340 // C12orf5 /// ENST00000179259 // C12orf5 /// ENST00000537251 // C12orf5 /// N	C12orf5	BC012340	2.89257e-08	0.0336633	0.465871	0.0660743	1.28333	1.28333	0.1 Gy up vs 0 Gy	7.7741e-09	2.31921	2.31921	1 Gy up vs 0 Gy	24.8705	15.3794	4.76552	1.47345	0.935753	1.44662	15.7687	1
62275	7961985	ENST00000545303 // TM7SF3 /// ENST00000545344 // TM7SF3 /// ENST00000343028 // TM7SF3 /	TM7SF3	ENST00000545303	3.44288e-08	0.454972	0.0405309	0.00091187	1.38376	1.38376	0.1 Gy up vs 0 Gy	5.54056e-09	1.80747	1.80747	1 Gy up vs 0 Gy	24.5276	7.31119	0.566857	0.0844842	2.52704	1.88315	7.60103	1
211363	8128503	BC026066 // ASCC3 /// ENST00000522650 // ASCC3	ASCC3	BC026066	3.54285e-08	0.50832	0.090625	0.0437796	1.61282	1.61282	0.1 Gy up vs 0 Gy	8.20913e-09	4.31076	4.31076	1 Gy up vs 0 Gy	24.4715	45.8506	0.443751	0.415712	2.02548	9.4875	47.7776	1
47094	7944986	ENST00000531350 // EI24 /// ENST00000534430 // EI24 /// ENST00000525737 // EI24 /// ENS	EI24	ENST00000531350	3.62242e-08	0.40125	0.00126025	0.00140423	1.21296	1.21296	0.1 Gy up vs 0 Gy	5.70592e-09	1.44257	1.44257	1 Gy up vs 0 Gy	24.428	2.79678	0.716498	0.0410161	4.73096	1.35413	2.91951	1
135665	8043953	NM_001242560 // MAP4K4 /// NM_004834 // MAP4K4 /// NM_145687 // MAP4K4 /// ENST00000350	MAP4K4	NM_001242560	3.84383e-08	0.00091126	6.75506e-06	0.0657533	1.08299	1.08299	0.1 Gy up vs 0 Gy	1.01375e-08	1.30431	1.30431	1 Gy up vs 0 Gy	24.312	1.53174	12.4081	0.390878	8.48288	1.33613	1.60659	1
112695	8018241	BC002960 // FDXR /// NM_001258014 // FDXR /// NM_024417 // FDXR /// ENST00000420580 //	FDXR	BC002960	4.2745e-08	0.509269	0.562297	0.0197023	1.28615	1.28615	0.1 Gy up vs 0 Gy	8.08346e-09	1.93661	1.93661	1 Gy up vs 0 Gy	24.105	9.2302	0.441758	0.0845784	0.789279	0.755572	9.76439	1
38086	7934908	J05192 // ACTA2 /// NM_001613 // ACTA2 /// NM_001141945 // ACTA2 /// ENST00000544901 //	ACTA2	J05192	4.82706e-08	0.435622	0.0926547	0.0568935	1.35005	1.35005	0.1 Gy up vs 0 Gy	1.19482e-08	2.6092	2.6092	1 Gy up vs 0 Gy	23.869	19.8581	0.617477	0.256858	2.01157	4.18387	21.215	1
171146	8083462	NM_002886 // RAP2B /// ENST00000323534 // RAP2B	RAP2B	NM_002886	4.9252e-08	0.0561656	0.000696355	0.0526281	1.09441	1.09441	0.1 Gy up vs 0 Gy	1.18714e-08	1.32728	1.32728	1 Gy up vs 0 Gy	23.8301	1.72701	3.81908	0.138388	5.12562	0.928659	1.84803	1
242585	8163636				5.01604e-08	0.641314	0.00131193	8.01046e-05	1.75219	1.75219	0.1 Gy up vs 0 Gy	1.26187e-08	2.25321	2.25321	1 Gy up vs 0 Gy	23.7947	14.2667	0.219636	0.0658438	4.70446	7.05165	15.2891	1
135682	8043970	NM_001242560 // MAP4K4 /// NM_001242559 // MAP4K4 /// NM_145686 // MAP4K4 /// NM_004834	MAP4K4	NM_001242560	5.51738e-08	0.0274294	0.00449513	0.000560543	1.21443	1.21443	0.1 Gy up vs 0 Gy	9.57157e-09	1.39304	1.39304	1 Gy up vs 0 Gy	23.6109	2.30522	5.15534	0.251667	3.90595	0.953381	2.48966	1
252175	8174535	NM_014289 // CAPN6 /// ENST00000541758 // CAPN6 /// ENST00000324068 // CAPN6 /// BC0007	CAPN6	NM_014289	5.63381e-08	0.157312	0.000226514	0.0347572	1.21627	1.21627	0.1 Gy up vs 0 Gy	1.19688e-08	1.75395	1.75395	1 Gy up vs 0 Gy	23.5707	6.73181	2.06003	0.294173	5.89235	4.20714	7.28282	1
194600	8109701	ENST00000340828 // CCNG1 /// ENST00000393929 // CCNG1 /// ENST00000512163 // CCNG1 ///	CCNG1	ENST00000340828	6.30958e-08	0.384156	0.063984	0.0296352	1.35071	1.35071	0.1 Gy up vs 0 Gy	1.28269e-08	2.30236	2.30236	1 Gy up vs 0 Gy	23.3532	14.7753	0.770574	0.243767	2.24313	3.548	16.1336	1
57772	7956990	ENST00000311420 // MDM2	MDM2	ENST00000311420	6.36717e-08	0.100605	0.00787439	2.95777e-06	1.38863	1.38863	0.1 Gy up vs 0 Gy	7.14577e-08	1.43462	1.43462	1 Gy up vs 0 Gy	23.3358	3.19633	2.79634	0.191509	3.55004	1.21563	3.49276	1
93437	7996781	BC028216 // SLC7A6 /// ENST00000567325 // SLC7A6 /// NM_001076785 // SLC7A6 /// ENST000	SLC7A6	BC028216	6.41447e-08	0.47679	0.182007	0.0074311	1.22971	1.22971	0.1 Gy up vs 0 Gy	1.05211e-08	1.59053	1.59053	1 Gy up vs 0 Gy	23.3216	4.49659	0.51375	0.0495274	1.58166	0.762392	4.91659	1
181545	8095030	ENST00000505320 // SPATA18 /// ENST00000511028 // SPATA18 /// ENST00000419395 // SPATA1	SPATA18	ENST00000505320	6.51826e-08	0.094982	0.0587226	0.0614512	1.18598	1.18598	0.1 Gy up vs 0 Gy	1.62816e-08	1.73028	1.73028	1 Gy up vs 0 Gy	23.2909	6.49504	2.89433	0.403565	2.29658	1.60109	7.11108	1
161826	8073102	NM_181773 // APOBEC3H /// ENST00000442487 // APOBEC3H	APOBEC3H	NM_181773	6.55075e-08	0.638451	0.00147351	0.0530757	1.26656	1.26656	0.1 Gy up vs 0 Gy	1.55911e-08	2.08514	2.08514	1 Gy up vs 0 Gy	23.2814	11.6207	0.223436	0.055763	4.62805	5.77513	12.7281	1
60795	7960321	ENST00000280665 // DCP1B /// AY146652 // DCP1B /// AK299203 // DCP1B /// BC043437 // DC	DCP1B	ENST00000280665	6.67884e-08	0.641485	1.17453e-05	0.844357	1.02417	1.02417	0.1 Gy up vs 0 Gy	1.20965e-07	1.97919	1.97919	1 Gy up vs 0 Gy	23.2444	11.9379	0.219411	0.056343	8.05367	10.3406	13.0964	1
60800	7960326	AK299203 // DCP1B /// AY146652 // DCP1B /// AK310475 // DCP1B /// ENST00000280665 // DC	DCP1B	AK299203	6.73298e-08	0.706688	0.00366549	0.296475	1.14892	1.14892	0.1 Gy up vs 0 Gy	3.77803e-08	2.18379	2.18379	1 Gy up vs 0 Gy	23.2289	14.1041	0.143203	0.0434749	4.03657	6.12729	15.483	1
62230	7961936	D26350 // ITPR2 /// ENST00000381340 // ITPR2 /// NM_002223 // ITPR2 /// ENST00000545902	ITPR2	D26350	6.7431e-08	0.928227	0.000461204	0.886885	0.993221	-1.00682	0.1 Gy down vs 0 Gy	2.13508e-07	1.29885	1.29885	1 Gy up vs 0 Gy	23.2261	1.84306	0.00819416	0.000325117	5.40383	1.07203	2.02351	1
15833	7909950	ENST00000360827 // FAM177B /// NM_207468 // FAM177B /// ENST00000434700 // FAM177B ///	FAM177B	ENST00000360827	7.44134e-08	0.000122269	0.00221643	0.984083	0.997472	-1.00253	0.1 Gy down vs 0 Gy	1.77269e-07	0.49666	-2.01345	1 Gy down vs 0 Gy	23.0382	12.8736	17.3038	4.83465	4.36136	6.09276	14.2493	1
65089	7965096	ENST00000339887 // E2F7 /// NM_203394 // E2F7 /// ENST00000322886 // E2F7 /// BC136367	E2F7	ENST00000339887	7.87319e-08	0.310203	0.749878	0.359954	1.05263	1.05263	0.1 Gy up vs 0 Gy	5.09528e-08	1.38446	1.38446	1 Gy up vs 0 Gy	22.9309	2.47801	1.05061	0.0567668	0.533504	0.144132	2.75564	1
56382	7955446	BC008180 // METTL7A /// ENST00000332160 // METTL7A /// AF113007 // METTL7A /// ENST0000	METTL7A	BC008180	8.06991e-08	0.204028	0.00145204	0.752822	0.981264	-1.01909	0.1 Gy down vs 0 Gy	3.4059e-07	1.37876	1.37876	1 Gy up vs 0 Gy	22.884	2.86246	1.65546	0.103537	4.63769	1.45027	3.18968	1
62276	7961986	AB032470 // TM7SF3 /// BC005176 // TM7SF3 /// ENST00000535260 // TM7SF3 /// ENST0000054	TM7SF3	AB032470	8.08485e-08	0.682952	0.183971	0.0195772	1.18587	1.18587	0.1 Gy up vs 0 Gy	1.4961e-08	1.54691	1.54691	1 Gy up vs 0 Gy	22.8805	4.01178	0.168743	0.0147933	1.5747	0.690253	4.47107	1
203652	8119872	ENST00000372226 // POLH /// ENST00000372236 // POLH /// AK025631 // POLH	POLH	ENST00000372226	8.41454e-08	0.763905	0.00424525	0.0156692	1.43776	1.43776	0.1 Gy up vs 0 Gy	1.49938e-08	2.44916	2.44916	1 Gy up vs 0 Gy	22.8048	16.8596	0.0911846	0.0337065	3.94251	7.28676	18.8522	1
135689	8043977	ENST00000324219 // MAP4K4 /// ENST00000302217 // MAP4K4 /// ENST00000350198 // MAP4K4 /	MAP4K4	ENST00000324219	8.82482e-08	0.0520825	0.00740517	0.0336087	1.09641	1.09641	0.1 Gy up vs 0 Gy	1.8231e-08	1.29419	1.29419	1 Gy up vs 0 Gy	22.7147	1.41446	3.95598	0.123171	3.58884	0.558701	1.58791	1
211726	8128909	---		---	8.91352e-08	0.182732	0.00372079	0.0861377	1.09905	1.09905	0.1 Gy up vs 0 Gy	2.47377e-08	1.38553	1.38553	1 Gy up vs 0 Gy	22.6958	2.31755	1.82458	0.0931572	4.02696	1.02802	2.6039	1
40920	7938039	AK290434 // TRIM22 /// ENST00000425490 // TRIM22 /// AL360187 // TRIM22 /// AK298934 //	TRIM22	AK290434	9.25581e-08	0.4784	0.0262846	0.00150576	1.33344	1.33344	0.1 Gy up vs 0 Gy	1.5083e-08	1.69717	1.69717	1 Gy up vs 0 Gy	22.6246	5.83566	0.509988	0.0657717	2.79601	1.80297	6.57732	1
135664	8043952	NM_001242560 // MAP4K4 /// NM_001242559 // MAP4K4 /// NM_145686 // MAP4K4 /// NM_004834	MAP4K4	NM_001242560	9.39701e-08	0.00231775	0.000196031	0.241296	1.06675	1.06675	0.1 Gy up vs 0 Gy	4.42857e-08	1.37887	1.37887	1 Gy up vs 0 Gy	22.596	2.35289	10.285	0.535479	5.993	1.56011	2.65527	1
60796	7960322	AK299203 // DCP1B /// ENST00000543381 // DCP1B /// NM_152640 // DCP1B /// ENST000003971	DCP1B	AK299203	1.00761e-07	0.624853	0.281766	0.238236	1.0995	1.0995	0.1 Gy up vs 0 Gy	4.68199e-08	1.59583	1.59583	1 Gy up vs 0 Gy	22.4646	4.97484	0.242032	0.0267993	1.29246	0.715547	5.64703	1
211362	8128502	NM_006828 // ASCC3 /// ENST00000369162 // ASCC3 /// ENST00000324696 // ASCC3	ASCC3	NM_006828	1.06314e-07	0.937343	0.818294	0.0741479	1.57128	1.57128	0.1 Gy up vs 0 Gy	2.75841e-08	4.44021	4.44021	1 Gy up vs 0 Gy	22.3638	48.1639	0.00624083	0.00672029	0.440259	2.37042	54.9182	1
103837	8008387	NM_017957 // EPN3 /// ENST00000268933 // EPN3	EPN3	NM_017957	1.25225e-07	0.718728	0.634003	0.0931963	1.22961	1.22961	0.1 Gy up vs 0 Gy	3.51169e-08	2.05294	2.05294	1 Gy up vs 0 Gy	22.0575	11.2873	0.131161	0.0335589	0.68899	0.88143	13.0489	1
47090	7944982	ENST00000525737 // EI24 /// ENST00000527628 // EI24 /// ENST00000535422 // EI24 /// ENS	EI24	ENST00000525737	1.25346e-07	0.897939	0.0403918	0.141007	1.13972	1.13972	0.1 Gy up vs 0 Gy	4.23395e-08	1.67627	1.67627	1 Gy up vs 0 Gy	22.0557	5.91501	0.0166168	0.00222819	2.52918	1.69572	6.83872	1
195737	8110974	BC001573 // CMBL /// ENST00000296658 // CMBL /// NM_138809 // CMBL	CMBL	BC001573	1.27709e-07	0.263123	0.539248	0.102677	1.17153	1.17153	0.1 Gy up vs 0 Gy	3.72319e-08	1.76067	1.76067	1 Gy up vs 0 Gy	22.0209	7.00492	1.28037	0.203645	0.822828	0.654362	8.11164	1
251087	8173304	AF298812 // EDA2R /// NM_001199687 // EDA2R /// NM_021783 // EDA2R /// ENST00000456230	EDA2R	AF298812	1.30769e-07	0.391712	0.118774	0.000646114	1.3015	1.3015	0.1 Gy up vs 0 Gy	2.38195e-08	1.55061	1.55061	1 Gy up vs 0 Gy	21.9768	4.04821	0.746247	0.0687309	1.85496	0.85423	4.69721	1
237103	8157519	NM_001099679 // TRIM32 /// NM_012210 // TRIM32 /// ENST00000373983 // TRIM32 /// BC0031	TRIM32	NM_001099679	1.42465e-07	0.992282	0.0422157	0.491571	1.06279	1.06279	0.1 Gy up vs 0 Gy	1.17246e-07	1.64285	1.64285	1 Gy up vs 0 Gy	21.8175	5.90847	9.44836e-05	1.27937e-05	2.50175	1.69376	6.90573	1
211727	8128910	---		---	1.45182e-07	0.696651	0.0476101	0.00773723	1.27168	1.27168	0.1 Gy up vs 0 Gy	2.38109e-08	1.68957	1.68957	1 Gy up vs 0 Gy	21.7825	5.73593	0.153707	0.0202376	2.42705	1.59777	6.71485	1
40923	7938042	AK290434 // TRIM22 /// AK298934 // TRIM22 /// AL360134 // TRIM22 /// BC022281 // TRIM22	TRIM22	AK290434	1.5777e-07	0.912079	0.000778144	0.000112882	1.44228	1.44228	0.1 Gy up vs 0 Gy	4.34711e-08	1.67588	1.67588	1 Gy up vs 0 Gy	21.6286	5.80826	0.0123135	0.00165337	5.05122	3.39121	6.84791	1
26829	7922345	ENST00000281834 // TNFSF4 /// ENST00000367718 // TNFSF4 /// AK297932 // TNFSF4	TNFSF4	ENST00000281834	1.65051e-07	0.00834684	7.52718e-05	0.143062	1.23214	1.23214	0.1 Gy up vs 0 Gy	5.50816e-08	2.26946	2.26946	1 Gy up vs 0 Gy	21.5453	14.8766	7.53211	2.60038	6.67174	11.5167	17.6072	1
211712	8128895	---		---	1.67177e-07	0.858628	3.16844e-05	0.871006	1.01024	1.01024	0.1 Gy up vs 0 Gy	2.91502e-07	1.4021	1.4021	1 Gy up vs 0 Gy	21.5217	2.93731	0.0320497	0.0021871	7.30438	2.49229	3.48028	1
122477	8029141	ENST00000221972 // CD79A /// ENST00000444740 // CD79A /// NM_001783 // CD79A /// NM_021	CD79A	ENST00000221972	1.68887e-07	0.0168801	0.000180769	0.602787	1.04821	1.04821	0.1 Gy up vs 0 Gy	9.66376e-07	0.631626	-1.58322	1 Gy down vs 0 Gy	21.5029	6.09504	6.1029	0.86494	6.04966	4.28697	7.22803	1
47097	7944990	---		---	1.79562e-07	0.550014	0.000290918	0.0533147	1.12366	1.12366	0.1 Gy up vs 0 Gy	4.06542e-08	1.4172	1.4172	1 Gy up vs 0 Gy	21.3901	2.60461	0.362089	0.0220453	5.71918	1.74102	3.10507	1
112691	8018237	BC063493 // FDXR /// NM_001258013 // FDXR /// J03826 // FDXR /// ENST00000420580 // FDX	FDXR	BC063493	1.84505e-07	0.833837	0.000504355	0.5255	1.09026	1.09026	0.1 Gy up vs 0 Gy	1.59199e-07	2.12337	2.12337	1 Gy up vs 0 Gy	21.3402	13.6699	0.0444616	0.0142404	5.34314	8.55666	16.3346	1
12608	7906397	ENST00000368138 // PYHIN1 /// ENST00000392254 // PYHIN1 /// ENST00000392252 // PYHIN1 /	PYHIN1	ENST00000368138	2.00907e-07	0.00256618	6.53412e-05	0.166316	1.15203	1.15203	0.1 Gy up vs 0 Gy	7.14554e-08	1.78943	1.78943	1 Gy up vs 0 Gy	21.184	7.54323	10.0593	1.79097	6.77391	6.03017	9.08009	1
60802	7960328	BC043437 // DCP1B /// NM_152640 // DCP1B /// ENST00000541700 // DCP1B /// ENST000005433	DCP1B	BC043437	2.14591e-07	0.576376	0.0515107	0.00924901	1.59592	1.59592	0.1 Gy up vs 0 Gy	3.56152e-08	2.7953	2.7953	1 Gy up vs 0 Gy	21.0635	22.041	0.316179	0.165426	2.3781	6.22115	26.6834	1
56378	7955442	ENST00000548553 // METTL7A /// ENST00000332160 // METTL7A /// NM_014033 // METTL7A	METTL7A	ENST00000548553	2.25604e-07	0.0502776	0.00433772	0.0893618	1.22296	1.22296	0.1 Gy up vs 0 Gy	6.00503e-08	1.96631	1.96631	1 Gy up vs 0 Gy	20.9722	9.93126	4.02028	0.951889	3.92873	4.65106	12.0754	1
175487	8088256				2.2755e-07	0.0285128	0.0290878	0.0190829	1.29171	1.29171	0.1 Gy up vs 0 Gy	4.08348e-08	1.86905	1.86905	1 Gy up vs 0 Gy	20.9566	8.21302	5.08114	0.995667	2.73305	2.67776	9.99363	1
50195	7948520	BC142624 // VWCE /// NM_152718 // VWCE /// ENST00000535710 // VWCE /// ENST00000335613	VWCE	BC142624	2.67005e-07	0.472777	0.770739	0.874246	1.02826	1.02826	0.1 Gy up vs 0 Gy	4.46878e-07	2.53428	2.53428	1 Gy up vs 0 Gy	20.6662	22.2396	0.523217	0.281527	0.505465	1.35988	27.4415	1
195738	8110975	ENST00000506821 // CMBL /// NM_138809 // CMBL /// ENST00000510532 // CMBL /// ENST00000	CMBL	ENST00000506821	2.68048e-07	0.0416449	0.717416	0.496075	1.04573	1.04573	0.1 Gy up vs 0 Gy	2.10089e-07	1.43148	1.43148	1 Gy up vs 0 Gy	20.6591	3.08059	4.36712	0.325602	0.576859	0.215046	3.80244	1
151141	8061131	ENST00000377710 // C20orf72 /// BC016869 // C20orf72 /// ENST00000463219 // C20orf72 //	C20orf72	ENST00000377710	2.76877e-07	0.407291	0.018755	0.00296349	1.19792	1.19792	0.1 Gy up vs 0 Gy	4.55515e-08	1.40583	1.40583	1 Gy up vs 0 Gy	20.6005	2.41729	0.698187	0.0409632	3.00604	0.881833	2.99221	1
230213	8149742	ENST00000276431 // TNFRSF10B /// NM_003842 // TNFRSF10B	TNFRSF10B	ENST00000276431	3.03545e-07	0.23613	0.0501102	0.00318509	1.64873	1.64873	0.1 Gy up vs 0 Gy	4.99601e-08	2.57821	2.57821	1 Gy up vs 0 Gy	20.4345	18.6852	1.43723	0.657096	2.39524	5.47548	23.3171	1
65615	7965683	BC058933 // IKBIP /// ENST00000299157 // IKBIP /// NM_153687 // IKBIP	IKBIP	BC058933	3.34154e-07	0.75803	0.091929	0.0198918	1.19542	1.19542	0.1 Gy up vs 0 Gy	5.98675e-08	1.54037	1.54037	1 Gy up vs 0 Gy	20.2618	3.916	0.0959314	0.00927033	2.01651	0.974327	4.92838	1
155073	8065519	AK125455 // ZNF337 /// AK299811 // ZNF337 /// BC021298 // ZNF337 /// ENST00000252979 //	ZNF337	AK125455	3.35727e-07	0.375734	2.29174e-06	0.02527	1.15966	1.15966	0.1 Gy up vs 0 Gy	6.24531e-08	1.4524	1.4524	1 Gy up vs 0 Gy	20.2534	2.932	0.798519	0.0577993	9.34664	3.38269	3.69154	1
135679	8043967	ENST00000324219 // MAP4K4 /// ENST00000302217 // MAP4K4 /// ENST00000350198 // MAP4K4 /	MAP4K4	ENST00000324219	3.66748e-07	0.648169	0.0923338	0.0774471	1.11253	1.11253	0.1 Gy up vs 0 Gy	9.01801e-08	1.40238	1.40238	1 Gy up vs 0 Gy	20.0951	2.46677	0.210701	0.0129323	2.01375	0.617996	3.13026	1
120369	8026805	AY254199 // FAM129C /// ENST00000449408 // FAM129C /// NM_173544 // FAM129C /// AK30004	FAM129C	AY254199	3.69826e-07	0.00382281	0.00547452	0.856317	1.02446	1.02446	0.1 Gy up vs 0 Gy	1.04897e-06	0.508789	-1.96545	1 Gy down vs 0 Gy	20.0801	12.4133	9.18726	2.83972	3.78034	5.8424	15.7638	1
32806	7929042	AY495076 // FAS /// CR450307 // FAS /// NR_028036 // FAS /// BC012479 // FAS /// NM_000	FAS	AY495076	3.81962e-07	0.566617	0.349994	0.0166015	1.55364	1.55364	0.1 Gy up vs 0 Gy	6.67015e-08	2.80118	2.80118	1 Gy up vs 0 Gy	20.0225	22.2059	0.332689	0.184485	1.14302	3.16918	28.2808	1
86865	7989494	ENST00000330964 // RPS27L /// NM_015920 // RPS27L	RPS27L	ENST00000330964	3.96922e-07	0.327514	0.926351	0.0492115	1.34142	1.34142	0.1 Gy up vs 0 Gy	8.47872e-08	2.30571	2.30571	1 Gy up vs 0 Gy	19.9539	14.8665	0.977381	0.364094	0.272027	0.506676	18.9985	1
112700	8018246	BC063493 // FDXR /// BC002960 // FDXR /// AK301977 // FDXR /// AK301779 // FDXR /// AK2	FDXR	BC063493	4.02779e-07	0.628617	0.0539583	0.0161522	1.15189	1.15189	0.1 Gy up vs 0 Gy	7.00712e-08	1.38876	1.38876	1 Gy up vs 0 Gy	19.9278	2.25641	0.236793	0.013406	2.34923	0.665005	2.88735	1
38860	7935750	NM_173809 // BLOC1S2 /// NR_046315 // BLOC1S2 /// NR_046314 // BLOC1S2 /// AY278457 //	BLOC1S2	NM_173809	4.10891e-07	0.0316683	0.00104839	0.317934	1.08089	1.08089	0.1 Gy up vs 0 Gy	2.08825e-07	1.52851	1.52851	1 Gy up vs 0 Gy	19.8923	4.14775	4.88116	0.508887	4.85269	2.52959	5.31702	1
197192	8112605	NM_023039 // ANKRA2 /// AF251051 // ANKRA2 /// BC012917 // ANKRA2 /// ENST00000515804 /	ANKRA2	NM_023039	4.30319e-07	0.0139122	0.021171	0.0281557	1.18649	1.18649	0.1 Gy up vs 0 Gy	8.10652e-08	1.54422	1.54422	1 Gy up vs 0 Gy	19.8101	3.97728	6.48908	0.651406	2.93057	1.47093	5.11963	1
211740	8128923	---		---	4.36886e-07	0.916081	0.0218572	0.0609619	1.15362	1.15362	0.1 Gy up vs 0 Gy	9.86526e-08	1.52881	1.52881	1 Gy up vs 0 Gy	19.7832	3.85725	0.0112139	0.00109321	2.91072	1.4188	4.97188	1
211751	8128935	---		---	4.39424e-07	0.59502	0.000646738	0.00255008	1.18613	1.18613	0.1 Gy up vs 0 Gy	7.45323e-08	1.36335	1.36335	1 Gy up vs 0 Gy	19.773	2.00495	0.286154	0.0145078	5.17528	1.31192	2.58567	1
175489	8088258				4.57626e-07	0.0940586	0.00259839	0.170414	1.17758	1.17758	0.1 Gy up vs 0 Gy	1.55457e-07	1.92617	1.92617	1 Gy up vs 0 Gy	19.701	9.54345	2.91104	0.705076	4.25827	5.15693	12.3526	1
242625	8163680	ENST00000288520 // ASTN2 /// NM_198186 // ASTN2 /// NM_014010 // ASTN2 /// ENST00000373	ASTN2	ENST00000288520	4.72847e-07	0.992132	0.598744	0.790738	1.05462	1.05462	0.1 Gy up vs 0 Gy	6.32831e-07	2.8304	2.8304	1 Gy up vs 0 Gy	19.643	27.3725	9.81907e-05	6.84143e-05	0.737643	2.56976	35.5342	1
29878	7925758	NM_001001827 // OR2T35	OR2T35	NM_001001827	5.01515e-07	0.00405166	0.0575151	0.257001	0.952773	-1.04957	0.1 Gy down vs 0 Gy	8.98536e-06	1.21057	1.21057	1 Gy up vs 0 Gy	19.5389	1.2199	9.06157	0.282877	2.30951	0.360483	1.59208	1
134381	8042478	AK293406 // ANXA4 /// ENST00000536030 // ANXA4 /// ENST00000394295 // ANXA4 /// AY45339	ANXA4	AK293406	5.50104e-07	0.454258	0.0504193	8.02517e-05	1.6046	1.6046	0.1 Gy up vs 0 Gy	2.22737e-07	1.83103	1.83103	1 Gy up vs 0 Gy	19.3759	8.26015	0.568665	0.121214	2.39141	2.54871	10.8709	1
122479	8029143	ENST00000221972 // CD79A /// ENST00000444740 // CD79A /// NM_001783 // CD79A /// NM_021	CD79A	ENST00000221972	5.54014e-07	0.0166249	0.000201652	0.925141	1.00736	1.00736	0.1 Gy up vs 0 Gy	1.29651e-06	0.676264	-1.47871	1 Gy down vs 0 Gy	19.3634	4.09901	6.13315	0.649158	5.97328	3.16118	5.39805	1
62242	7961948	ENST00000381340 // ITPR2 /// D26350 // ITPR2 /// AK310504 // ITPR2 /// NM_002223 // ITP	ITPR2	ENST00000381340	5.61528e-07	0.939733	5.06852e-06	0.00890304	1.15048	1.15048	0.1 Gy up vs 0 Gy	9.34546e-08	1.34184	1.34184	1 Gy up vs 0 Gy	19.3397	1.80062	0.00577275	0.000268736	8.70912	2.02716	2.37418	1
211728	8128911	---		---	5.83726e-07	0.168854	0.744744	0.734562	1.02729	1.02729	0.1 Gy up vs 0 Gy	6.85e-07	1.50762	1.50762	1 Gy up vs 0 Gy	19.2716	4.21395	1.94796	0.212972	0.540376	0.295398	5.57586	1
230231	8149761	NM_003840 // TNFRSF10D /// BC052270 // TNFRSF10D /// ENST00000312584 // TNFRSF10D	TNFRSF10D	NM_003840	5.96773e-07	0.309344	0.948678	0.0978945	1.27234	1.27234	0.1 Gy up vs 0 Gy	1.55475e-07	2.21801	2.21801	1 Gy up vs 0 Gy	19.2328	13.7584	1.05439	0.377136	0.22792	0.407613	18.2417	1
40926	7938045	AL360190 // TRIM22 /// BC035582 // TRIM22 /// HQ842635 // TRIM22 /// ENST00000455293 //	TRIM22	AL360190	6.47274e-07	0.735789	0.0165333	0.000180852	1.32205	1.32205	0.1 Gy up vs 0 Gy	1.99164e-07	1.46388	1.46388	1 Gy up vs 0 Gy	19.0905	3.19718	0.115113	0.00963926	3.08466	1.2915	4.2706	1
16995	7911282	BC136962 // OR2T2 /// ENST00000342927 // OR2T2 /// BC136961 // OR2T2 /// NM_001004136 /	OR2T2	BC136962	7.24275e-07	0.00293195	0.02387	0.843878	0.99211	-1.00795	0.1 Gy down vs 0 Gy	1.96374e-06	1.21793	1.21793	1 Gy up vs 0 Gy	18.8944	1.06081	9.76574	0.274146	2.85592	0.400859	1.43168	1
211719	8128902	---		---	7.44766e-07	0.875804	0.0165883	0.0164218	1.24998	1.24998	0.1 Gy up vs 0 Gy	1.29145e-07	1.65809	1.65809	1 Gy up vs 0 Gy	18.8459	5.34161	0.0246732	0.00349665	3.08259	2.1843	7.22764	1
161799	8073071	NM_014508 // APOBEC3C /// ENST00000428892 // APOBEC3C /// ENST00000361441 // APOBEC3C /	APOBEC3C	NM_014508	8.57314e-07	0.586844	0.0402151	0.0735514	1.13009	1.13009	0.1 Gy up vs 0 Gy	1.98573e-07	1.44644	1.44644	1 Gy up vs 0 Gy	18.6018	2.92171	0.299081	0.0234877	2.5319	0.994189	4.00519	1
169247	8081351	ENST00000470490 // PCNP /// ENST00000469941 // PCNP /// ENST00000460231 // PCNP /// ENS	PCNP	ENST00000470490	8.95011e-07	0.337326	0.00970653	0.926938	1.00486	1.00486	0.1 Gy up vs 0 Gy	1.46841e-06	1.3013	1.3013	1 Gy up vs 0 Gy	18.5274	1.80073	0.938147	0.0455904	3.41823	0.830566	2.47841	1
175486	8088255	ENST00000296315 // ARHGEF3 /// ENST00000413728 // ARHGEF3	ARHGEF3	ENST00000296315	9.45107e-07	0.0569595	0.134561	0.0767758	1.1893	1.1893	0.1 Gy up vs 0 Gy	2.20862e-07	1.69327	1.69327	1 Gy up vs 0 Gy	18.4335	5.95282	3.79373	0.612563	1.7757	1.43359	8.23483	1
151142	8061132	ENST00000377710 // C20orf72 /// ENST00000467391 // C20orf72 /// BC016869 // C20orf72	C20orf72	ENST00000377710	1.00972e-06	0.138238	0.00272198	0.107268	1.10865	1.10865	0.1 Gy up vs 0 Gy	2.64461e-07	1.40822	1.40822	1 Gy up vs 0 Gy	18.3197	2.54179	2.26801	0.157339	4.22822	1.46662	3.53802	1
135690	8043978	NM_001242559 // MAP4K4 /// NM_145686 // MAP4K4 /// NM_004834 // MAP4K4 /// NM_145687 //	MAP4K4	NM_001242559	1.01684e-06	0.575063	0.011135	0.0312609	1.17501	1.17501	0.1 Gy up vs 0 Gy	1.91077e-07	1.49514	1.49514	1 Gy up vs 0 Gy	18.3076	3.40247	0.318369	0.0295844	3.33198	1.54812	4.73917	1
40924	7938043	BC022281 // TRIM22 /// NM_001199573 // TRIM22 /// HQ842635 // TRIM22 /// ENST0000054533	TRIM22	BC022281	1.02462e-06	0.555492	0.00430639	6.30307e-05	1.4544	1.4544	0.1 Gy up vs 0 Gy	5.50356e-07	1.57037	1.57037	1 Gy up vs 0 Gy	18.2945	4.73186	0.352202	0.0455482	3.93336	2.5434	6.59554	1
42760	7940151	NM_001142703 // FAM111B /// NM_198947 // FAM111B /// ENST00000411426 // FAM111B /// ENS	FAM111B	NM_001142703	1.07171e-06	0.174801	0.0238312	0.180447	0.84746	-1.18	0.1 Gy down vs 0 Gy	3.53496e-07	0.519875	-1.92354	1 Gy down vs 0 Gy	18.2175	9.48647	1.89367	0.49305	2.85693	3.71926	13.2788	1
59705	7959130	ENST00000540121 // PRKAB1 /// ENST00000537057 // PRKAB1 /// ENST00000539596 // PRKAB1 /	PRKAB1	ENST00000540121	1.07524e-06	0.442948	0.978639	0.0763349	1.11644	1.11644	0.1 Gy up vs 0 Gy	2.49287e-07	1.39404	1.39404	1 Gy up vs 0 Gy	18.2118	2.36656	0.597903	0.0388477	0.151618	0.0492554	3.31363	1
154487	8064843	---		---	1.15474e-06	0.398505	0.000188836	0.0573954	1.09592	1.09592	0.1 Gy up vs 0 Gy	2.45991e-07	1.29331	1.29331	1 Gy up vs 0 Gy	18.0897	1.40734	0.724951	0.0281998	6.01912	1.17069	1.98385	1
14169	7908126	AF186780 // RGL1 /// AK295179 // RGL1 /// AK295611 // RGL1 /// ENST00000367531 // RGL1	RGL1	AF186780	1.18324e-06	0.172215	0.0123282	0.00556047	1.6732	1.6732	0.1 Gy up vs 0 Gy	2.00762e-07	2.66382	2.66382	1 Gy up vs 0 Gy	18.048	19.9934	1.91701	1.06182	3.26816	9.05105	28.2485	1
175484	8088253				1.25906e-06	0.405005	0.16321	0.14847	1.13868	1.13868	0.1 Gy up vs 0 Gy	3.73351e-07	1.60617	1.60617	1 Gy up vs 0 Gy	17.9421	4.92787	0.705067	0.0968248	1.65211	1.1344	7.00367	1
202938	8119094	BC000312 // CDKN1A /// NM_000389 // CDKN1A /// NM_001220778 // CDKN1A /// ENST000004053	CDKN1A	BC000312	1.42008e-06	0.295569	3.24486e-08	0.057343	1.17389	1.17389	0.1 Gy up vs 0 Gy	3.00089e-07	1.56196	1.56196	1 Gy up vs 0 Gy	17.7376	4.22628	1.11689	0.133059	13.1037	7.80547	6.07581	1
82831	7985057	NM_012170 // FBXO22 /// NM_147188 // FBXO22 /// ENST00000308275 // FBXO22 /// AK223500	FBXO22	NM_012170	1.43873e-06	0.815706	0.257845	0.0835667	1.18004	1.18004	0.1 Gy up vs 0 Gy	3.3862e-07	1.65611	1.65611	1 Gy up vs 0 Gy	17.7155	5.46372	0.0548871	0.00846402	1.35226	1.04265	7.8646	1
211734	8128917	---		---	1.50345e-06	0.443654	0.921247	0.78663	0.980965	-1.0194	0.1 Gy down vs 0 Gy	4.27655e-06	1.39599	1.39599	1 Gy up vs 0 Gy	17.6409	3.08467	0.596045	0.0521119	0.281319	0.122978	4.4589	1
59701	7959126	NM_006253 // PRKAB1 /// ENST00000539596 // PRKAB1 /// ENST00000545870 // PRKAB1 /// ENS	PRKAB1	NM_006253	1.50931e-06	0.662119	0.000448509	0.00101345	1.22896	1.22896	0.1 Gy up vs 0 Gy	3.26155e-07	1.37509	1.37509	1 Gy up vs 0 Gy	17.6344	2.16051	0.193205	0.0118355	5.42281	1.66097	3.12419	1
28507	7924219	BC104803 // PTPN14 /// HQ116786 // PTPN14 /// ENST00000366956 // PTPN14	PTPN14	BC104803	1.55715e-06	0.045326	0.234535	0.636975	1.0902	1.0902	0.1 Gy up vs 0 Gy	1.37067e-06	2.49189	2.49189	1 Gy up vs 0 Gy	17.5816	20.3933	4.21047	2.4419	1.41544	4.10449	29.578	1
242619	8163673	ENST00000445861 // PAPPA-AS1	PAPPA-AS1	ENST00000445861	1.56349e-06	0.303501	0.00909598	0.872055	0.980517	-1.01987	0.1 Gy down vs 0 Gy	3.66175e-06	1.78443	1.78443	1 Gy up vs 0 Gy	17.5747	9.10285	1.08045	0.279809	3.45912	4.47913	13.2077	1
40925	7938044	AL360134 // TRIM22 /// BC035582 // TRIM22 /// ENST00000455293 // TRIM22 /// ENST0000054	TRIM22	AL360134	1.60554e-06	0.850693	0.0191815	0.000448628	1.51754	1.51754	0.1 Gy up vs 0 Gy	4.34643e-07	1.80514	1.80514	1 Gy up vs 0 Gy	17.5299	7.59013	0.0357938	0.00774901	2.99203	3.23873	11.041	1
38085	7934907	ENST00000458208 // ACTA2 /// NM_001613 // ACTA2 /// AY692464 // ACTA2 /// BC017554 // A	ACTA2	ENST00000458208	1.65857e-06	0.245555	5.38917e-09	0.289104	1.24078	1.24078	0.1 Gy up vs 0 Gy	7.02191e-07	2.84498	2.84498	1 Gy up vs 0 Gy	17.4751	24.8462	1.38001	0.981053	14.8774	52.8817	36.256	1
17851	7912233	BC001692 // SLC2A5 /// AK302057 // SLC2A5 /// ENST00000456780 // SLC2A5 /// AK302047 //	SLC2A5	BC001692	1.68212e-06	0.885555	0.0147361	0.290893	1.11989	1.11989	0.1 Gy up vs 0 Gy	2.20242e-05	0.634446	-1.57618	1 Gy down vs 0 Gy	17.4514	6.88659	0.0209245	0.00412857	3.15652	3.11404	10.0627	1
228984	8148321	BC000917 // MYC /// NM_002467 // MYC /// ENST00000377970 // MYC /// ENST00000524013 //	MYC	BC000917	1.84785e-06	0.0111532	0.000416589	0.150786	0.874546	-1.14345	0.1 Gy down vs 0 Gy	5.38696e-07	0.616717	-1.62149	1 Gy down vs 0 Gy	17.2934	5.11969	6.93638	1.02675	5.47307	4.05074	7.54924	1
242623	8163677	AY623011 // PAPPA-AS1	PAPPA-AS1	AY623011	1.87236e-06	0.741975	0.163211	0.458097	1.08999	1.08999	0.1 Gy up vs 0 Gy	1.13526e-06	1.7933	1.7933	1 Gy up vs 0 Gy	17.2713	8.041	0.109584	0.0255094	1.6521	1.92293	11.872	1
9043	7902229	NM_001199742 // GADD45A /// NM_001199741 // GADD45A /// NM_001924 // GADD45A /// ENST00	GADD45A	NM_001199742	1.88448e-06	0.428347	0.536631	0.00135804	1.26595	1.26595	0.1 Gy up vs 0 Gy	3.92942e-07	1.44997	1.44997	1 Gy up vs 0 Gy	17.2605	2.92883	0.637424	0.0540804	0.826688	0.35069	4.32694	1
130390	8038003	ENST00000544761 // LIG1 /// AK300370 // LIG1 /// AK300607 // LIG1 /// AB208791 // LIG1	LIG1	ENST00000544761	1.90344e-06	0.224823	0.14113	0.0144782	1.21682	1.21682	0.1 Gy up vs 0 Gy	3.27862e-07	1.51823	1.51823	1 Gy up vs 0 Gy	17.2437	3.63222	1.50971	0.159003	1.7453	0.919076	5.37133	1
175482	8088251				2.01276e-06	0.0063949	0.00571492	0.0854044	1.1928	1.1928	0.1 Gy up vs 0 Gy	4.69606e-07	1.70255	1.70255	1 Gy up vs 0 Gy	17.1502	6.07247	8.08863	1.432	3.75302	3.32214	9.02894	1
40921	7938040	AL360187 // TRIM22 /// ENST00000460454 // TRIM22	TRIM22	AL360187	2.01879e-06	0.610727	0.249209	0.00639264	1.51128	1.51128	0.1 Gy up vs 0 Gy	3.48154e-07	2.18116	2.18116	1 Gy up vs 0 Gy	17.1452	12.6702	0.262342	0.0969344	1.37505	2.54038	18.8443	1
230217	8149746	AF153687 // TNFRSF10B /// AF192548 // TNFRSF10B /// AB451272 // TNFRSF10B /// AY358277	TNFRSF10B	AF153687	2.32405e-06	0.425756	0.544397	0.252229	1.13371	1.13371	0.1 Gy up vs 0 Gy	8.77116e-07	1.74438	1.74438	1 Gy up vs 0 Gy	16.9103	6.96119	0.644656	0.132687	0.815267	0.839017	10.4971	1
100311	8004439	AK304882 // POLR2A /// BC067295 // POLR2A /// BC137231 // POLR2A /// ENST00000322644 //	POLR2A	AK304882	2.37992e-06	0.0475865	1.19192e-09	0.000700364	1.17222	1.17222	0.1 Gy up vs 0 Gy	6.02677e-07	1.25899	1.25899	1 Gy up vs 0 Gy	16.8708	1.14651	4.12097	0.140027	16.4648	2.79729	1.73294	1
100305	8004433	ENST00000572844 // POLR2A /// NM_000937 // POLR2A /// BC067295 // POLR2A	POLR2A	ENST00000572844	2.39376e-06	0.062767	4.3134e-05	0.00172426	1.25746	1.25746	0.1 Gy up vs 0 Gy	4.89015e-07	1.4418	1.4418	1 Gy up vs 0 Gy	16.8612	2.83373	3.61929	0.304133	7.07668	2.97331	4.28559	1
135686	8043974	ENST00000324219 // MAP4K4 /// ENST00000302217 // MAP4K4 /// ENST00000350198 // MAP4K4 /	MAP4K4	ENST00000324219	2.55402e-06	0.929217	0.198432	0.000638078	1.26243	1.26243	0.1 Gy up vs 0 Gy	6.72551e-07	1.39535	1.39535	1 Gy up vs 0 Gy	16.7537	2.4081	0.00796904	0.000572717	1.52543	0.548145	3.66526	1
175485	8088254				2.57019e-06	0.00537902	0.000708381	0.260764	1.11118	1.11118	0.1 Gy up vs 0 Gy	9.82929e-07	1.60524	1.60524	1 Gy up vs 0 Gy	16.7432	5.04419	8.45456	1.27354	5.11413	3.8518	7.68231	1
175488	8088257				2.62454e-06	0.0325678	0.0105315	0.0723588	1.15689	1.15689	0.1 Gy up vs 0 Gy	5.76283e-07	1.51643	1.51643	1 Gy up vs 0 Gy	16.7086	3.6947	4.82808	0.533806	3.36697	1.86131	5.63871	1
135663	8043951	NM_145687 // MAP4K4 /// AY212247 // MAP4K4 /// AY834276 // MAP4K4 /// ENST00000425019 /	MAP4K4	NM_145687	2.64471e-06	0.549784	0.000475547	0.0938165	1.14463	1.14463	0.1 Gy up vs 0 Gy	6.28115e-07	1.51131	1.51131	1 Gy up vs 0 Gy	16.6959	3.66293	0.362509	0.0397655	5.38303	2.95247	5.59446	1
211370	8128510	NM_006828 // ASCC3 /// ENST00000522650 // ASCC3 /// BC026066 // ASCC3 /// ENST000003691	ASCC3	NM_006828	2.65629e-06	0.695301	0.158159	0.0240953	1.76434	1.76434	0.1 Gy up vs 0 Gy	4.75906e-07	3.64085	3.64085	1 Gy up vs 0 Gy	16.6887	34.8915	0.155153	0.162191	1.67233	8.74096	53.3135	1
202937	8119093	L26165 // CDKN1A /// U09579 // CDKN1A /// ENST00000244741 // CDKN1A /// BC000275 // CDK	CDKN1A	L26165	2.66352e-06	0.200454	5.0393e-06	0.271167	1.08527	1.08527	0.1 Gy up vs 0 Gy	1.04154e-06	1.45418	1.45418	1 Gy up vs 0 Gy	16.6842	3.16483	1.68231	0.159559	8.7137	4.13226	4.83711	1
42759	7940150	NM_198947 // FAM111B /// ENST00000343597 // FAM111B /// BC130539 // FAM111B /// AY45792	FAM111B	NM_198947	2.7459e-06	0.212844	0.178896	0.287534	0.815527	-1.2262	0.1 Gy down vs 0 Gy	1.11333e-06	0.381927	-2.6183	1 Gy down vs 0 Gy	16.6338	20.9906	1.59155	1.00421	1.59284	5.02511	32.1791	1
23492	7918492	ENST00000357640 // DENND2D /// BC004557 // DENND2D /// ENST00000369752 // DENND2D /// A	DENND2D	ENST00000357640	2.77948e-06	0.709533	5.12813e-05	0.000177685	1.24874	1.24874	0.1 Gy up vs 0 Gy	1.20884e-06	1.31976	1.31976	1 Gy up vs 0 Gy	16.6138	1.7567	0.140303	0.00741767	6.95003	1.8372	2.69631	1
242579	8163630	ENST00000223795 // TNFSF8 /// L09753 // TNFSF8	TNFSF8	ENST00000223795	2.7997e-06	0.381311	0.134168	0.0577687	1.19292	1.19292	0.1 Gy up vs 0 Gy	5.79016e-07	1.61005	1.61005	1 Gy up vs 0 Gy	16.6018	4.80578	0.779917	0.112883	1.77756	1.28639	7.38158	1
38858	7935748	ENST00000370372 // BLOC1S2 /// NR_046315 // BLOC1S2 /// AK298969 // BLOC1S2 /// NM_1738	BLOC1S2	ENST00000370372	2.83113e-06	0.408302	9.22432e-11	0.544919	0.957416	-1.04448	0.1 Gy down vs 0 Gy	1.38553e-05	1.37037	1.37037	1 Gy up vs 0 Gy	16.5834	2.96373	0.695161	0.0621186	19.3762	8.65714	4.55728	1
62283	7961993	ENST00000542019 // TM7SF3 /// BC005176 // TM7SF3 /// ENST00000543088 // TM7SF3 /// ENST	TM7SF3	ENST00000542019	2.91421e-06	0.929317	0.376664	0.0435705	1.22732	1.22732	0.1 Gy up vs 0 Gy	5.67475e-07	1.68071	1.68071	1 Gy up vs 0 Gy	16.5357	5.67767	0.00794652	0.00136426	1.09111	0.936607	8.75566	1
123396	8030170	AK291076 // BAX /// BC014175 // BAX /// NR_027882 // BAX /// NM_138761 // BAX /// NM_13	BAX	AK291076	2.99397e-06	0.237609	5.56067e-10	0.925675	0.983717	-1.01655	0.1 Gy down vs 0 Gy	5.82057e-06	2.25457	2.25457	1 Gy up vs 0 Gy	16.4912	17.7263	1.42806	0.767507	17.3025	46.4959	27.4098	1
134389	8042486	AK293396 // ANXA4	ANXA4	AK293396	3.10924e-06	0.716326	0.000416406	0.440399	1.08427	1.08427	0.1 Gy up vs 0 Gy	1.73756e-06	1.6751	1.6751	1 Gy up vs 0 Gy	16.429	6.23478	0.133515	0.0253344	5.47337	5.19284	9.67722	1
211735	8128918	---		---	3.20131e-06	0.236497	0.000964143	0.0657222	1.31081	1.31081	0.1 Gy up vs 0 Gy	6.80191e-07	2.11335	2.11335	1 Gy up vs 0 Gy	16.381	11.8916	1.43494	0.520837	4.90831	8.90779	18.5114	1
134380	8042477	NM_001153 // ANXA4 /// ENST00000536030 // ANXA4 /// ENST00000394295 // ANXA4 /// AK2934	ANXA4	NM_001153	3.22539e-06	0.414215	0.00179296	0.00156857	1.48129	1.48129	0.1 Gy up vs 0 Gy	6.95458e-07	1.84205	1.84205	1 Gy up vs 0 Gy	16.3687	7.93694	0.677693	0.164301	4.4995	5.45435	12.3645	1
126121	8033243	NM_001252 // CD70 /// ENST00000245903 // CD70 /// BT007211 // CD70 /// BC000725 // CD70	CD70	NM_001252	3.30552e-06	0.594985	0.0179658	0.00894187	1.26861	1.26861	0.1 Gy up vs 0 Gy	5.74311e-07	1.58234	1.58234	1 Gy up vs 0 Gy	16.3285	4.38477	0.286209	0.0384287	3.03283	2.03606	6.84765	1
62207	7961913	AK307686 // ITPR2 /// ENST00000451599 // ITPR2 /// ENST00000381340 // ITPR2 /// D26350	ITPR2	AK307686	3.31677e-06	0.388136	3.08246e-06	0.185186	1.07437	1.07437	0.1 Gy up vs 0 Gy	1.02762e-06	1.31264	1.31264	1 Gy up vs 0 Gy	16.3229	1.63208	0.757674	0.0378788	9.10641	2.27631	2.54967	1
204226	8120513				3.40159e-06	0.0305694	0.000533862	0.0012015	1.64126	1.64126	0.1 Gy up vs 0 Gy	7.86239e-07	2.10771	2.10771	1 Gy up vs 0 Gy	16.2815	11.9049	4.94827	1.80906	5.30465	9.69675	18.6453	1
12609	7906398	NM_152501 // PYHIN1 /// NM_198929 // PYHIN1 /// NM_198930 // PYHIN1 /// NM_198928 // PY	PYHIN1	NM_152501	3.46149e-06	0.0230965	7.08547e-05	0.739443	1.03162	1.03162	0.1 Gy up vs 0 Gy	3.4257e-06	1.56067	1.56067	1 Gy up vs 0 Gy	16.2529	4.93728	5.48723	0.833451	6.71535	5.09994	7.74635	1
175479	8088248				3.47521e-06	0.103024	0.0301976	0.108749	1.16147	1.16147	0.1 Gy up vs 0 Gy	8.56832e-07	1.60215	1.60215	1 Gy up vs 0 Gy	16.2464	4.78833	2.75606	0.406148	2.70979	1.99665	7.51564	1
197191	8112604	BC012917 // ANKRA2 /// NM_023039 // ANKRA2 /// ENST00000296785 // ANKRA2 /// AF314032 /	ANKRA2	BC012917	3.72068e-06	0.189888	0.0148366	0.120963	1.13378	1.13378	0.1 Gy up vs 0 Gy	9.50564e-07	1.5025	1.5025	1 Gy up vs 0 Gy	16.1348	3.58508	1.76523	0.196113	3.15228	1.75105	5.66598	1
47093	7944985	ENST00000534430 // EI24 /// ENST00000525737 // EI24 /// ENST00000527628 // EI24 /// ENS	EI24	ENST00000534430	3.8631e-06	0.471041	0.00348481	0.00924797	1.17481	1.17481	0.1 Gy up vs 0 Gy	6.74588e-07	1.36309	1.36309	1 Gy up vs 0 Gy	16.0736	1.99789	0.527355	0.0327742	4.06902	1.26441	3.16956	1
47089	7944981	ENST00000527675 // EI24 /// ENST00000531350 // EI24 /// AK291951 // EI24 /// NM_0010072	EI24	ENST00000527675	3.94136e-06	0.467396	0.109257	0.344504	1.05405	1.05405	0.1 Gy up vs 0 Gy	1.76456e-06	1.31428	1.31428	1 Gy up vs 0 Gy	16.0409	1.71115	0.536123	0.0285953	1.90778	0.508779	2.7202	1
15093	7909138	NM_181644 // MFSD4 /// ENST00000367147 // MFSD4 /// AY358107 // MFSD4 /// ENST000004897	MFSD4	NM_181644	3.94537e-06	0.806067	0.116254	0.111132	1.1663	1.1663	0.1 Gy up vs 0 Gy	9.74159e-07	1.6236	1.6236	1 Gy up vs 0 Gy	16.0392	5.06257	0.0609016	0.00961138	1.86854	1.47445	8.04874	1
12606	7906395	ENST00000392252 // PYHIN1 /// ENST00000392254 // PYHIN1 /// ENST00000485134 // PYHIN1 /	PYHIN1	ENST00000392252	4.05595e-06	0.020556	7.43076e-06	0.361994	1.07563	1.07563	0.1 Gy up vs 0 Gy	1.8811e-06	1.47899	1.47899	1 Gy up vs 0 Gy	15.9942	3.52248	5.7145	0.629266	8.4083	4.62949	5.61598	1
231206	8150851				4.23438e-06	0.747555	0.640187	0.0133089	1.39106	1.39106	0.1 Gy up vs 0 Gy	7.38303e-07	1.9473	1.9473	1 Gy up vs 0 Gy	15.9242	9.2445	0.104725	0.030398	0.680562	0.987719	14.8035	1
154496	8064853	NM_182649 // PCNA /// NR_028370 // PCNA-AS1 /// ENST00000379143 // PCNA /// BC062439 //	PCNA	NM_182649	4.43482e-06	0.285529	0.256091	0.0577143	1.46997	1.46997	0.1 Gy up vs 0 Gy	9.04568e-07	2.7653	2.7653	1 Gy up vs 0 Gy	15.8492	21.8714	1.1649	0.803765	1.35683	4.68098	35.1893	1
12610	7906399	NM_198930 // PYHIN1 /// NM_198929 // PYHIN1 /// BC090944 // PYHIN1 /// ENST00000368140	PYHIN1	NM_198930	4.44894e-06	0.0145587	3.27194e-06	0.774108	0.946967	-1.056	0.1 Gy down vs 0 Gy	1.15029e-05	2.3227	2.3227	1 Gy up vs 0 Gy	15.844	19.8091	6.39793	3.99953	9.05838	28.3133	31.8816	1
211381	8128521	ENST00000369162 // ASCC3 /// ENST00000522650 // ASCC3 /// ENST00000369143 // ASCC3 ///	ASCC3	ENST00000369162	4.46588e-06	0.145242	0.39665	0.100967	1.34608	1.34608	0.1 Gy up vs 0 Gy	1.0607e-06	2.47149	2.47149	1 Gy up vs 0 Gy	15.8378	17.5751	2.18798	1.21399	1.05408	2.92424	28.2971	1
79117	7980836	BC038932 // SMEK1 /// ENST00000337238 // SMEK1 /// AB095930 // SMEK1 /// NM_032560 // S	SMEK1	BC038932	4.61315e-06	0.82875	9.72579e-07	0.0017469	1.1414	1.1414	0.1 Gy up vs 0 Gy	1.01566e-06	1.2263	1.2263	1 Gy up vs 0 Gy	15.7853	0.886494	0.0472707	0.00132735	10.0561	1.41186	1.43207	1
73001	7973957	ENST00000543183 // BRMS1L /// ENST00000552677 // BRMS1L /// ENST00000216807 // BRMS1L /	BRMS1L	ENST00000543183	4.9458e-06	0.73508	0.857444	0.185692	1.1732	1.1732	0.1 Gy up vs 0 Gy	1.49553e-06	1.81298	1.81298	1 Gy up vs 0 Gy	15.6727	7.78909	0.115757	0.0287649	0.384033	0.477147	12.6731	1
80278	7982214	XM_003118674 // GOLGA8H /// ENST00000512626 // GOLGA8J /// ENST00000566740 // GOLGA8H /	GOLGA8H	XM_003118674	4.9615e-06	0.185181	0.439034	7.62153e-05	0.523678	-1.90957	0.1 Gy down vs 0 Gy	4.15905e-06	0.491111	-2.0362	1 Gy down vs 0 Gy	15.6676	12.4086	1.80396	0.714365	0.980004	1.94039	20.1959	1
80303	7982241				4.9615e-06	0.185181	0.439034	7.62153e-05	0.523678	-1.90957	0.1 Gy down vs 0 Gy	4.15905e-06	0.491111	-2.0362	1 Gy down vs 0 Gy	15.6676	12.4086	1.80396	0.714365	0.980004	1.94039	20.1959	1
80330	7982276				4.9615e-06	0.185181	0.439034	7.62153e-05	0.523678	-1.90957	0.1 Gy down vs 0 Gy	4.15905e-06	0.491111	-2.0362	1 Gy down vs 0 Gy	15.6676	12.4086	1.80396	0.714365	0.980004	1.94039	20.1959	1
84680	7987120	ENST00000341650 // GOLGA8J	GOLGA8J	ENST00000341650	4.9615e-06	0.185181	0.439034	7.62153e-05	0.523678	-1.90957	0.1 Gy down vs 0 Gy	4.15905e-06	0.491111	-2.0362	1 Gy down vs 0 Gy	15.6676	12.4086	1.80396	0.714365	0.980004	1.94039	20.1959	1
110332	8015611	L29277 // STAT3 /// ENST00000389272 // STAT3 /// AK291933 // STAT3 /// BC014482 // STAT	STAT3	L29277	5.03653e-06	0.000455867	5.66479e-15	1.16842e-05	1.11111	1.11111	0.1 Gy up vs 0 Gy	2.06452e-05	1.09788	1.09788	1 Gy up vs 0 Gy	15.6434	0.257915	14.0459	0.115788	33.4416	1.37839	0.420423	1
181549	8095034	BC025396 // SPATA18 /// NM_145263 // SPATA18 /// ENST00000295213 // SPATA18 /// ENST000	SPATA18	BC025396	5.16612e-06	0.274665	0.273096	0.334557	1.12668	1.12668	0.1 Gy up vs 0 Gy	2.21458e-06	1.82087	1.82087	1 Gy up vs 0 Gy	15.6024	8.19828	1.21938	0.320362	1.3136	1.72558	13.399	1
38126	7934952				5.27028e-06	0.454244	0.808553	0.00250997	1.55267	1.55267	0.1 Gy up vs 0 Gy	1.09208e-06	2.01924	2.01924	1 Gy up vs 0 Gy	15.5702	10.4524	0.5687	0.190887	0.453823	0.761638	17.1184	1
197185	8112598	AF251051 // ANKRA2 /// BC012917 // ANKRA2 /// ENST00000296785 // ANKRA2	ANKRA2	AF251051	5.34807e-06	0.405404	0.106703	0.358923	1.10725	1.10725	0.1 Gy up vs 0 Gy	2.4087e-06	1.70965	1.70965	1 Gy up vs 0 Gy	15.5466	6.59992	0.703863	0.149404	1.92272	2.0406	10.8254	1
242633	8163688	ENST00000361209 // ASTN2 /// ENST00000358637 // ASTN2 /// ENST00000373986 // ASTN2 ///	ASTN2	ENST00000361209	5.62852e-06	0.554753	0.693341	0.350515	1.16189	1.16189	0.1 Gy up vs 0 Gy	2.47976e-06	2.17022	2.17022	1 Gy up vs 0 Gy	15.4644	13.7467	0.353525	0.157128	0.608987	1.35336	22.6675	1
135680	8043968	NM_001242559 // MAP4K4 /// NM_145686 // MAP4K4 /// NM_004834 // MAP4K4 /// NM_145687 //	MAP4K4	NM_001242559	5.64481e-06	0.172116	0.0319363	0.032729	1.1446	1.1446	0.1 Gy up vs 0 Gy	1.04283e-06	1.36772	1.36772	1 Gy up vs 0 Gy	15.4598	2.05129	1.91791	0.127239	2.67503	0.887344	3.38348	1
100313	8004441	AK304882 // POLR2A /// ENST00000572844 // POLR2A /// ENST00000322644 // POLR2A /// NM_0	POLR2A	AK304882	5.6636e-06	0.103292	1.05043e-08	0.0387334	1.07703	1.07703	0.1 Gy up vs 0 Gy	1.06964e-06	1.19456	1.19456	1 Gy up vs 0 Gy	15.4545	0.662632	2.75167	0.0589908	14.2038	1.52252	1.09335	1
100314	8004442	ENST00000572844 // POLR2A /// ENST00000322644 // POLR2A /// BC137231 // POLR2A /// NM_0	POLR2A	ENST00000572844	5.67197e-06	0.493509	0.000666794	0.204509	1.09214	1.09214	0.1 Gy up vs 0 Gy	1.78473e-06	1.40429	1.40429	1 Gy up vs 0 Gy	15.4521	2.5474	0.475687	0.0392104	5.15475	2.1245	4.20388	1
40922	7938041	HQ842635 // TRIM22 /// BC022281 // TRIM22 /// AK298715 // TRIM22 /// AK290434 // TRIM22	TRIM22	HQ842635	5.88925e-06	0.812003	0.01855	0.00200996	1.32994	1.32994	0.1 Gy up vs 0 Gy	1.29577e-06	1.55395	1.55395	1 Gy up vs 0 Gy	15.3918	4.13724	0.0571587	0.00768201	3.01288	2.02462	6.85428	1
135675	8043963	ENST00000421882 // MAP4K4 /// NM_001242559 // MAP4K4 /// NM_145686 // MAP4K4 /// NM_145	MAP4K4	ENST00000421882	5.99521e-06	0.248047	0.0116734	0.000520316	1.42279	1.42279	0.1 Gy up vs 0 Gy	1.99915e-06	1.59741	1.59741	1 Gy up vs 0 Gy	15.3632	4.87753	1.36534	0.216735	3.30237	2.6211	8.09579	1
155072	8065518	NM_015655 // ZNF337 /// ENST00000376412 // ZNF337 /// ENST00000252979 // ZNF337 /// AK1	ZNF337	NM_015655	6.17364e-06	0.632814	0.811244	0.0823534	1.28721	1.28721	0.1 Gy up vs 0 Gy	1.36031e-06	2.04501	2.04501	1 Gy up vs 0 Gy	15.3162	10.8984	0.231033	0.0821967	0.450089	0.800661	18.1447	1
26831	7922347	ENST00000367718 // TNFSF4	TNFSF4	ENST00000367718	6.23213e-06	0.00151765	0.000193628	0.719732	1.04997	1.04997	0.1 Gy up vs 0 Gy	5.5972e-06	1.8754	1.8754	1 Gy up vs 0 Gy	15.3011	9.79683	11.236	3.59702	6.00161	9.60661	16.3269	1
242627	8163682	ENST00000288520 // ASTN2 /// ENST00000373986 // ASTN2 /// ENST00000361209 // ASTN2 ///	ASTN2	ENST00000288520	6.49203e-06	0.53485	0.560127	0.19155	1.24578	1.24578	0.1 Gy up vs 0 Gy	1.95934e-06	2.26611	2.26611	1 Gy up vs 0 Gy	15.2358	14.7245	0.390447	0.188672	0.792406	1.91453	24.6442	1
211722	8128905	---		---	6.51313e-06	0.411514	0.190872	0.139352	1.09576	1.09576	0.1 Gy up vs 0 Gy	1.70689e-06	1.35284	1.35284	1 Gy up vs 0 Gy	15.2306	1.97988	0.685627	0.0445634	1.55076	0.503969	3.31482	1
135671	8043959	ENST00000350878 // MAP4K4 /// NM_145687 // MAP4K4 /// NM_001242560 // MAP4K4 /// NM_004	MAP4K4	ENST00000350878	6.53472e-06	0.0294526	0.0865116	0.879698	0.986586	-1.0136	0.1 Gy down vs 0 Gy	1.28135e-05	1.48233	1.48233	1 Gy up vs 0 Gy	15.2253	4.20673	5.01919	0.693396	2.05462	1.41922	7.0456	1
130400	8038013	AK300607 // LIG1 /// AB208791 // LIG1 /// BC110622 // LIG1 /// ENST00000544761 // LIG1	LIG1	AK300607	6.53851e-06	0.841867	0.0998212	0.40258	0.92396	-1.0823	0.1 Gy down vs 0 Gy	4.55907e-05	1.46713	1.46713	1 Gy up vs 0 Gy	15.2244	4.68544	0.0402107	0.00618759	1.96473	1.51166	7.84785	1
211720	8128903	---		---	6.64596e-06	0.447042	0.216782	0.000327467	1.5189	1.5189	0.1 Gy up vs 0 Gy	2.76228e-06	1.6901	1.6901	1 Gy up vs 0 Gy	15.1984	6.2696	0.587186	0.121112	1.46744	1.51336	10.5192	1
70759	7971412	NM_182542 // FAM194B /// ENST00000378977 // FAM194B /// ENST00000298738 // FAM194B ///	FAM194B	NM_182542	6.78445e-06	0.826187	0.0107921	0.00198023	0.7878	-1.26936	0.1 Gy down vs 0 Gy	1.52573e-06	0.694155	-1.4406	1 Gy down vs 0 Gy	15.1655	2.84339	0.0487201	0.00456729	3.35162	1.571	4.78102	1
135667	8043955	AY212247 // MAP4K4 /// NM_001242560 // MAP4K4 /// NM_001242559 // MAP4K4 /// NM_004834	MAP4K4	AY212247	6.82631e-06	0.31498	0.00118359	0.234904	1.06707	1.06707	0.1 Gy up vs 0 Gy	2.28602e-06	1.30201	1.30201	1 Gy up vs 0 Gy	15.1557	1.54937	1.02987	0.052642	4.77239	1.21971	2.60688	1
251090	8173307	AK296264 // EDA2R /// BC034919 // EDA2R /// NM_021783 // EDA2R	EDA2R	AK296264	7.84732e-06	0.570512	0.146561	0.222086	1.16006	1.16006	0.1 Gy up vs 0 Gy	2.52429e-06	1.79296	1.79296	1 Gy up vs 0 Gy	14.934	7.55236	0.326033	0.0824398	1.72116	2.17604	12.8957	1
135676	8043964	ENST00000350878 // MAP4K4 /// ENST00000324219 // MAP4K4 /// ENST00000421882 // MAP4K4 /	MAP4K4	ENST00000350878	7.90952e-06	0.0593435	0.00435307	0.0575153	1.14788	1.14788	0.1 Gy up vs 0 Gy	1.58935e-06	1.42407	1.42407	1 Gy up vs 0 Gy	14.9215	2.63471	3.71986	0.32841	3.92647	1.73325	4.50256	1
13966	7907906	NM_016545 // IER5 /// ENST00000367577 // IER5 /// BC108253 // IER5 /// BC000128 // IER5	IER5	NM_016545	7.98799e-06	0.852162	0.000119189	0.00678715	1.17159	1.17159	0.1 Gy up vs 0 Gy	1.48093e-06	1.32386	1.32386	1 Gy up vs 0 Gy	14.9059	1.64546	0.0350843	0.00193648	6.34315	1.75055	2.81495	1
91815	7994984	ENST00000563161 // ORAI3 /// ENST00000566237 // ORAI3 /// NM_152288 // ORAI3 /// ENST00	ORAI3	ENST00000563161	8.02135e-06	0.419909	0.00165203	0.0983743	1.07356	1.07356	0.1 Gy up vs 0 Gy	1.84264e-06	1.2317	1.2317	1 Gy up vs 0 Gy	14.8993	0.928417	0.661223	0.0206013	4.55305	0.709283	1.58898	1
211721	8128904	---		---	8.16406e-06	0.376761	0.0209026	0.501435	1.03764	1.03764	0.1 Gy up vs 0 Gy	4.72375e-06	1.29225	1.29225	1 Gy up vs 0 Gy	14.8713	1.55293	0.795065	0.0415121	2.93851	0.76713	2.66282	1
12604	7906393	AY185344 // PYHIN1 /// NM_198930 // PYHIN1 /// NM_198929 // PYHIN1 /// NM_198928 // PYH	PYHIN1	AY185344	9.21908e-06	0.0689064	0.000107197	0.417554	1.05903	1.05903	0.1 Gy up vs 0 Gy	4.47619e-06	1.39183	1.39183	1 Gy up vs 0 Gy	14.6794	2.53389	3.45318	0.298037	6.41852	2.76984	4.4017	1
11439	7905075	ENST00000392932 // HIST2H4B /// ENST00000392932 // HIST4H4 /// ENST00000392932 // HIST2	HIST2H4B	ENST00000392932	9.23081e-06	0.17182	3.05736e-05	0.0802656	1.11064	1.11064	0.1 Gy up vs 0 Gy	1.99248e-06	1.33568	1.33568	1 Gy up vs 0 Gy	14.6774	1.77885	1.9206	0.116385	7.33088	2.22119	3.09051	1
24381	7919629	BC019846 // HIST2H4A /// BC019846 // HIST2H4B /// ENST00000392939 // HIST2H4B /// ENST0	HIST2H4A	BC019846	9.23081e-06	0.17182	3.05736e-05	0.0802656	1.11064	1.11064	0.1 Gy up vs 0 Gy	1.99248e-06	1.33568	1.33568	1 Gy up vs 0 Gy	14.6774	1.77885	1.9206	0.116385	7.33088	2.22119	3.09051	1
62277	7961987	ENST00000343028 // TM7SF3 /// ENST00000535260 // TM7SF3 /// BC005176 // TM7SF3 /// AB03	TM7SF3	ENST00000343028	9.46803e-06	0.907734	0.00240514	0.0920816	1.12748	1.12748	0.1 Gy up vs 0 Gy	2.11939e-06	1.40904	1.40904	1 Gy up vs 0 Gy	14.6374	2.50621	0.0135663	0.0011614	4.30833	1.84417	4.36609	1
204895	8121264	ENST00000450060 // PRDM1 /// ENST00000369089 // PRDM1 /// AY198415 // PRDM1 /// NM_1829	PRDM1	ENST00000450060	9.5866e-06	0.0013139	2.74208e-06	0.599212	1.02752	1.02752	0.1 Gy up vs 0 Gy	6.58125e-06	1.26706	1.26706	1 Gy up vs 0 Gy	14.6178	1.35076	11.5643	0.534297	9.20094	2.12552	2.35632	1
197184	8112597	AF251051 // ANKRA2 /// BC012917 // ANKRA2	ANKRA2	AF251051	9.95159e-06	0.576884	3.23542e-09	0.599904	1.06519	1.06519	0.1 Gy up vs 0 Gy	6.81627e-06	1.73408	1.73408	1 Gy up vs 0 Gy	14.5591	7.30569	0.315336	0.079117	15.404	19.3241	12.7958	1
40917	7938036	NM_006074 // TRIM22 /// NM_001199573 // TRIM22 /// ENST00000379965 // TRIM22 /// AK2989	TRIM22	NM_006074	9.95943e-06	0.114291	0.0814475	0.153972	1.3401	1.3401	0.1 Gy up vs 0 Gy	2.65688e-06	2.66618	2.66618	1 Gy up vs 0 Gy	14.5579	20.8825	2.58153	1.85154	2.09241	7.50363	36.5784	1
232307	8152139	AK304354 // RRM2B /// AB166671 // RRM2B /// AB036063 // RRM2B /// ENST00000522368 // RR	RRM2B	AK304354	1.04713e-05	0.0462201	1.28934e-07	0.00361487	1.1957	1.1957	0.1 Gy up vs 0 Gy	2.18178e-06	1.33241	1.33241	1 Gy up vs 0 Gy	14.4792	1.74181	4.1745	0.25109	11.8203	3.55485	3.06757	1
29877	7925756	BC140749 // OR2T11	OR2T11	BC140749	1.06512e-05	0.323102	0.0659903	0.507304	1.02064	1.02064	0.1 Gy up vs 0 Gy	6.0844e-06	1.1522	1.1522	1 Gy up vs 0 Gy	14.4525	0.474163	0.995545	0.0163311	2.22388	0.182404	0.836612	1
232919	8152817	ENST00000539634 // TMEM75 /// BC137385 // TMEM75 /// BC137383 // TMEM75 /// AK093424 //	TMEM75	ENST00000539634	1.07245e-05	0.682651	0.333581	0.0264867	1.14285	1.14285	0.1 Gy up vs 0 Gy	1.94824e-06	1.3337	1.3337	1 Gy up vs 0 Gy	14.4418	1.72827	0.169082	0.0101172	1.17659	0.352011	3.05163	1
62222	7961928	ENST00000381340 // ITPR2 /// NM_002223 // ITPR2 /// D26350 // ITPR2	ITPR2	ENST00000381340	1.07556e-05	0.850711	6.90259e-05	0.18787	1.05856	1.05856	0.1 Gy up vs 0 Gy	3.11823e-06	1.22741	1.22741	1 Gy up vs 0 Gy	14.4372	0.919939	0.0357851	0.00114011	6.73423	1.07276	1.62486	1
40927	7938046	BC035582 // TRIM22 /// NM_001199573 // TRIM22 /// ENST00000379965 // TRIM22 /// ENST000	TRIM22	BC035582	1.11421e-05	0.955916	1.84459e-09	0.17092	1.19617	1.19617	0.1 Gy up vs 0 Gy	3.08824e-06	1.8593	1.8593	1 Gy up vs 0 Gy	14.382	8.38676	0.00308599	0.000899787	15.9959	23.3197	14.8702	1
60801	7960327	ENST00000280665 // DCP1B /// ENST00000397173 // DCP1B /// AK310475 // DCP1B /// ENST000	DCP1B	ENST00000280665	1.13412e-05	0.84087	0.517433	0.0935352	1.3672	1.3672	0.1 Gy up vs 0 Gy	2.53353e-06	2.43382	2.43382	1 Gy up vs 0 Gy	14.3543	16.8533	0.0407264	0.0239083	0.855341	2.51062	29.9394	1
40914	7938032	ENST00000514226 // TRIM6-TRIM34 /// ENST00000514226 // TRIM34 /// ENST00000429814 // TR	TRIM6-TRIM34	ENST00000514226	1.15935e-05	0.989573	2.90796e-05	0.000729212	1.41572	1.41572	0.1 Gy up vs 0 Gy	3.92695e-06	1.58222	1.58222	1 Gy up vs 0 Gy	14.3199	4.69206	0.000172466	2.8255e-05	7.36813	6.0356	8.35532	1
130407	8038020	ENST00000536218 // LIG1 /// ENST00000263274 // LIG1 /// AK297296 // LIG1 /// ENST000004	LIG1	ENST00000536218	1.18715e-05	0.697186	0.00898947	0.0856802	1.32993	1.32993	0.1 Gy up vs 0 Gy	2.58547e-06	2.20299	2.20299	1 Gy up vs 0 Gy	14.2829	13.2513	0.153137	0.0710381	3.46653	8.04039	23.6582	1
134386	8042483	AK293177 // ANXA4 /// AK293396 // ANXA4 /// AY453398 // ANXA4 /// NM_001153 // ANXA4 //	ANXA4	AK293177	1.25956e-05	0.49538	0.0187212	0.119324	1.15815	1.15815	0.1 Gy up vs 0 Gy	3.02091e-06	1.56234	1.56234	1 Gy up vs 0 Gy	14.1907	4.27269	0.471562	0.0709917	3.00716	2.26358	7.67784	1
231211	8150856	NM_152417 // TMEM68 /// BC071636 // TMEM68 /// ENST00000334667 // TMEM68 /// ENST000005	TMEM68	NM_152417	1.29521e-05	0.78135	0.487026	0.0600961	1.13629	1.13629	0.1 Gy up vs 0 Gy	2.59944e-06	1.38059	1.38059	1 Gy up vs 0 Gy	14.1473	2.1898	0.0778582	0.00602568	0.902093	0.349078	3.94704	1
155075	8065521	NM_015655 // ZNF337 /// ENST00000538750 // ZNF337 /// ENST00000376412 // ZNF337 /// ENS	ZNF337	NM_015655	1.30568e-05	0.319635	0.00390257	0.0745292	1.17079	1.17079	0.1 Gy up vs 0 Gy	2.74037e-06	1.52065	1.52065	1 Gy up vs 0 Gy	14.1347	3.71626	1.01005	0.13278	3.99638	2.62679	6.70438	1
134383	8042480	NM_001153 // ANXA4 /// AK293396 // ANXA4 /// AK293406 // ANXA4 /// AY453398 // ANXA4 //	ANXA4	NM_001153	1.31765e-05	0.50807	0.132609	0.0121063	1.34456	1.34456	0.1 Gy up vs 0 Gy	2.40487e-06	1.7412	1.7412	1 Gy up vs 0 Gy	14.1206	6.40913	0.444277	0.100826	1.785	2.02547	11.5741	1
50197	7948522	ENST00000335613 // VWCE /// ENST00000301770 // VWCE /// NM_152718 // VWCE	VWCE	ENST00000335613	1.34954e-05	0.41244	0.623399	0.000142702	1.1808	1.1808	0.1 Gy up vs 0 Gy	1.1303e-05	1.19785	1.19785	1 Gy up vs 0 Gy	14.0834	0.8063	0.682899	0.0195486	0.703509	0.100693	1.45992	1
243765	8164944	NM_001134707 // SARDH /// ENST00000439388 // SARDH /// ENST00000371868 // SARDH /// ENS	SARDH	NM_001134707	1.36186e-05	0.190258	5.11437e-05	0.00014868	1.31051	1.31051	0.1 Gy up vs 0 Gy	1.11408e-05	1.34298	1.34298	1 Gy up vs 0 Gy	14.0693	2.14571	1.76223	0.134379	6.95199	2.65062	3.889	1
82833	7985059	ENST00000561885 // FBXO22 /// NM_012170 // FBXO22 /// NM_147188 // FBXO22 /// NR_037623	FBXO22	ENST00000561885	1.36977e-05	0.241823	0.00755606	0.0368169	1.36109	1.36109	0.1 Gy up vs 0 Gy	2.56059e-06	2.01058	2.01058	1 Gy up vs 0 Gy	14.0603	10.19	1.40233	0.50816	3.5761	6.47931	18.4807	1
38859	7935749	ENST00000441611 // BLOC1S2 /// ENST00000361832 // BLOC1S2 /// BC020494 // BLOC1S2 /// A	BLOC1S2	ENST00000441611	1.39125e-05	0.00549774	0.0166533	0.725173	0.975788	-1.02481	0.1 Gy down vs 0 Gy	3.51839e-05	1.33449	1.33449	1 Gy up vs 0 Gy	14.0362	2.36547	8.40819	0.708502	3.08015	1.29772	4.29743	1
135670	8043958	ENST00000417294 // MAP4K4 /// NM_145687 // MAP4K4 /// ENST00000302217 // MAP4K4 /// AF0	MAP4K4	ENST00000417294	1.4034e-05	0.12348	0.286524	0.194748	1.09805	1.09805	0.1 Gy up vs 0 Gy	4.07354e-06	1.40097	1.40097	1 Gy up vs 0 Gy	14.0227	2.49117	2.45307	0.217897	1.28109	0.568975	4.53014	1
135661	8043949	AY212247 // MAP4K4 /// NM_145687 // MAP4K4 /// ENST00000302217 // MAP4K4 /// ENST000003	MAP4K4	AY212247	1.4071e-05	0.00804492	0.0032195	0.145086	1.08546	1.08546	0.1 Gy up vs 0 Gy	3.6018e-06	1.30246	1.30246	1 Gy up vs 0 Gy	14.0186	1.50919	7.60858	0.409554	4.11994	1.10884	2.74522	1
238867	8159451	NM_206920 // MAMDC4 /// ENST00000445819 // MAMDC4 /// AL137659 // MAMDC4 /// BC144258 /	MAMDC4	NM_206920	1.4262e-05	0.894945	0.278415	0.0109442	1.60193	1.60193	0.1 Gy up vs 0 Gy	2.63118e-06	2.37593	2.37593	1 Gy up vs 0 Gy	13.9977	15.6203	0.017612	0.00982673	1.30056	3.6283	28.4559	1
62231	7961937	D26350 // ITPR2 /// AK310504 // ITPR2 /// NM_002223 // ITPR2	ITPR2	D26350	1.51662e-05	0.687638	5.77624e-05	0.36198	1.04235	1.04235	0.1 Gy up vs 0 Gy	6.32064e-06	1.23168	1.23168	1 Gy up vs 0 Gy	13.9026	0.99105	0.163508	0.00582785	6.86334	1.22313	1.81777	1
38863	7935753	ENST00000441611 // BLOC1S2 /// AY278457 // BLOC1S2 /// ENST00000361832 // BLOC1S2 /// N	BLOC1S2	ENST00000441611	1.51946e-05	0.611035	0.16477	0.0432872	1.20206	1.20206	0.1 Gy up vs 0 Gy	2.89276e-06	1.53495	1.53495	1 Gy up vs 0 Gy	13.8998	3.84185	0.261887	0.0361924	1.64598	1.13736	7.04811	1
11438	7905074	ENST00000392939 // HIST2H4B /// ENST00000392939 // HIST4H4 /// ENST00000392939 // HIST2	HIST2H4B	ENST00000392939	1.56308e-05	0.0851833	0.00340093	0.032147	1.13352	1.13352	0.1 Gy up vs 0 Gy	2.88953e-06	1.31594	1.31594	1 Gy up vs 0 Gy	13.856	1.57211	3.08169	0.174825	4.08468	1.15862	2.89324	1
24382	7919630	ENST00000392939 // HIST2H4B /// ENST00000392939 // HIST4H4 /// ENST00000392939 // HIST2	HIST2H4B	ENST00000392939	1.56308e-05	0.0851833	0.00340093	0.032147	1.13352	1.13352	0.1 Gy up vs 0 Gy	2.88953e-06	1.31594	1.31594	1 Gy up vs 0 Gy	13.856	1.57211	3.08169	0.174825	4.08468	1.15862	2.89324	1
59871	7959319				1.64367e-05	0.433287	0.0581999	0.392823	1.10282	1.10282	0.1 Gy up vs 0 Gy	7.24015e-06	1.68319	1.68319	1 Gy up vs 0 Gy	13.7785	6.229	0.623824	0.141009	2.30214	2.60188	11.528	1
83483	7985784	CR456942 // ISG20 /// U88964 // ISG20 /// AK307769 // ISG20 /// NM_002201 // ISG20 ///	ISG20	CR456942	1.64759e-05	0.362243	1.31946e-08	0.719228	0.940746	-1.06299	0.1 Gy down vs 0 Gy	1.33972e-05	0.47371	-2.111	1 Gy down vs 0 Gy	13.7749	13.7873	0.845195	0.422978	13.9776	34.9755	25.5229	1
56379	7955443	ENST00000548553 // METTL7A /// ENST00000332160 // METTL7A /// NM_014033 // METTL7A	METTL7A	ENST00000548553	1.65319e-05	0.0388248	0.00262095	0.712852	1.0471	1.0471	0.1 Gy up vs 0 Gy	1.32814e-05	1.73361	1.73361	1 Gy up vs 0 Gy	13.7696	7.46594	4.49765	1.21932	4.25267	5.76453	13.8262	1
62210	7961916	NM_002223 // ITPR2 /// ENST00000451599 // ITPR2 /// D26350 // ITPR2 /// AK307686 // ITP	ITPR2	NM_002223	1.68413e-05	0.152937	0.00082097	0.416719	1.06323	1.06323	0.1 Gy up vs 0 Gy	7.76009e-06	1.40769	1.40769	1 Gy up vs 0 Gy	13.7411	2.70078	2.10505	0.206871	5.01541	2.46442	5.01197	1
231203	8150848	ENST00000540934 // TMEM68 /// BC043417 // TMEM68	TMEM68	ENST00000540934	1.69806e-05	0.272399	0.0418089	0.258026	1.08475	1.08475	0.1 Gy up vs 0 Gy	5.63611e-06	1.39207	1.39207	1 Gy up vs 0 Gy	13.7284	2.43427	1.2311	0.109147	2.50776	1.11167	4.52156	1
130401	8038014	AK300370 // LIG1 /// NM_000234 // LIG1 /// ENST00000544761 // LIG1 /// ENST00000427526	LIG1	AK300370	1.79608e-05	0.362845	0.251815	0.132874	1.23511	1.23511	0.1 Gy up vs 0 Gy	4.40133e-06	1.91945	1.91945	1 Gy up vs 0 Gy	13.6422	9.14194	0.843061	0.282477	1.3681	2.29199	17.0881	1
83482	7985783	ENST00000306072 // ISG20 /// NM_002201 // ISG20 /// AK307769 // ISG20 /// ENST000005607	ISG20	ENST00000306072	1.82636e-05	0.0968351	1.01116e-07	0.392633	0.868354	-1.1516	0.1 Gy down vs 0 Gy	7.97336e-06	0.474021	-2.10961	1 Gy down vs 0 Gy	13.6165	12.7947	2.86133	1.34432	12.0415	28.2869	23.961	1
59051	7958417	ENST00000338291 // ISCU /// ENST00000539580 // ISCU /// EU329002 // ISCU /// ENST000003	ISCU	ENST00000338291	1.82932e-05	0.337643	4.26991e-06	0.00370073	1.25732	1.25732	0.1 Gy up vs 0 Gy	4.05262e-06	1.42837	1.42837	1 Gy up vs 0 Gy	13.614	2.70291	0.936907	0.0930058	8.84529	4.39031	5.06272	1
62284	7961994	ENST00000545600 // TM7SF3 /// ENST00000539741 // TM7SF3 /// ENST00000343028 // TM7SF3 /	TM7SF3	ENST00000545600	1.84275e-05	0.89474	0.022859	0.916784	1.00874	1.00874	0.1 Gy up vs 0 Gy	2.13981e-05	1.42743	1.42743	1 Gy up vs 0 Gy	13.6028	3.27192	0.0176812	0.00212646	2.88284	1.73354	6.13358	1
23494	7918494	BC004557 // DENND2D /// ENST00000463713 // DENND2D /// AK301583 // DENND2D /// AK026110	DENND2D	BC004557	1.8777e-05	0.237711	0.0355433	0.041739	1.11718	1.11718	0.1 Gy up vs 0 Gy	3.55921e-06	1.28804	1.28804	1 Gy up vs 0 Gy	13.574	1.33903	1.42743	0.0704055	2.60858	0.643317	2.51548	1
44158	7941700	AF080561 // RBM14 /// ENST00000393979 // RBM14 /// BC000488 // RBM14 /// AF315632 // RB	RBM14	AF080561	1.98167e-05	0.687194	0.000302704	0.746361	1.01727	1.01727	0.1 Gy up vs 0 Gy	1.66222e-05	1.25826	1.25826	1 Gy up vs 0 Gy	13.4915	1.31055	0.164	0.00796541	5.69182	1.38224	2.47704	1
44160	7941703	NM_001198836 // RBM14 /// NM_001198837 // RBM14	RBM14	NM_001198836	1.98167e-05	0.687194	0.000302704	0.746361	1.01727	1.01727	0.1 Gy up vs 0 Gy	1.66222e-05	1.25826	1.25826	1 Gy up vs 0 Gy	13.4915	1.31055	0.164	0.00796541	5.69182	1.38224	2.47704	1
161797	8073069	AF165520 // APOBEC3C /// NM_014508 // APOBEC3C /// ENST00000428892 // APOBEC3C /// ENST	APOBEC3C	AF165520	1.98543e-05	0.135966	0.0225097	0.483167	0.957672	-1.0442	0.1 Gy down vs 0 Gy	9.15773e-05	1.26957	1.26957	1 Gy up vs 0 Gy	13.4886	1.77261	2.29499	0.150798	2.89242	0.950268	3.35109	1
59700	7959125	ENST00000540121 // PRKAB1 /// ENST00000545223 // PRKAB1 /// ENST00000539596 // PRKAB1 /	PRKAB1	ENST00000540121	2.03094e-05	0.724375	0.000291428	0.5277	1.04547	1.04547	0.1 Gy up vs 0 Gy	1.13723e-05	1.3665	1.3665	1 Gy up vs 0 Gy	13.454	2.30614	0.125718	0.0107747	5.71797	2.45028	4.37094	1
211723	8128906	---		---	2.03921e-05	0.308837	0.609192	0.0125968	1.1748	1.1748	0.1 Gy up vs 0 Gy	3.80342e-06	1.34463	1.34463	1 Gy up vs 0 Gy	13.4478	1.82885	1.05662	0.0718484	0.723109	0.24585	3.46791	1
79130	7980849	ENST00000557018 // SMEK1 /// ENST00000337238 // SMEK1 /// ENST00000554390 // SMEK1 ///	SMEK1	ENST00000557018	2.06245e-05	0.261125	2.6919e-06	0.195693	1.06102	1.06102	0.1 Gy up vs 0 Gy	5.86793e-06	1.23321	1.23321	1 Gy up vs 0 Gy	13.4305	0.960691	1.29127	0.0461828	9.21589	1.64805	1.82403	1
150839	8060789				2.06772e-05	0.786828	0.00504829	0.549913	1.02816	1.02816	0.1 Gy up vs 0 Gy	1.20461e-05	1.22791	1.22791	1 Gy up vs 0 Gy	13.4266	1.00189	0.0739071	0.00275746	3.83193	0.714842	1.9028	1
23496	7918496	ENST00000369752 // DENND2D /// ENST00000463713 // DENND2D /// NM_024901 // DENND2D ///	DENND2D	ENST00000369752	2.08476e-05	0.920416	0.0118166	0.077793	1.11263	1.11263	0.1 Gy up vs 0 Gy	4.36851e-06	1.32279	1.32279	1 Gy up vs 0 Gy	13.4141	1.65323	0.0100812	0.000621235	3.29472	1.01515	3.14277	1
125451	8032512	NM_052847 // GNG7 /// AF493874 // GNG7 /// ENST00000382159 // GNG7	GNG7	NM_052847	2.21374e-05	0.112023	0.153482	0.456134	0.92067	-1.08617	0.1 Gy down vs 0 Gy	1.07541e-05	0.61072	-1.63741	1 Gy down vs 0 Gy	13.3226	5.65758	2.61506	0.555258	1.6916	1.7959	10.8289	1
12607	7906396	NM_198928 // PYHIN1 /// NM_152501 // PYHIN1 /// ENST00000368140 // PYHIN1 /// BC139741	PYHIN1	NM_198928	2.25726e-05	0.00460663	7.66526e-06	0.106345	1.16985	1.16985	0.1 Gy up vs 0 Gy	5.1075e-06	1.56254	1.56254	1 Gy up vs 0 Gy	13.2929	4.24356	8.78544	1.4023	8.38405	6.69118	8.14046	1
231202	8150847	BC043417 // TMEM68 /// ENST00000434581 // TMEM68 /// ENST00000519784 // TMEM68	TMEM68	BC043417	2.28888e-05	0.645723	0.0392939	0.287433	1.09683	1.09683	0.1 Gy up vs 0 Gy	7.9308e-06	1.48014	1.48014	1 Gy up vs 0 Gy	13.2718	3.43907	0.213864	0.0277089	2.54629	1.64953	6.60772	1
100319	8004447	ENST00000322644 // POLR2A /// BC137231 // POLR2A /// NM_000937 // POLR2A /// BC107140 /	POLR2A	ENST00000322644	2.37087e-05	0.702705	0.00912096	0.223218	1.06498	1.06498	0.1 Gy up vs 0 Gy	7.12802e-06	1.26404	1.26404	1 Gy up vs 0 Gy	13.2183	1.20797	0.147321	0.00673153	3.45739	0.789893	2.33035	1
47091	7944983	ENST00000534430 // EI24 /// ENST00000525737 // EI24 /// ENST00000527628 // EI24 /// ENS	EI24	ENST00000534430	2.42576e-05	0.417451	0.407185	0.540421	1.0528	1.0528	0.1 Gy up vs 0 Gy	1.36848e-05	1.44578	1.44578	1 Gy up vs 0 Gy	13.1836	3.22065	0.668291	0.0816292	1.03513	0.632187	6.22946	1
38861	7935751	ENST00000441611 // BLOC1S2 /// NR_046296 // BLOC1S2 /// NM_173809 // BLOC1S2 /// ENST00	BLOC1S2	ENST00000441611	2.52339e-05	0.949162	0.0521941	0.648916	1.03605	1.03605	0.1 Gy up vs 0 Gy	1.72952e-05	1.40025	1.40025	1 Gy up vs 0 Gy	13.1238	2.75103	0.00410551	0.000430303	2.3699	1.24196	5.34537	1
83468	7985768	NM_022767 // AEN /// ENST00000379231 // AEN /// ENST00000562177 // AEN /// ENST00000559	AEN	NM_022767	2.52613e-05	0.936127	0.646371	0.893186	0.978724	-1.02174	0.1 Gy down vs 0 Gy	4.11698e-05	1.92782	1.92782	1 Gy up vs 0 Gy	13.1221	11.6825	0.00648586	0.00288715	0.67216	1.49605	22.7024	1
130404	8038017	AK303644 // LIG1 /// BC108318 // LIG1 /// M36067 // LIG1 /// NM_000234 // LIG1 /// ENST	LIG1	AK303644	2.54187e-05	0.533608	0.0352624	0.0415598	1.26996	1.26996	0.1 Gy up vs 0 Gy	4.82202e-06	1.70974	1.70974	1 Gy up vs 0 Gy	13.1127	6.00622	0.392836	0.0899683	2.61351	2.99276	11.6802	1
135677	8043965	AY834276 // MAP4K4 /// NM_145687 // MAP4K4 /// ENST00000350878 // MAP4K4 /// ENST000003	MAP4K4	AY834276	2.65627e-05	0.0368847	0.00164099	0.0665656	1.13995	1.13995	0.1 Gy up vs 0 Gy	5.37235e-06	1.38519	1.38519	1 Gy up vs 0 Gy	13.0461	2.23239	4.59356	0.393015	4.55744	1.94962	4.36345	1
62238	7961944	NM_002223 // ITPR2 /// AK310504 // ITPR2 /// ENST00000381340 // ITPR2 /// D26350 // ITP	ITPR2	NM_002223	2.6846e-05	0.482309	9.84736e-05	0.404751	1.04304	1.04304	0.1 Gy up vs 0 Gy	1.16326e-05	1.25068	1.25068	1 Gy up vs 0 Gy	13.0301	1.14932	0.500941	0.0220929	6.47903	1.42872	2.24924	1
52209	7950758	AF182424 // CCDC90B /// ENST00000525503 // CCDC90B /// AF182412 // CCDC90B /// AF271782	CCDC90B	AF182424	2.72662e-05	0.991929	0.000420125	0.0786688	1.10561	1.10561	0.1 Gy up vs 0 Gy	5.69525e-06	1.29702	1.29702	1 Gy up vs 0 Gy	13.0066	1.42725	0.000103348	5.67033e-06	5.46731	1.49986	2.79819	1
122469	8029132	BC007615 // RPS19 /// BC018616 // RPS19 /// NM_001022 // RPS19 /// ENST00000221975 // R	RPS19	BC007615	2.80035e-05	0.283016	1.28359e-14	0.863777	0.984198	-1.01606	0.1 Gy down vs 0 Gy	4.79267e-05	1.45733	1.45733	1 Gy up vs 0 Gy	12.9663	3.87812	1.17727	0.176055	32.0399	23.9572	7.62683	1
150831	8060781				2.82768e-05	0.684331	3.95117e-06	0.0577716	1.06383	1.06383	0.1 Gy up vs 0 Gy	5.58409e-06	1.15991	1.15991	1 Gy up vs 0 Gy	12.9517	0.461363	0.167192	0.00297784	8.90718	0.793224	0.908356	1
134379	8042476	AK293177 // ANXA4 /// AK293396 // ANXA4 /// AK293406 // ANXA4 /// AY453398 // ANXA4 ///	ANXA4	AK293177	2.99234e-05	0.43342	0.152223	0.0190051	1.34759	1.34759	0.1 Gy up vs 0 Gy	5.57211e-06	1.77378	1.77378	1 Gy up vs 0 Gy	12.8664	6.8395	0.62346	0.165709	1.69689	2.25506	13.5552	1
228986	8148323	BC000917 // MYC /// BC000141 // MYC /// ENST00000377970 // MYC /// ENST00000524013 // M	MYC	BC000917	3.04825e-05	0.268699	0.0260717	0.0690337	0.826135	-1.21046	0.1 Gy down vs 0 Gy	6.19465e-06	0.621443	-1.60916	1 Gy down vs 0 Gy	12.8386	4.75891	1.25049	0.231761	2.80107	2.5957	9.45215	1
228982	8148319	ENST00000454617 // MYC /// ENST00000520751 // MYC /// BC000141 // MYC /// BC000917 // M	MYC	ENST00000454617	3.17038e-05	0.0597565	6.09867e-05	0.195245	0.892535	-1.1204	0.1 Gy down vs 0 Gy	8.79985e-06	0.675228	-1.48098	1 Gy down vs 0 Gy	12.7796	3.36153	3.7074	0.487596	6.82389	4.48738	6.7075	1
194063	8109091	BC063486 // ADRB2 /// NM_000024 // ADRB2 /// BC012481 // ADRB2 /// M15169 // ADRB2	ADRB2	BC063486	3.18118e-05	0.00734677	2.67843e-08	0.380954	1.09416	1.09416	0.1 Gy up vs 0 Gy	1.29887e-05	1.57	1.57	1 Gy up vs 0 Gy	12.7745	4.64285	7.79768	1.41702	13.2875	12.0733	9.26791	1
211717	8128900	---		---	3.3806e-05	0.627592	0.0777773	0.00416171	1.33794	1.33794	0.1 Gy up vs 0 Gy	7.91e-06	1.55673	1.55673	1 Gy up vs 0 Gy	12.6833	4.18534	0.238213	0.0393037	2.12126	1.74997	8.41468	1
50729	7949116	NM_001098671 // RASGRP2 /// NM_001098670 // RASGRP2 /// NM_153819 // RASGRP2 /// ENST00	RASGRP2	NM_001098671	3.39625e-05	0.0223387	7.63424e-07	0.763901	1.02484	1.02484	0.1 Gy up vs 0 Gy	7.04794e-05	0.724236	-1.38076	1 Gy down vs 0 Gy	12.6764	2.93347	5.55211	0.642411	10.2606	5.93605	5.901	1
38120	7934946				3.51898e-05	0.49515	0.464906	0.611538	1.08812	1.08812	0.1 Gy up vs 0 Gy	2.18322e-05	2.03217	2.03217	1 Gy up vs 0 Gy	12.6233	12.0853	0.472068	0.225974	0.937313	2.24341	24.4132	1
91049	7994143	BC036472 // PRKCB /// ENST00000321728 // PRKCB /// NM_212535 // PRKCB /// ENST000004720	PRKCB	BC036472	3.53068e-05	0.173047	0.00560259	0.923343	1.0066	1.0066	0.1 Gy up vs 0 Gy	5.20385e-05	0.7591	-1.31735	1 Gy down vs 0 Gy	12.6183	2.04399	1.90946	0.154652	3.76564	1.52495	4.13063	1
211741	8128924	---		---	3.55431e-05	0.941281	0.00463694	0.973152	1.00341	1.00341	0.1 Gy up vs 0 Gy	4.27306e-05	1.51234	1.51234	1 Gy up vs 0 Gy	12.6084	4.48023	0.00547944	0.000973526	3.88612	3.45222	9.06111	1
62205	7961911	D26350 // ITPR2 /// NM_002223 // ITPR2 /// AK307686 // ITPR2 /// ENST00000381340 // ITP	ITPR2	D26350	3.91776e-05	0.845773	0.0385626	0.00702667	1.19025	1.19025	0.1 Gy up vs 0 Gy	8.32596e-06	1.32575	1.32575	1 Gy up vs 0 Gy	12.4632	1.67939	0.0382231	0.00257526	2.55796	0.861704	3.43609	1
202939	8119095	NM_078467 // CDKN1A /// NM_001220777 // CDKN1A /// ENST00000405375 // CDKN1A /// ENST00	CDKN1A	NM_078467	3.95649e-05	0.775336	0.00850968	0.59887	0.942033	-1.06153	0.1 Gy down vs 0 Gy	0.000119985	1.53916	1.53916	1 Gy up vs 0 Gy	12.4485	5.55362	0.0823229	0.0183633	3.50109	3.90483	11.3763	1
21129	7915874	ENST00000576409 // ATPAF1 /// NM_022745 // ATPAF1 /// ENST00000542495 // ATPAF1 /// AK3	ATPAF1	ENST00000576409	4.06189e-05	0.989344	0.0150481	8.76648e-05	1.70592	1.70592	0.1 Gy up vs 0 Gy	9.14723e-05	1.6301	1.6301	1 Gy up vs 0 Gy	12.4094	6.83399	0.000180121	4.95974e-05	3.14343	4.32781	14.0431	1
232303	8152135	ENST00000251810 // RRM2B /// ENST00000535248 // RRM2B /// NM_001172478 // RRM2B /// NM_	RRM2B	ENST00000251810	4.18656e-05	0.442935	8.0797e-07	0.0235488	1.12263	1.12263	0.1 Gy up vs 0 Gy	7.86858e-06	1.2537	1.2537	1 Gy up vs 0 Gy	12.3645	1.0642	0.597939	0.025732	10.2125	2.19745	2.19476	1
79123	7980842	AK000714 // SMEK1 /// BC022778 // SMEK1 /// AB095930 // SMEK1 /// NM_032560 // SMEK1 //	SMEK1	AK000714	4.21885e-05	0.888858	0.00587308	0.00612316	1.16376	1.16376	0.1 Gy up vs 0 Gy	9.29691e-06	1.27076	1.27076	1 Gy up vs 0 Gy	12.3531	1.21758	0.0197262	0.000972157	3.73568	0.920518	2.5134	1
123390	8030164	NR_027882 // BAX /// ENST00000356483 // BAX /// ENST00000539787 // BAX /// AF007826 //	BAX	NR_027882	4.22367e-05	0.580256	0.000213291	0.565552	1.02899	1.02899	0.1 Gy up vs 0 Gy	2.37144e-05	1.23477	1.23477	1 Gy up vs 0 Gy	12.3514	1.05684	0.309769	0.0132526	5.93418	1.26939	2.18189	1
211752	8128937	---		---	4.24682e-05	0.638916	0.000711361	0.890757	0.989941	-1.01016	0.1 Gy down vs 0 Gy	6.54332e-05	1.33958	1.33958	1 Gy up vs 0 Gy	12.3433	2.32125	0.222815	0.0209511	5.11132	2.40306	4.79548	1
23497	7918497	ENST00000463713 // DENND2D /// ENST00000369752 // DENND2D /// ENST00000357640 // DENND2	DENND2D	ENST00000463713	4.37025e-05	0.0355129	0.0670976	0.394239	1.05464	1.05464	0.1 Gy up vs 0 Gy	1.78568e-05	1.3087	1.3087	1 Gy up vs 0 Gy	12.3008	1.6533	4.66472	0.313483	2.2135	0.743768	3.42735	1
55484	7954445	ENST00000547044 // LRMP /// AK303103 // LRMP /// BC100277 // LRMP /// ENST00000549437 /	LRMP	ENST00000547044	4.43768e-05	0.884968	3.79684e-06	0.931974	0.994688	-1.00534	0.1 Gy down vs 0 Gy	6.25945e-05	1.2822	1.2822	1 Gy up vs 0 Gy	12.2781	1.65903	0.0211412	0.00142831	8.93903	3.01963	3.44559	1
135681	8043969	NM_001242560 // MAP4K4 /// NM_001242559 // MAP4K4 /// NM_145686 // MAP4K4 /// NM_004834	MAP4K4	NM_001242560	4.46625e-05	0.728996	0.144906	0.0211565	1.20833	1.20833	0.1 Gy up vs 0 Gy	8.44614e-06	1.43552	1.43552	1 Gy up vs 0 Gy	12.2686	2.72197	0.121362	0.013463	1.72843	0.958696	5.65756	1
59702	7959127	ENST00000540121 // PRKAB1 /// NM_006253 // PRKAB1 /// ENST00000539596 // PRKAB1 /// ENS	PRKAB1	ENST00000540121	4.4849e-05	0.2437	0.0144217	0.0832861	1.1551	1.1551	0.1 Gy up vs 0 Gy	9.39647e-06	1.44573	1.44573	1 Gy up vs 0 Gy	12.2624	2.86379	1.39106	0.162435	3.17001	1.85083	5.95533	1
240450	8161214	ENST00000358127 // PAX5	PAX5	ENST00000358127	4.49456e-05	0.0058913	0.000373004	0.153082	1.25474	1.25474	0.1 Gy up vs 0 Gy	1.11356e-05	2.01284	2.01284	1 Gy up vs 0 Gy	12.2592	10.5205	8.26169	3.54498	5.54852	11.904	21.8834	1
72996	7973952	ENST00000552677 // BRMS1L /// ENST00000216807 // BRMS1L /// NM_032352 // BRMS1L /// AK3	BRMS1L	ENST00000552677	4.57836e-05	0.651663	0.228482	0.109559	1.23752	1.23752	0.1 Gy up vs 0 Gy	1.02227e-05	1.80041	1.80041	1 Gy up vs 0 Gy	12.2319	7.34186	0.206233	0.0618929	1.43276	2.14994	15.3057	1
23545	7918554	ENST00000357260 // FAM212B /// AL137199 // FAM212B /// ENST00000527621 // FAM212B /// A	FAM212B	ENST00000357260	4.58727e-05	0.610824	0.00101162	0.056682	1.08019	1.08019	0.1 Gy up vs 0 Gy	9.02517e-06	1.19611	1.19611	1 Gy up vs 0 Gy	12.229	0.670854	0.262198	0.00719179	4.87638	0.668766	1.39887	1
176569	8089481	ENST00000495418 // GCET2 /// AF521911 // GCET2 /// ENST00000308910 // GCET2 /// ENST000	GCET2	ENST00000495418	4.80592e-05	0.701675	0.00332606	0.00115466	1.49577	1.49577	0.1 Gy up vs 0 Gy	1.90002e-05	1.65868	1.65868	1 Gy up vs 0 Gy	12.1602	5.82662	0.148396	0.0355525	4.09899	4.91014	12.2185	1
151145	8061135	BC016869 // C20orf72 /// ENST00000377710 // C20orf72 /// ENST00000377709 // C20orf72 //	C20orf72	BC016869	4.85772e-05	0.00612	7.8129e-07	0.0479659	1.19887	1.19887	0.1 Gy up vs 0 Gy	9.39045e-06	1.49816	1.49816	1 Gy up vs 0 Gy	12.1443	3.41072	8.18124	1.14884	10.241	7.1904	7.16164	1
134382	8042479	NM_001153 // ANXA4 /// ENST00000536030 // ANXA4 /// ENST00000394295 // ANXA4 /// AY4533	ANXA4	NM_001153	5.20866e-05	0.630875	0.0562049	0.0028545	1.30155	1.30155	0.1 Gy up vs 0 Gy	1.46086e-05	1.44752	1.44752	1 Gy up vs 0 Gy	12.0415	2.98439	0.233684	0.0289583	2.32385	1.43987	6.31996	1
181547	8095032	AB465502 // SPATA18 /// BC025396 // SPATA18 /// ENST00000295213 // SPATA18 /// ENST0000	SPATA18	AB465502	5.36074e-05	0.497032	0.484965	0.224434	1.09665	1.09665	0.1 Gy up vs 0 Gy	1.54167e-05	1.38946	1.38946	1 Gy up vs 0 Gy	11.9992	2.36741	0.467943	0.0461621	0.905329	0.446549	5.0311	1
242630	8163685	AF116574 // ASTN2 /// BC146756 // ASTN2 /// BX649176 // ASTN2 /// ENST00000373996 // AS	ASTN2	AF116574	5.46798e-05	0.811963	0.935001	0.0276028	1.53958	1.53958	0.1 Gy up vs 0 Gy	1.03687e-05	2.34974	2.34974	1 Gy up vs 0 Gy	11.97	15.191	0.057183	0.036285	0.255688	0.811222	32.3616	1
134376	8042473	NM_001153 // ANXA4 /// ENST00000536030 // ANXA4 /// ENST00000394295 // ANXA4 /// AY4533	ANXA4	NM_001153	5.64468e-05	0.626191	0.0721248	0.0187852	1.31457	1.31457	0.1 Gy up vs 0 Gy	1.08864e-05	1.65613	1.65613	1 Gy up vs 0 Gy	11.9233	5.3072	0.240162	0.0534493	2.16841	2.41295	11.3503	1
62219	7961925	NM_002223 // ITPR2 /// D26350 // ITPR2	ITPR2	NM_002223	5.66636e-05	0.886841	0.018127	0.902671	0.991807	-1.00826	0.1 Gy down vs 0 Gy	8.23633e-05	1.30072	1.30072	1 Gy up vs 0 Gy	11.9177	1.87191	0.0204535	0.00160631	3.02727	1.18873	4.00527	1
23499	7918499	NM_024901 // DENND2D /// ENST00000357640 // DENND2D /// BC004557 // DENND2D /// AK30158	DENND2D	NM_024901	5.88803e-05	0.0573539	0.631391	0.219055	1.09461	1.09461	0.1 Gy up vs 0 Gy	1.66578e-05	1.37299	1.37299	1 Gy up vs 0 Gy	11.8614	2.19436	3.78128	0.349767	0.692559	0.320307	4.71749	1
62280	7961990	ENST00000343028 // TM7SF3 /// ENST00000535260 // TM7SF3 /// AB032470 // TM7SF3 /// BC00	TM7SF3	ENST00000343028	5.89849e-05	0.476833	9.2443e-05	0.0387992	1.25532	1.25532	0.1 Gy up vs 0 Gy	1.12786e-05	1.61439	1.61439	1 Gy up vs 0 Gy	11.8588	4.77793	0.513649	0.103475	6.5242	6.57151	10.274	1
169248	8081352	NM_020357 // PCNP /// ENST00000470490 // PCNP /// ENST00000486406 // PCNP /// ENST00000	PCNP	NM_020357	5.95919e-05	0.602361	0.000300805	0.0328633	1.0821	1.0821	0.1 Gy up vs 0 Gy	1.13423e-05	1.17429	1.17429	1 Gy up vs 0 Gy	11.8439	0.537321	0.274861	0.00623483	5.69615	0.646045	1.15686	1
38127	7934953				6.0843e-05	0.713022	0.170228	0.0826323	1.23658	1.23658	0.1 Gy up vs 0 Gy	1.26755e-05	1.70255	1.70255	1 Gy up vs 0 Gy	11.8134	5.95759	0.136793	0.0344927	1.62496	2.0487	12.8598	1
181544	8095029	ENST00000511028 // SPATA18 /// ENST00000505320 // SPATA18 /// NM_145263 // SPATA18 ///	SPATA18	ENST00000511028	6.16897e-05	0.612979	0.442919	0.0320314	1.0974	1.0974	0.1 Gy up vs 0 Gy	1.17517e-05	1.20671	1.20671	1 Gy up vs 0 Gy	11.7932	0.734864	0.259034	0.00807053	0.973482	0.15165	1.58897	1
12611	7906401	AK094968 // IFI16	IFI16	AK094968	6.21578e-05	0.0433548	0.000143063	0.638844	1.06221	1.06221	0.1 Gy up vs 0 Gy	3.83606e-05	1.69716	1.69716	1 Gy up vs 0 Gy	11.7822	6.74858	4.29256	1.22934	6.21401	8.89814	14.6059	1
176568	8089480	AF521911 // GCET2 /// ENST00000308910 // GCET2 /// ENST00000470085 // GCET2 /// ENST000	GCET2	AF521911	6.2768e-05	0.224805	0.0026361	0.00175196	1.29941	1.29941	0.1 Gy up vs 0 Gy	2.2069e-05	1.40493	1.40493	1 Gy up vs 0 Gy	11.7679	2.59347	1.50983	0.166372	4.24895	2.34102	5.61983	1
42758	7940149	NM_198947 // FAM111B /// ENST00000343597 // FAM111B /// BC130539 // FAM111B /// BC13051	FAM111B	NM_198947	6.34e-05	0.0731591	0.159694	0.81436	1.03743	1.03743	0.1 Gy up vs 0 Gy	0.000109163	0.549203	-1.82082	1 Gy down vs 0 Gy	11.7532	9.98742	3.34741	1.42224	1.66612	3.5395	21.6688	1
62232	7961938	AK310504 // ITPR2 /// D26350 // ITPR2 /// NM_002223 // ITPR2 /// ENST00000381340 // ITP	ITPR2	AK310504	6.35175e-05	0.788598	1.40256e-05	0.8379	0.98929	-1.01083	0.1 Gy down vs 0 Gy	0.000104035	1.22417	1.22417	1 Gy up vs 0 Gy	11.7505	1.1295	0.0726543	0.00349189	7.91778	1.90271	2.45115	1
242621	8163675	AY623011 // PAPPA-AS1 /// ENST00000445861 // PAPPA-AS1	PAPPA-AS1	AY623011	6.40599e-05	0.848112	0.554801	0.432364	1.10942	1.10942	0.1 Gy up vs 0 Gy	2.72659e-05	1.7421	1.7421	1 Gy up vs 0 Gy	11.7381	7.08323	0.0370579	0.0111811	0.800107	1.20704	15.3877	1
134387	8042484	AK293177 // ANXA4 /// ENST00000536030 // ANXA4	ANXA4	AK293177	6.45958e-05	0.763689	0.193958	0.0340777	1.3264	1.3264	0.1 Gy up vs 0 Gy	1.23347e-05	1.77962	1.77962	1 Gy up vs 0 Gy	11.726	6.91575	0.0913562	0.0269401	1.54031	2.27111	15.0394	1
23761	7918791	BX647950 // DENND2C /// NM_001256404 // DENND2C /// ENST00000393276 // DENND2C /// ENST	DENND2C	BX647950	6.98374e-05	0.2224	0.098619	0.147915	1.18594	1.18594	0.1 Gy up vs 0 Gy	1.68159e-05	1.65893	1.65893	1 Gy up vs 0 Gy	11.6122	5.48404	1.52583	0.360297	1.97235	2.32868	12.0427	1
226294	8145296				7.10379e-05	0.00306123	0.424697	0.843474	0.973847	-1.02686	0.1 Gy down vs 0 Gy	6.22177e-05	0.585752	-1.70721	1 Gy down vs 0 Gy	11.5874	7.24296	9.67111	3.02256	1.00444	1.56962	15.9393	1
224593	8143359	ENST00000397560 // JHDM1D /// ENST00000006967 // JHDM1D /// NM_030647 // JHDM1D	JHDM1D	ENST00000397560	7.24126e-05	0.307471	1.1699e-05	0.139596	0.941162	-1.06252	0.1 Gy down vs 0 Gy	1.70971e-05	0.838588	-1.19248	1 Gy down vs 0 Gy	11.5596	0.66163	1.06267	0.0304117	8.0567	1.15284	1.45953	1
245601	8167021	NM_001077445 // PHF16 /// NM_014735 // PHF16 /// ENST00000397189 // PHF16 /// ENST00000	PHF16	NM_001077445	7.32312e-05	0.00740287	0.0551531	0.0937618	1.2154	1.2154	0.1 Gy up vs 0 Gy	1.56055e-05	1.64943	1.64943	1 Gy up vs 0 Gy	11.5432	5.27986	7.78179	1.77969	2.33561	2.67076	11.6637	1
245600	8167020	NM_001077445 // PHF16 /// NM_014735 // PHF16 /// ENST00000397189 // PHF16 /// ENST00000	PHF16	NM_001077445	7.3435e-05	0.0261599	0.00984404	0.109117	1.20357	1.20357	0.1 Gy up vs 0 Gy	1.61933e-05	1.64324	1.64324	1 Gy up vs 0 Gy	11.5392	5.22258	5.2464	1.18725	3.40939	3.85767	11.5412	1
196861	8112216	NM_001252226 // PLK2 /// NM_006622 // PLK2 /// ENST00000442330 // PLK2 /// ENST00000537	PLK2	NM_001252226	7.41976e-05	0.500882	0.00500643	0.157267	1.31566	1.31566	0.1 Gy up vs 0 Gy	1.8196e-05	2.29199	2.29199	1 Gy up vs 0 Gy	11.5242	14.7559	0.459585	0.294233	3.83723	12.2833	32.651	1
104786	8009438	ENST00000575682 // AMZ2 /// ENST00000573646 // AMZ2 /// NM_016627 // AMZ2 /// NM_001033	AMZ2	ENST00000575682	7.43351e-05	0.0227835	0.00297202	0.0102138	1.15912	1.15912	0.1 Gy up vs 0 Gy	1.58254e-05	1.27416	1.27416	1 Gy up vs 0 Gy	11.5215	1.23745	5.51375	0.296099	4.17148	1.12008	2.7388	1
134385	8042482	ENST00000536030 // ANXA4 /// AY453398 // ANXA4 /// AK293406 // ANXA4 /// AK293396 // AN	ANXA4	ENST00000536030	7.53876e-05	0.685031	0.545766	0.251258	1.09708	1.09708	0.1 Gy up vs 0 Gy	2.24773e-05	1.4077	1.4077	1 Gy up vs 0 Gy	11.5011	2.57007	0.166409	0.0185931	0.813263	0.454334	5.69829	1
79127	7980846	BC022778 // SMEK1 /// BC038932 // SMEK1 /// BC072409 // SMEK1 /// ENST00000337238 // SM	SMEK1	BC022778	7.67029e-05	0.182058	5.17666e-06	0.382609	1.04516	1.04516	0.1 Gy up vs 0 Gy	2.93856e-05	1.23514	1.23514	1 Gy up vs 0 Gy	11.476	1.01198	1.83031	0.0807006	8.69242	1.9163	2.24865	1
135674	8043962	ENST00000350198 // MAP4K4 /// ENST00000324219 // MAP4K4 /// ENST00000413150 // MAP4K4 /	MAP4K4	ENST00000350198	7.74246e-05	0.130243	0.000240831	0.000690445	1.45082	1.45082	0.1 Gy up vs 0 Gy	4.69715e-05	1.52263	1.52263	1 Gy up vs 0 Gy	11.4624	4.26117	2.36528	0.439647	5.84981	5.43667	9.47964	1
197187	8112600	AF314032 // ANKRA2 /// ENST00000515249 // ANKRA2	ANKRA2	AF314032	7.74601e-05	0.11374	0.15407	0.898451	0.98731	-1.01285	0.1 Gy down vs 0 Gy	0.000109421	1.46699	1.46699	1 Gy up vs 0 Gy	11.4618	3.98386	2.58961	0.450045	1.68915	1.46778	8.86324	1
100320	8004448	BC107140 // POLR2A /// ENST00000322644 // POLR2A /// NM_000937 // POLR2A /// BC137231 /	POLR2A	BC107140	7.7689e-05	0.644042	0.0397421	0.63382	1.03073	1.03073	0.1 Gy up vs 0 Gy	4.65301e-05	1.29431	1.29431	1 Gy up vs 0 Gy	11.4575	1.60158	0.216054	0.0151005	2.53925	0.887368	3.5645	1
55495	7954456	ENST00000536173 // LRMP /// ENST00000354454 // LRMP /// U10485 // LRMP /// BC126417 //	LRMP	ENST00000536173	7.92751e-05	0.77325	0.0288037	0.813894	1.01438	1.01438	0.1 Gy up vs 0 Gy	6.50831e-05	1.27243	1.27243	1 Gy up vs 0 Gy	11.4282	1.45846	0.0839037	0.00535387	2.73915	0.873922	3.2543	1
198932	8114585	ENST00000336283 // SRA1 /// AK054960 // SRA1 /// AF293025 // SRA1 /// AF293024 // SRA1	SRA1	ENST00000336283	8.35378e-05	0.233565	0.0346896	0.830471	1.01346	1.01346	0.1 Gy up vs 0 Gy	7.02569e-05	1.27982	1.27982	1 Gy up vs 0 Gy	11.3524	1.53553	1.45329	0.0982854	2.62368	0.887193	3.44912	1
167009	8078864	NM_145755 // TTC21A /// AK022483 // TTC21A /// AK302465 // TTC21A /// BC129948 // TTC21	TTC21A	NM_145755	8.37074e-05	0.125014	0.00512498	0.322273	0.887567	-1.12668	0.1 Gy down vs 0 Gy	2.84723e-05	0.604429	-1.65445	1 Gy down vs 0 Gy	11.3495	5.66547	2.43268	0.607176	3.82233	4.77009	12.7291	1
122481	8029145	ENST00000221972 // CD79A /// ENST00000444740 // CD79A /// NM_001783 // CD79A /// NM_021	CD79A	ENST00000221972	8.5287e-05	0.0100793	0.00033674	0.993067	0.999109	-1.00089	0.1 Gy down vs 0 Gy	9.64542e-05	0.672582	-1.48681	1 Gy down vs 0 Gy	11.3225	4.13965	7.1433	1.30584	5.61859	5.13557	9.32313	1
91048	7994142	ENST00000321728 // PRKCB /// NM_212535 // PRKCB /// ENST00000472066 // PRKCB /// BC0364	PRKCB	ENST00000321728	8.57304e-05	0.344388	4.33045e-05	0.266932	0.922904	-1.08354	0.1 Gy down vs 0 Gy	2.61732e-05	0.73845	-1.35419	1 Gy down vs 0 Gy	11.315	2.02652	0.910859	0.0815675	7.07379	3.16729	4.56705	1
92566	7995830	---		---	8.57608e-05	0.405842	0.446543	0.00148666	0.788963	-1.26749	0.1 Gy down vs 0 Gy	3.52893e-05	0.745561	-1.34127	1 Gy down vs 0 Gy	11.3145	1.97512	0.702541	0.0613196	0.967435	0.422201	4.45141	1
26680	7922176	NM_000130 // F5 /// ENST00000495481 // F5 /// ENST00000367796 // F5 /// ENST00000367797	F5	NM_000130	8.65948e-05	0.0731583	0.000537788	0.127848	1.2527	1.2527	0.1 Gy up vs 0 Gy	1.98215e-05	1.87454	1.87454	1 Gy up vs 0 Gy	11.3005	8.39346	3.34743	1.24315	5.2997	9.84085	18.9401	1
23544	7918553	ENST00000357260 // FAM212B /// NM_019099 // FAM212B /// NM_198926 // FAM212B	FAM212B	ENST00000357260	8.66343e-05	0.980516	0.480818	0.0157894	1.30122	1.30122	0.1 Gy up vs 0 Gy	1.75308e-05	1.58193	1.58193	1 Gy up vs 0 Gy	11.2999	4.40396	0.000602312	0.000117371	0.911868	0.888466	9.93823	1
242626	8163681	NM_198186 // ASTN2 /// ENST00000288520 // ASTN2 /// ENST00000373986 // ASTN2 /// ENST00	ASTN2	NM_198186	8.85528e-05	0.219762	0.241895	0.704117	1.04692	1.04692	0.1 Gy up vs 0 Gy	5.92239e-05	1.62013	1.62013	1 Gy up vs 0 Gy	11.2683	5.69344	1.54362	0.389967	1.39491	1.76198	12.8842	1
231208	8150853	NM_152417 // TMEM68 /// ENST00000522090 // TMEM68 /// ENST00000519780 // TMEM68 /// ENS	TMEM68	NM_152417	8.86609e-05	0.772012	0.0919417	0.014207	1.2746	1.2746	0.1 Gy up vs 0 Gy	1.82286e-05	1.51385	1.51385	1 Gy up vs 0 Gy	11.2665	3.60636	0.0848488	0.0135798	2.01642	1.61362	8.16242	1
135668	8043956	NM_001242559 // MAP4K4 /// NM_004834 // MAP4K4 /// ENST00000350878 // MAP4K4 /// ENST00	MAP4K4	NM_001242559	9.3327e-05	0.634076	0.0348004	0.0510437	1.17348	1.17348	0.1 Gy up vs 0 Gy	1.8307e-05	1.41527	1.41527	1 Gy up vs 0 Gy	11.1927	2.51495	0.229319	0.0257636	2.6217	1.47271	5.72976	1
100318	8004446	AK304882 // POLR2A /// NM_000937 // POLR2A /// BC137231 // POLR2A /// ENST00000322644 /	POLR2A	AK304882	9.79931e-05	0.997837	1.18486e-05	0.041958	1.0969	1.0969	0.1 Gy up vs 0 Gy	1.90562e-05	1.21147	1.21147	1 Gy up vs 0 Gy	11.1225	0.766186	7.41932e-06	2.55544e-07	8.04694	1.3858	1.75659	1
130403	8038016	ENST00000427526 // LIG1 /// BC108318 // LIG1 /// ENST00000544761 // LIG1 /// BC110622 /	LIG1	ENST00000427526	0.000103568	0.169885	0.102801	0.0023221	1.60591	1.60591	0.1 Gy up vs 0 Gy	3.65058e-05	1.84656	1.84656	1 Gy up vs 0 Gy	11.0431	8.44885	1.93838	0.741506	1.9462	3.72248	19.5095	1
12600	7906389	NM_152501 // PYHIN1 /// NM_198929 // PYHIN1 /// ENST00000368135 // PYHIN1 /// ENST00000	PYHIN1	NM_152501	0.000105393	0.00687435	0.000236583	0.341048	1.13111	1.13111	0.1 Gy up vs 0 Gy	3.65641e-05	1.70255	1.70255	1 Gy up vs 0 Gy	11.0181	6.34678	7.93675	2.28591	5.86215	8.44197	14.6888	1
62254	7961961				0.000106447	0.118958	0.00388148	0.487491	1.04288	1.04288	0.1 Gy up vs 0 Gy	4.79945e-05	1.27726	1.27726	1 Gy up vs 0 Gy	11.0039	1.38992	2.51488	0.158829	3.99985	1.26307	3.22095	1
122482	8029146	NM_021601 // CD79A /// NM_001783 // CD79A /// ENST00000444740 // CD79A /// ENST00000221	CD79A	NM_021601	0.000108004	0.0275109	1.67849e-06	0.0637871	0.819106	-1.22084	0.1 Gy down vs 0 Gy	2.16512e-05	0.636298	-1.57159	1 Gy down vs 0 Gy	10.9831	4.26958	5.14965	1.00094	9.60183	9.33156	9.91289	1
12605	7906394	AY185347 // PYHIN1 /// AY185346 // PYHIN1 /// AY185345 // PYHIN1 /// AY185344 // PYHIN1	PYHIN1	AY185347	0.000108888	0.0169512	1.54033e-06	0.781345	1.02979	1.02979	0.1 Gy up vs 0 Gy	8.16528e-05	1.51203	1.51203	1 Gy up vs 0 Gy	10.9714	4.25645	6.09456	1.18222	9.67273	9.38152	9.89292	1
57787	7957005				0.000110948	0.239949	0.112663	0.863174	1.03047	1.03047	0.1 Gy up vs 0 Gy	9.59894e-05	1.96055	1.96055	1 Gy up vs 0 Gy	10.9446	11.5205	1.4137	0.744042	1.88839	4.96937	26.8417	1
73434	7974450	ENST00000555846 // SOCS4 /// BC060790 // SOCS4 /// ENST00000553735 // SOCS4 /// NM_1994	SOCS4	ENST00000555846	0.000111467	0.903351	0.000188489	0.721002	1.01543	1.01543	0.1 Gy up vs 0 Gy	7.50506e-05	1.18366	1.18366	1 Gy up vs 0 Gy	10.938	0.697419	0.0148924	0.000474779	6.02041	0.959673	1.62591	1
62206	7961912	NM_002223 // ITPR2 /// ENST00000381340 // ITPR2 /// ENST00000451599 // ITPR2 /// D26350	ITPR2	NM_002223	0.000112368	0.0781046	0.000901565	0.235231	1.06719	1.06719	0.1 Gy up vs 0 Gy	3.17681e-05	1.25459	1.25459	1 Gy up vs 0 Gy	10.9265	1.12268	3.23265	0.166075	4.95296	1.27227	2.62009	1
219689	8137829	BC017181 // FTSJ2 /// NM_013393 // FTSJ2 /// ENST00000407040 // FTSJ2 /// ENST000004860	FTSJ2	BC017181	0.000112836	0.922393	0.00435972	0.00553248	1.15183	1.15183	0.1 Gy up vs 0 Gy	2.94623e-05	1.22799	1.22799	1 Gy up vs 0 Gy	10.9205	0.91108	0.00958506	0.000399833	3.9255	0.818744	2.12742	1
211738	8128921	---		---	0.000113523	0.717612	0.179865	0.0012457	1.84404	1.84404	0.1 Gy up vs 0 Gy	5.5794e-05	2.05937	2.05937	1 Gy up vs 0 Gy	10.9119	12.2579	0.132252	0.0742825	1.58934	4.46347	28.6455	1
79124	7980843	ENST00000554390 // SMEK1 /// ENST00000337238 // SMEK1 /// ENST00000428424 // SMEK1 ///	SMEK1	ENST00000554390	0.000114114	0.372791	0.00153919	0.0445304	1.16612	1.16612	0.1 Gy up vs 0 Gy	2.2338e-05	1.37667	1.37667	1 Gy up vs 0 Gy	10.9044	2.12778	0.808495	0.0788806	4.59942	2.2437	4.9758	1
150834	8060784				0.000115843	0.631244	0.00640898	0.0770544	1.06964	1.06964	0.1 Gy up vs 0 Gy	2.37831e-05	1.17258	1.17258	1 Gy up vs 0 Gy	10.883	0.530925	0.233178	0.00568778	3.68029	0.448856	1.24401	1
169012	8081070	NM_018293 // ZNF654	ZNF654	NM_018293	0.000119627	0.116491	0.000893953	0.0840622	1.07835	1.07835	0.1 Gy up vs 0 Gy	2.48849e-05	1.19984	1.19984	1 Gy up vs 0 Gy	10.8371	0.696302	2.54974	0.0819124	4.95861	0.796494	1.63841	1
130384	8037997	BC110622 // LIG1 /// ENST00000544761 // LIG1 /// AB208791 // LIG1	LIG1	BC110622	0.000121255	0.214961	0.15662	0.00193728	1.67707	1.67707	0.1 Gy up vs 0 Gy	4.83954e-05	1.90502	1.90502	1 Gy up vs 0 Gy	10.8179	9.48786	1.57669	0.69142	1.67862	3.68059	22.3648	1
129168	8036627	ENST00000340740 // RINL /// AK124506 // RINL /// NM_198445 // RINL /// AK126119 // RINL	RINL	ENST00000340740	0.000124061	0.690774	0.000677053	0.357613	1.09221	1.09221	0.1 Gy up vs 0 Gy	4.3879e-05	1.47651	1.47651	1 Gy up vs 0 Gy	10.7853	3.41301	0.160058	0.0253251	5.14449	4.06993	8.06946	1
30188	7926100	BC062352 // TAF3 /// ENST00000344293 // TAF3 /// ENST00000542889 // TAF3 /// BC105593 /	TAF3	BC062352	0.000127584	0.515288	0.0121521	0.997224	0.999806	-1.00019	0.1 Gy down vs 0 Gy	0.000140351	1.23316	1.23316	1 Gy up vs 0 Gy	10.7455	1.15889	0.429277	0.0231485	3.27717	0.883599	2.75015	1
62201	7961907	D26350 // ITPR2 /// NM_002223 // ITPR2 /// AK307686 // ITPR2 /// ENST00000451599 // ITP	ITPR2	D26350	0.000128032	0.38605	0.0630637	0.119354	1.08295	1.08295	0.1 Gy up vs 0 Gy	2.85407e-05	1.23642	1.23642	1 Gy up vs 0 Gy	10.7405	0.952875	0.764411	0.0339084	2.25216	0.499516	2.2623	1
251086	8173303	NM_001199687 // EDA2R /// NM_001242310 // EDA2R /// ENST00000451436 // EDA2R /// ENST00	EDA2R	NM_001199687	0.000128909	0.423055	0.0195346	0.0562837	1.19656	1.19656	0.1 Gy up vs 0 Gy	2.56259e-05	1.47732	1.47732	1 Gy up vs 0 Gy	10.7308	3.17493	0.652265	0.0964929	2.98066	2.20472	7.5447	1
46875	7944733	NM_032873 // UBASH3B /// AF425252 // UBASH3B	UBASH3B	NM_032873	0.000129615	0.838373	0.00708359	0.66295	1.02636	1.02636	0.1 Gy up vs 0 Gy	7.77945e-05	1.26365	1.26365	1 Gy up vs 0 Gy	10.7231	1.32354	0.0420329	0.00259404	3.61692	1.11608	3.14744	1
112692	8018238	ENST00000544854 // FDXR /// NR_047576 // FDXR /// NM_024417 // FDXR /// NM_004110 // FD	FDXR	ENST00000544854	0.000132514	0.648213	0.83675	0.105955	1.12526	1.12526	0.1 Gy up vs 0 Gy	2.87448e-05	1.35304	1.35304	1 Gy up vs 0 Gy	10.6916	1.92711	0.210644	0.0189838	0.414146	0.186619	4.59624	1
251470	8173738	BC071649 // TAF9B /// NM_015975 // TAF9B /// ENST00000480681 // TAF9B /// ENST000003418	TAF9B	BC071649	0.000132845	0.106267	0.00113704	0.624813	1.02351	1.02351	0.1 Gy up vs 0 Gy	7.4509e-05	1.20537	1.20537	1 Gy up vs 0 Gy	10.6881	0.835457	2.7037	0.10567	4.79893	0.937794	1.99326	1
253687	8176270	BC009566 // TAF9B /// ENST00000480681 // TAF9B /// NM_015975 // TAF9B /// BC146952 // T	TAF9B	BC009566	0.000132845	0.106267	0.00113704	0.624813	1.02351	1.02351	0.1 Gy up vs 0 Gy	7.4509e-05	1.20537	1.20537	1 Gy up vs 0 Gy	10.6881	0.835457	2.7037	0.10567	4.79893	0.937794	1.99326	1
135660	8043948	NM_001242559 // MAP4K4 /// NM_145686 // MAP4K4 /// ENST00000324219 // MAP4K4 /// ENST00	MAP4K4	NM_001242559	0.00013993	0.0758841	0.00151236	0.0683232	1.12989	1.12989	0.1 Gy up vs 0 Gy	2.83381e-05	1.31883	1.31883	1 Gy up vs 0 Gy	10.6144	1.5999	3.28315	0.247433	4.61096	1.73751	3.84359	1
204898	8121267	AK289556 // PRDM1 /// AY198414 // PRDM1 /// BC103832 // PRDM1 /// BC103834 // PRDM1 ///	PRDM1	AK289556	0.000150922	0.0145058	0.0566973	0.659044	1.02428	1.02428	0.1 Gy up vs 0 Gy	8.86937e-05	1.23514	1.23514	1 Gy up vs 0 Gy	10.5075	1.07608	6.40523	0.327981	2.31842	0.593575	2.61146	1
130388	8038001	AK300607 // LIG1 /// BC110622 // LIG1 /// BC108318 // LIG1 /// AB208791 // LIG1 /// AK3	LIG1	AK300607	0.000152365	0.273502	0.0230937	0.0967868	1.19363	1.19363	0.1 Gy up vs 0 Gy	3.24366e-05	1.54914	1.54914	1 Gy up vs 0 Gy	10.4941	4.02644	1.22538	0.23508	2.87648	2.75917	9.78401	1
194485	8109560	NM_001037332 // CYFIP2 /// ENST00000520759 // CYFIP2 /// ENST00000522463 // CYFIP2 ///	CYFIP2	NM_001037332	0.000157944	0.418463	0.00342319	0.305248	1.05884	1.05884	0.1 Gy up vs 0 Gy	5.00129e-05	1.25162	1.25162	1 Gy up vs 0 Gy	10.4433	1.11571	0.665371	0.0355424	4.08049	1.08984	2.72429	1
72679	7973587	AB265810 // RNF31 /// BC012077 // RNF31 /// NM_017999 // RNF31 /// ENST00000324103 // R	RNF31	AB265810	0.000164366	0.499311	0.00434948	0.63414	0.969574	-1.03138	0.1 Gy down vs 0 Gy	9.18486e-05	0.77762	-1.28598	1 Gy down vs 0 Gy	10.3872	1.51648	0.462981	0.0337964	3.927	1.4333	3.72287	1
226238	8145234	NM_015178 // RHOBTB2 /// NM_001160036 // RHOBTB2 /// ENST00000523918 // RHOBTB2 /// ENS	RHOBTB2	NM_015178	0.000170728	0.109598	0.227348	0.0276644	0.661121	-1.51258	0.1 Gy down vs 0 Gy	3.44238e-05	0.467307	-2.13992	1 Gy down vs 0 Gy	10.3338	12.0712	2.65176	1.54879	1.43605	4.19371	29.7872	1
46876	7944734	BC007541 // UBASH3B /// AF425252 // UBASH3B /// ENST00000284273 // UBASH3B	UBASH3B	BC007541	0.000173692	0.00942834	2.49451e-09	0.588832	1.03781	1.03781	0.1 Gy up vs 0 Gy	8.94294e-05	1.30531	1.30531	1 Gy up vs 0 Gy	10.3096	1.68259	7.28044	0.594106	15.6763	6.39618	4.16176	1
211739	8128922	---		---	0.000179047	0.884652	0.18789	0.0557403	1.21708	1.21708	0.1 Gy up vs 0 Gy	3.58536e-05	1.51753	1.51753	1 Gy up vs 0 Gy	10.267	3.62398	0.0212585	0.00375184	1.561	1.37748	9.00081	1
130406	8038019	ENST00000536218 // LIG1 /// ENST00000263274 // LIG1 /// ENST00000542460 // LIG1 /// ENS	LIG1	ENST00000536218	0.000180647	0.233532	0.141832	0.742764	1.04815	1.04815	0.1 Gy up vs 0 Gy	0.000120379	1.72406	1.72406	1 Gy up vs 0 Gy	10.2545	7.302	1.45349	0.517498	1.74213	3.10132	18.1579	1
104785	8009437	ENST00000359783 // AMZ2 /// BC050709 // AMZ2 /// ENST00000392720 // AMZ2 /// ENST000005	AMZ2	ENST00000359783	0.000190151	0.792412	0.0140773	0.374175	1.03422	1.03422	0.1 Gy up vs 0 Gy	6.72986e-05	1.16127	1.16127	1 Gy up vs 0 Gy	10.1827	0.502801	0.0699936	0.00172807	3.18512	0.393186	1.25914	1
135662	8043950	AK296396 // MAP4K4 /// NM_004834 // MAP4K4 /// AF096300 // MAP4K4 /// NM_001242560 // M	MAP4K4	AK296396	0.000197807	0.076448	0.0332148	0.0575894	1.19689	1.19689	0.1 Gy up vs 0 Gy	3.97883e-05	1.46509	1.46509	1 Gy up vs 0 Gy	10.1275	3.03866	3.27017	0.49059	2.65065	1.98825	7.65101	1
62200	7961906	ENST00000381340 // ITPR2 /// D26350 // ITPR2 /// ENST00000451599 // ITPR2 /// NM_002223	ITPR2	ENST00000381340	0.0002006	0.594712	0.69458	0.219168	1.17054	1.17054	0.1 Gy up vs 0 Gy	5.35496e-05	1.66897	1.66897	1 Gy up vs 0 Gy	10.1079	5.67657	0.286636	0.0804867	0.607332	0.852688	14.3207	1
52206	7950755	ENST00000529745 // CCDC90B /// ENST00000260054 // CCDC90B /// ENST00000525503 // CCDC90	CCDC90B	ENST00000529745	0.000202977	0.285147	0.0675804	0.11214	1.12908	1.12908	0.1 Gy up vs 0 Gy	4.43614e-05	1.3604	1.3604	1 Gy up vs 0 Gy	10.0915	1.99509	1.16678	0.115336	2.20903	1.09181	5.04135	1
169246	8081350	AB037675 // PCNP /// BC013916 // PCNP /// ENST00000265260 // PCNP	PCNP	AB037675	0.000204682	0.152004	0.0128586	0.133263	1.10551	1.10551	0.1 Gy up vs 0 Gy	4.6494e-05	1.30813	1.30813	1 Gy up vs 0 Gy	10.0798	1.52723	2.11485	0.160214	3.24178	1.22793	3.86359	1
17865	7912249	NR_029610 // MIR34A /// ENST00000385130 // MIR34A	MIR34A	NR_029610	0.000205283	0.33195	0.0429687	0.533477	1.01667	1.01667	0.1 Gy up vs 0 Gy	9.48829e-05	1.10794	1.10794	1 Gy up vs 0 Gy	10.0757	0.245472	0.959447	0.0116874	2.49077	0.151705	0.62125	1
168033	8079996	ENST00000418577 // CYB561D2 /// ENST00000232508 // CYB561D2 /// ENST00000424512 // CYB5	CYB561D2	ENST00000418577	0.000211249	0.534658	0.261389	0.138378	0.858155	-1.16529	0.1 Gy down vs 0 Gy	4.84164e-05	0.660997	-1.51287	1 Gy down vs 0 Gy	10.0358	3.63229	0.390816	0.0707249	1.3431	1.21529	9.22933	1
79120	7980839	ENST00000554943 // SMEK1 /// ENST00000555462 // SMEK1 /// ENST00000554390 // SMEK1 ///	SMEK1	ENST00000554943	0.000214951	0.481629	0.000711089	0.0737376	1.13597	1.13597	0.1 Gy up vs 0 Gy	4.4135e-05	1.33144	1.33144	1 Gy up vs 0 Gy	10.0116	1.71107	0.502506	0.0429413	5.11157	2.18403	4.35817	1
201457	8117420	---		---	0.000221709	0.606339	0.0520341	0.100257	1.20868	1.20868	0.1 Gy up vs 0 Gy	4.7443e-05	1.58714	1.58714	1 Gy up vs 0 Gy	9.9685	4.47941	0.268861	0.0604073	2.37181	2.66448	11.4586	1
204897	8121266	ENST00000369091 // PRDM1 /// NM_001198 // PRDM1 /// ENST00000369089 // PRDM1 /// ENST00	PRDM1	ENST00000369091	0.000223525	0.00968211	0.0637917	0.286946	1.08212	1.08212	0.1 Gy up vs 0 Gy	6.7155e-05	1.3394	1.3394	1 Gy up vs 0 Gy	9.95715	1.87761	7.22581	0.681283	2.245	1.05835	4.80852	1
31070	7927080	NM_001178101 // ZNF37A	ZNF37A	NM_001178101	0.000226818	0.394593	0.748859	0.589196	1.04003	1.04003	0.1 Gy up vs 0 Gy	0.000114145	1.31928	1.31928	1 Gy up vs 0 Gy	9.93683	1.81687	0.737148	0.0673909	0.534869	0.244492	4.66247	1
211716	8128899	---		---	0.000227451	0.952167	0.0514163	0.0256097	1.23507	1.23507	0.1 Gy up vs 0 Gy	4.71971e-05	1.45462	1.45462	1 Gy up vs 0 Gy	9.93295	2.9355	0.00363382	0.000536954	2.37924	1.75785	7.53605	1
72998	7973954	NM_032352 // BRMS1L /// ENST00000543183 // BRMS1L /// AK310359 // BRMS1L /// ENST000005	BRMS1L	NM_032352	0.000230872	0.621263	0.241996	0.172595	1.21473	1.21473	0.1 Gy up vs 0 Gy	5.62565e-05	1.76322	1.76322	1 Gy up vs 0 Gy	9.91221	6.87084	0.247096	0.0856398	1.39463	2.41679	17.6758	1
201376	8117326	ENST00000349458 // TRIM38 /// ENST00000540262 // TRIM38 /// ENST00000357085 // TRIM38 /	TRIM38	ENST00000349458	0.00023592	0.430316	0.0017943	0.585708	1.02436	1.02436	0.1 Gy up vs 0 Gy	0.000117632	1.1829	1.1829	1 Gy up vs 0 Gy	9.88219	0.666946	0.631974	0.0213259	4.49902	0.759093	1.72099	1
193304	8108250				0.000236888	0.210305	0.000256455	0.0196165	1.20589	1.20589	0.1 Gy up vs 0 Gy	5.11028e-05	1.37084	1.37084	1 Gy up vs 0 Gy	9.87651	2.09009	1.60962	0.170316	5.80626	3.07183	5.39636	1
222240	8140744				0.000236939	0.00513337	0.0265832	0.147762	1.14109	1.14109	0.1 Gy up vs 0 Gy	5.51291e-05	1.43718	1.43718	1 Gy up vs 0 Gy	9.87621	2.79185	8.55404	1.20905	2.78899	1.97101	7.20846	1
38093	7934915	ENST00000458159 // ACTA2 /// NM_001613 // ACTA2 /// BC093052 // ACTA2 /// AY692464 // A	ACTA2	ENST00000458159	0.00023986	0.423734	0.0487512	0.0475805	1.14147	1.14147	0.1 Gy up vs 0 Gy	4.8326e-05	1.3042	1.3042	1 Gy up vs 0 Gy	9.85921	1.46819	0.650344	0.0484233	2.41233	0.898084	3.79735	1
100323	8004451	NM_000937 // POLR2A /// BC137231 // POLR2A /// ENST00000322644 // POLR2A /// AK304882 /	POLR2A	NM_000937	0.000241471	0.163242	0.00675494	0.00285977	1.24003	1.24003	0.1 Gy up vs 0 Gy	9.69519e-05	1.30542	1.30542	1 Gy up vs 0 Gy	9.84994	1.6273	2.00129	0.165316	3.64698	1.50628	4.21282	1
211743	8128926	---		---	0.000242816	0.314599	0.0667552	0.634961	1.03876	1.03876	0.1 Gy up vs 0 Gy	0.000131115	1.35303	1.35303	1 Gy up vs 0 Gy	9.84224	2.18689	1.03151	0.114598	2.21669	1.23134	5.66596	1
232095	8151892	ENST00000448464 // TP53INP1 /// NM_001135733 // TP53INP1 /// ENST00000342697 // TP53INP	TP53INP1	ENST00000448464	0.000244637	0.984217	0.0010603	0.262556	1.11718	1.11718	0.1 Gy up vs 0 Gy	7.0046e-05	1.47487	1.47487	1 Gy up vs 0 Gy	9.83188	3.29734	0.000395196	6.62688e-05	4.8452	4.06236	8.55199	1
134374	8042471	NM_001153 // ANXA4 /// ENST00000394295 // ANXA4 /// AY453398 // ANXA4 /// AK293406 // A	ANXA4	NM_001153	0.000249888	0.182956	0.259593	0.0124138	1.3022	1.3022	0.1 Gy up vs 0 Gy	5.93714e-05	1.50582	1.50582	1 Gy up vs 0 Gy	9.80247	3.56582	1.82268	0.331515	1.34773	1.22565	9.27607	1
23491	7918491	AK301583 // DENND2D /// AK026110 // DENND2D /// ENST00000357640 // DENND2D /// ENST0000	DENND2D	AK301583	0.000252805	0.269787	0.177299	0.0195879	1.14726	1.14726	0.1 Gy up vs 0 Gy	5.49206e-05	1.25892	1.25892	1 Gy up vs 0 Gy	9.78641	1.11444	1.24475	0.070874	1.59865	0.455123	2.90386	1
91375	7994503	BC006338 // CD19 /// AK301167 // CD19 /// ENST00000565089 // CD19 /// AK304456 // CD19	CD19	BC006338	0.000254138	0.000355853	5.32229e-06	0.263967	0.855076	-1.16949	0.1 Gy down vs 0 Gy	7.28165e-05	0.577426	-1.73182	1 Gy down vs 0 Gy	9.77913	6.58651	14.6444	4.9317	8.67048	14.5995	17.1749	1
211713	8128896	---		---	0.000256095	0.0948141	0.126049	0.0539583	1.30107	1.30107	0.1 Gy up vs 0 Gy	5.18241e-05	1.71788	1.71788	1 Gy up vs 0 Gy	9.76852	6.09502	2.89735	0.903895	1.81726	2.83468	15.9106	1
23498	7918498	AK026110 // DENND2D /// BC004557 // DENND2D /// ENST00000369752 // DENND2D /// NM_02490	DENND2D	AK026110	0.0002608	0.138751	0.0279796	0.486133	1.049	1.049	0.1 Gy up vs 0 Gy	0.000109214	1.30012	1.30012	1 Gy up vs 0 Gy	9.74334	1.58811	2.262	0.184347	2.75718	1.12351	4.15636	1
238863	8159446	BC024648 // PHPT1 /// ENST00000492540 // PHPT1 /// ENST00000247665 // PHPT1 /// ENST000	PHPT1	BC024648	0.000262807	0.989994	0.00222228	0.0900631	1.20547	1.20547	0.1 Gy up vs 0 Gy	5.53702e-05	1.54752	1.54752	1 Gy up vs 0 Gy	9.73275	3.99045	0.000158821	3.25585e-05	4.35965	4.46866	10.455	1
226314	8145316				0.000281449	0.00676127	0.024213	0.00222346	0.766316	-1.30494	0.1 Gy down vs 0 Gy	0.000135328	0.731225	-1.36757	1 Gy down vs 0 Gy	9.63819	2.30643	7.97154	0.953801	2.84705	1.70326	6.10219	1
62251	7961957	ENST00000242737 // ITPR2 /// AB012610 // ITPR2 /// NM_002223 // ITPR2 /// D26350 // ITP	ITPR2	ENST00000242737	0.000282869	0.112198	1.30074e-08	0.015308	1.22949	1.22949	0.1 Gy up vs 0 Gy	6.51964e-05	1.38915	1.38915	1 Gy up vs 0 Gy	9.63126	2.28827	2.61244	0.310342	13.9917	8.31066	6.05848	1
43827	7941337	AK303551 // SIPA1 /// NM_006747 // SIPA1 /// NM_153253 // SIPA1 /// ENST00000394227 //	SIPA1	AK303551	0.0002835	0.262683	1.28098e-07	0.153153	0.9165	-1.09111	0.1 Gy down vs 0 Gy	6.63743e-05	0.78681	-1.27095	1 Gy down vs 0 Gy	9.62819	1.22028	1.28276	0.0812891	11.8262	3.74714	3.23189	1
62246	7961952	NM_002223 // ITPR2 /// AK310504 // ITPR2 /// ENST00000381340 // ITPR2 /// D26350 // ITP	ITPR2	NM_002223	0.00029496	0.646766	0.00840006	0.04297	1.12759	1.12759	0.1 Gy up vs 0 Gy	6.01251e-05	1.26144	1.26144	1 Gy up vs 0 Gy	9.57364	1.12305	0.212511	0.0124645	3.50927	1.02915	2.99133	1
254471	8177228	---		---	0.000298356	1.8659e-10	0.0200339	0.309557	0.961927	-1.03958	0.1 Gy down vs 0 Gy	9.18278e-05	0.862952	-1.15881	1 Gy down vs 0 Gy	9.5579	0.479206	62.8933	1.57665	2.96494	0.371634	1.2785	1
155076	8065522	NM_015655 // ZNF337 /// ENST00000376412 // ZNF337 /// ENST00000481610 // ZNF337 /// ENS	ZNF337	NM_015655	0.000305801	0.427549	0.00260527	0.104446	1.14317	1.14317	0.1 Gy up vs 0 Gy	6.59124e-05	1.38114	1.38114	1 Gy up vs 0 Gy	9.52403	2.18725	0.639644	0.073449	4.25656	2.44386	5.85623	1
201456	8117419	ENST00000360408 // HIST1H3F /// ENST00000360408 // HIST1H3B /// ENST00000360408 // HIST	HIST1H3F	ENST00000360408	0.000310234	0.218849	0.00946502	0.0103616	1.14176	1.14176	0.1 Gy up vs 0 Gy	7.98991e-05	1.21654	1.21654	1 Gy up vs 0 Gy	9.50427	0.826206	1.54984	0.0673639	3.43408	0.746312	2.21671	1
127781	8035063	ENST00000343625 // RASAL3 /// AK024488 // RASAL3 /// NM_022904 // RASAL3	RASAL3	ENST00000343625	0.000314005	0.214083	0.0402381	0.0758987	0.849974	-1.17651	0.1 Gy down vs 0 Gy	6.51127e-05	0.698921	-1.43078	1 Gy down vs 0 Gy	9.48769	2.6769	1.58283	0.223293	2.53154	1.78565	7.19468	1
64279	7964193	NM_013267 // GLS2 /// ENST00000494474 // GLS2 /// ENST00000486433 // GLS2 /// AF110330	GLS2	NM_013267	0.000315231	0.914007	0.978596	0.12257	1.41627	1.41627	0.1 Gy up vs 0 Gy	6.99427e-05	2.41245	2.41245	1 Gy up vs 0 Gy	9.48234	16.3309	0.0117772	0.0101416	0.151758	0.653407	43.9171	1
62211	7961917	ENST00000381340 // ITPR2 /// D26350 // ITPR2 /// NM_002223 // ITPR2 /// AK307686 // ITP	ITPR2	ENST00000381340	0.00031549	0.730498	0.010814	0.0181771	1.17878	1.17878	0.1 Gy up vs 0 Gy	7.12017e-05	1.3066	1.3066	1 Gy up vs 0 Gy	9.48121	1.50958	0.119964	0.00955025	3.35034	1.33359	4.06007	1
211724	8128907	---		---	0.000331173	0.596368	0.410883	0.263275	1.12212	1.12212	0.1 Gy up vs 0 Gy	9.36185e-05	1.4865	1.4865	1 Gy up vs 0 Gy	9.41472	3.42387	0.284058	0.0516521	1.02857	0.935156	9.27364	1
176550	8089453	ENST00000495679 // DPPA4 /// AK290992 // DPPA4 /// ENST00000487299 // DPPA4	DPPA4	ENST00000495679	0.000333947	0.541644	0.000285515	0.0374242	0.799717	-1.25044	0.1 Gy down vs 0 Gy	6.90489e-05	0.659737	-1.51576	1 Gy down vs 0 Gy	9.40331	3.60581	0.37756	0.07239	5.7321	5.49511	9.77829	1
135683	8043971	AY212247 // MAP4K4 /// ENST00000302217 // MAP4K4 /// ENST00000350878 // MAP4K4 /// NM_1	MAP4K4	AY212247	0.000345583	0.965029	0.0297612	0.018164	1.20151	1.20151	0.1 Gy up vs 0 Gy	7.88757e-05	1.34489	1.34489	1 Gy up vs 0 Gy	9.35646	1.85532	0.0019413	0.000192472	2.71884	1.34781	5.05646	1
253624	8176198	ENST00000360256 // F8 /// M90707 // F8 /// M14113 // F8 /// BC111969 // F8 /// BC111967	F8	ENST00000360256	0.000350062	0.0383664	0.43787	0.164415	1.16807	1.16807	0.1 Gy up vs 0 Gy	8.32413e-05	1.54069	1.54069	1 Gy up vs 0 Gy	9.33886	3.97044	4.51984	0.960809	0.981967	1.04371	10.8414	1
134375	8042472	AK293396 // ANXA4 /// ENST00000394295 // ANXA4 /// NM_001153 // ANXA4 /// AY453398 // A	ANXA4	AK293396	0.000363365	0.830031	0.00858656	0.304995	1.17152	1.17152	0.1 Gy up vs 0 Gy	0.000109821	1.8	1.8	1 Gy up vs 0 Gy	9.28794	7.5991	0.0465547	0.0190448	3.49542	7.14961	20.8633	1
64282	7964196	NM_013267 // GLS2 /// ENST00000494345 // GLS2 /// ENST00000494474 // GLS2 /// ENST00000	GLS2	NM_013267	0.000372259	0.341088	0.491031	0.0130619	1.26626	1.26626	0.1 Gy up vs 0 Gy	9.26339e-05	1.42971	1.42971	1 Gy up vs 0 Gy	9.25496	2.73264	0.923516	0.13634	0.89583	0.661261	7.52918	1
226295	8145297				0.00038178	2.17397e-05	6.86089e-05	0.371706	0.93775	-1.06638	0.1 Gy down vs 0 Gy	0.000128673	0.762457	-1.31155	1 Gy down vs 0 Gy	9.22056	1.64391	21.8748	1.95	6.73861	3.00353	4.54633	1
78262	7979833	NM_001130004 // ACTN1 /// NM_001102 // ACTN1 /// ENST00000438964 // ACTN1 /// ENST00000	ACTN1	NM_001130004	0.000384711	7.74694e-05	0.00229382	0.180057	0.903617	-1.10666	0.1 Gy down vs 0 Gy	9.37616e-05	0.74813	-1.33667	1 Gy down vs 0 Gy	9.21015	1.79506	18.4787	1.80075	4.33907	2.11422	4.96996	1
62224	7961930	NM_002223 // ITPR2 /// ENST00000381340 // ITPR2 /// D26350 // ITPR2	ITPR2	NM_002223	0.00038614	0.298126	0.00880798	0.0696101	1.17587	1.17587	0.1 Gy up vs 0 Gy	8.00477e-05	1.41061	1.41061	1 Gy up vs 0 Gy	9.2051	2.46559	1.10501	0.147988	3.47938	2.32988	6.83017	1
16404	7910596	NM_032324 // NTPCR /// ENST00000487953 // NTPCR /// ENST00000366627 // NTPCR /// ENST00	NTPCR	NM_032324	0.000394694	0.815567	0.200927	0.0692162	1.25215	1.25215	0.1 Gy up vs 0 Gy	8.18561e-05	1.60968	1.60968	1 Gy up vs 0 Gy	9.17529	4.72038	0.0549715	0.0141405	1.51726	1.95145	13.1189	1
178752	8091909	ENST00000455345 // ZBBX /// ENST00000473888 // ZBBX /// ENST00000485651 // ZBBX /// ENS	ZBBX	ENST00000455345	0.000399708	0.318847	0.521675	0.0138031	0.755932	-1.32287	0.1 Gy down vs 0 Gy	9.91246e-05	0.653616	-1.52995	1 Gy down vs 0 Gy	9.15813	3.86384	1.01338	0.213774	0.848956	0.895442	10.7585	1
134377	8042474	AK293177 // ANXA4 /// AK293396 // ANXA4 /// AK293406 // ANXA4 /// AY453398 // ANXA4 ///	ANXA4	AK293177	0.000407032	0.785749	0.267606	0.298232	1.18723	1.18723	0.1 Gy up vs 0 Gy	0.000120936	1.86616	1.86616	1 Gy up vs 0 Gy	9.13346	8.53847	0.0746766	0.0349059	1.3273	3.10208	23.8388	1
144176	8053416	NM_017750 // RETSAT /// ENST00000263854 // RETSAT /// ENST00000457495 // RETSAT /// ENS	RETSAT	NM_017750	0.000412773	0.514082	0.61062	0.0676731	1.2293	1.2293	0.1 Gy up vs 0 Gy	8.56489e-05	1.54209	1.54209	1 Gy up vs 0 Gy	9.11445	3.90714	0.431758	0.0925419	0.721131	0.772827	10.9312	1
194465	8109540	ENST00000517753 // CYFIP2 /// ENST00000519153 // CYFIP2 /// ENST00000521420 // CYFIP2 /	CYFIP2	ENST00000517753	0.00041531	0.966838	0.363038	0.246498	1.10311	1.10311	0.1 Gy up vs 0 Gy	0.000113014	1.37903	1.37903	1 Gy up vs 0 Gy	9.10613	2.23661	0.00174549	0.00021436	1.11725	0.686037	6.26319	1
192794	8107685				0.000421478	0.0124187	0.307968	0.306887	1.1569	1.1569	0.1 Gy up vs 0 Gy	0.000126834	1.71185	1.71185	1 Gy up vs 0 Gy	9.08613	6.35097	6.71811	2.34789	1.2318	2.15249	17.8238	1
43834	7941344	NM_153253 // SIPA1 /// ENST00000394227 // SIPA1 /// ENST00000394224 // SIPA1 /// AK3035	SIPA1	NM_153253	0.00042149	0.0151928	0.0929526	0.0743817	0.904843	-1.10516	0.1 Gy down vs 0 Gy	8.79482e-05	0.806861	-1.23937	1 Gy down vs 0 Gy	9.08609	0.959757	6.31263	0.333399	2.00956	0.53067	2.69354	1
176848	8089788	NM_022135 // POPDC2 /// ENST00000538678 // POPDC2 /// ENST00000463323 // POPDC2 /// ENS	POPDC2	NM_022135	0.000429012	0.786668	0.14366	0.0136989	1.40321	1.40321	0.1 Gy up vs 0 Gy	0.000107788	1.66717	1.66717	1 Gy up vs 0 Gy	9.06211	5.59133	0.0740214	0.0228357	1.73395	2.67462	15.7335	1
176122	8088968	AK297939 // GBE1 /// AK125918 // GBE1 /// AK300620 // GBE1 /// ENST00000489715 // GBE1	GBE1	AK297939	0.000440153	0.650274	0.000628008	0.0191429	1.18211	1.18211	0.1 Gy up vs 0 Gy	0.000102491	1.30652	1.30652	1 Gy up vs 0 Gy	9.02737	1.51293	0.208002	0.0174299	5.19505	2.17664	4.27364	1
171144	8083460	NM_002886 // RAP2B /// ENST00000323534 // RAP2B /// BC012362 // RAP2B /// AF493915 // R	RAP2B	NM_002886	0.000457334	0.128969	3.7702e-09	0.0405399	1.12212	1.12212	0.1 Gy up vs 0 Gy	9.61754e-05	1.23733	1.23733	1 Gy up vs 0 Gy	8.97557	0.945604	2.38141	0.125445	15.245	4.01527	2.68651	1
209669	8126636	ENST00000307114 // GTPBP2 /// ENST00000393882 // GTPBP2 /// ENST00000434548 // GTPBP2 /	GTPBP2	ENST00000307114	0.000487953	0.851385	0.0817326	0.258471	0.91976	-1.08724	0.1 Gy down vs 0 Gy	0.000134614	0.757739	-1.31971	1 Gy down vs 0 Gy	8.88806	1.66913	0.0354587	0.00332947	2.09022	0.98133	4.78876	1
122480	8029144	ENST00000221972 // CD79A /// ENST00000444740 // CD79A /// NM_001783 // CD79A /// NM_021	CD79A	ENST00000221972	0.000489491	0.00620193	6.15576e-05	0.0988601	0.838214	-1.19301	0.1 Gy down vs 0 Gy	0.000105162	0.666857	-1.49957	1 Gy down vs 0 Gy	8.88382	3.43212	8.15318	1.57492	6.81713	6.58421	9.8515	1
67334	7967568	ENST00000538617 // UBC /// ENST00000536834 // UBC /// ENST00000541046 // UBC /// ENST00	UBC	ENST00000538617	0.000490577	0.299321	9.95191e-07	0.0265188	1.06381	1.06381	0.1 Gy up vs 0 Gy	0.000108995	1.10985	1.10985	1 Gy up vs 0 Gy	8.88083	0.228201	1.09949	0.0141262	10.0368	0.64476	0.655246	1
118414	8024642	AF102507 // FZR1 /// NM_001136197 // FZR1 /// BT007115 // FZR1 /// NM_001136198 // FZR1	FZR1	AF102507	0.000496287	0.256099	0.127267	0.0308912	1.24568	1.24568	0.1 Gy up vs 0 Gy	0.000107999	1.46403	1.46403	1 Gy up vs 0 Gy	8.86523	3.04315	1.31917	0.226415	1.81115	1.55427	8.75332	1
112492	8018015	BC144124 // ABCA10 /// NM_080282 // ABCA10 /// ENST00000518929 // ABCA10 /// ENST000002	ABCA10	BC144124	0.000501469	0.072509	0.0197815	0.0973463	1.32019	1.32019	0.1 Gy up vs 0 Gy	0.000107584	1.88465	1.88465	1 Gy up vs 0 Gy	8.85124	8.39331	3.36313	1.59457	2.97284	7.04759	24.1807	1
150835	8060785				0.00050973	0.69473	0.000536986	0.0242667	1.08662	1.08662	0.1 Gy up vs 0 Gy	0.000115442	1.147	1.147	1 Gy up vs 0 Gy	8.82923	0.396155	0.155767	0.00349452	5.3007	0.594588	1.14415	1
130386	8037999	ENST00000427526 // LIG1 /// ENST00000536218 // LIG1 /// NM_000234 // LIG1 /// ENST00000	LIG1	ENST00000427526	0.000520655	0.313566	0.0938618	0.0865595	1.19874	1.19874	0.1 Gy up vs 0 Gy	0.000110496	1.4902	1.4902	1 Gy up vs 0 Gy	8.8007	3.31945	1.03596	0.195373	2.00344	1.88915	9.6181	1
144917	8054259	BC136579 // AFF3 /// BC144266 // AFF3 /// NM_001025108 // AFF3 /// NM_002285 // AFF3 //	AFF3	BC136579	0.000549607	8.42577e-06	0.0186326	0.0336219	0.791952	-1.2627	0.1 Gy down vs 0 Gy	0.00011949	0.664668	-1.50451	1 Gy down vs 0 Gy	8.72798	3.49137	24.5297	4.90618	3.01012	3.01027	10.2005	1
228985	8148322	BC000141 // MYC /// NM_002467 // MYC	MYC	BC000141	0.000583221	0.468299	0.0025297	0.107326	0.848889	-1.17801	0.1 Gy down vs 0 Gy	0.000126938	0.68355	-1.46295	1 Gy down vs 0 Gy	8.64839	3.02818	0.533941	0.0934781	4.27561	3.7427	8.92868	1
111522	8016952	NM_001261835 // BZRAP1 /// ENST00000343736 // BZRAP1 /// ENST00000268893 // BZRAP1 ///	BZRAP1	NM_001261835	0.000592217	0.374188	0.808543	0.13061	0.764806	-1.30752	0.1 Gy down vs 0 Gy	0.000132925	0.515784	-1.9388	1 Gy down vs 0 Gy	8.6279	9.21119	0.803746	0.429042	0.453836	1.21129	27.2239	1
226306	8145308				0.0005965	2.2882e-06	6.08113e-07	0.0584031	0.864702	-1.15647	0.1 Gy down vs 0 Gy	0.000125605	0.751229	-1.33115	1 Gy down vs 0 Gy	8.61826	1.70313	28.3564	2.80188	10.4543	5.16494	5.03928	1
155077	8065523	NM_015655 // ZNF337 /// ENST00000538750 // ZNF337 /// ENST00000376412 // ZNF337 /// ENS	ZNF337	NM_015655	0.000609083	0.0340514	0.000327996	0.0548535	1.12127	1.12127	0.1 Gy up vs 0 Gy	0.000128588	1.24797	1.24797	1 Gy up vs 0 Gy	8.59034	1.02162	4.74388	0.282087	5.63665	1.67587	3.03263	1
209958	8126959	AF480064 // PKHD1 /// AY074797 // PKHD1	PKHD1	AF480064	0.00062437	0.391539	0.0763511	0.116153	1.12618	1.12618	0.1 Gy up vs 0 Gy	0.000137515	1.32493	1.32493	1 Gy up vs 0 Gy	8.55721	1.65826	0.746795	0.0723587	2.13283	1.03327	4.94151	1

## Sheet: Overlap
Transcript ID	gene_assignment
7902232	NM_001199742 // GADD45A /// NM_001199741 // GADD45A /// NM_001924 // GADD45A /// ENST00
7902233	NM_001199742 // GADD45A /// NM_001199741 // GADD45A /// NM_001924 // GADD45A /// ENST00
7934910	NM_001141945 // ACTA2 /// NM_001613 // ACTA2 /// ENST00000224784 // ACTA2 /// ENST00000
7934911	BC017554 // ACTA2 /// CR536518 // ACTA2 /// NM_001141945 // ACTA2 /// ENST00000224784 /
7939740	ENST00000378601 // DDB2 /// AB107037 // DDB2 /// AB107038 // DDB2 /// NM_000107 // DDB2
7939742	NM_000107 // DDB2 /// AB107037 // DDB2 /// ENST00000378601 // DDB2 /// ENST00000378600
7939743	NM_000107 // DDB2 /// AB107039 // DDB2 /// ENST00000378601 // DDB2 /// ENST00000256996
7939744	AB107040 // DDB2 /// NM_000107 // DDB2 /// ENST00000378601 // DDB2 /// ENST00000378603
7939745	BC000093 // DDB2 /// AB107039 // DDB2 /// ENST00000256996 // DDB2 /// ENST00000378603 /
7939746	ENST00000378601 // DDB2 /// AB107038 // DDB2 /// NM_000107 // DDB2 /// ENST00000378603
7939747	ENST00000378600 // DDB2 /// AB107037 // DDB2 /// AB107038 // DDB2 /// ENST00000378601 /
7939748	ENST00000378600 // DDB2 /// NM_000107 // DDB2 /// ENST00000378601 // DDB2 /// ENST00000
7939749	BT007139 // DDB2 /// BC000093 // DDB2 /// AB107040 // DDB2 /// AB107039 // DDB2 /// AB1
7953214	AY425618 // C12orf5 /// NM_020375 // C12orf5 /// ENST00000179259 // C12orf5 /// ENST000
7953217	AY425618 // C12orf5 /// NM_020375 // C12orf5 /// ENST00000179259 // C12orf5 /// BC01234
7956990	ENST00000311420 // MDM2
7956991	AF092845 // MDM2 /// ENST00000311420 // MDM2
7956992	AF092845 // MDM2 /// ENST00000311420 // MDM2
7956994
7956995	AF092845 // MDM2 /// ENST00000311420 // MDM2
7956997	AF092845 // MDM2 /// ENST00000311420 // MDM2
7956998	AF092845 // MDM2 /// ENST00000311420 // MDM2
7956999	ENST00000311420 // MDM2 /// AF092845 // MDM2
7957000	AF092845 // MDM2 /// ENST00000311420 // MDM2
7957001	ENST00000311420 // MDM2 /// AF092845 // MDM2
7957002	AF092845 // MDM2 /// ENST00000311420 // MDM2
7957004	AF092845 // MDM2 /// ENST00000311420 // MDM2
7967057	NM_016399 // TRIAP1 /// BC055313 // TRIAP1 /// U75688 // TRIAP1 /// ENST00000302432 //
7985060	NR_037623 // FBXO22 /// ENST00000569749 // FBXO22 /// ENST00000561885 // FBXO22 /// ENS
7985770	NM_022767 // AEN /// ENST00000379231 // AEN /// ENST00000562177 // AEN /// ENST00000559
7985771	NM_022767 // AEN /// ENST00000379231 // AEN /// ENST00000562177 // AEN /// ENST00000332
7985772	NM_022767 // AEN /// ENST00000562177 // AEN /// ENST00000332810 // AEN /// BC020988 //
7985774	NM_022767 // AEN /// ENST00000332810 // AEN /// BC020988 // AEN /// BC014407 // AEN ///
7985775	AK022624 // AEN /// BC020988 // AEN /// BC014407 // AEN /// ENST00000332810 // AEN ///
7985776	BC014407 // AEN /// BC005164 // AEN /// ENST00000562177 // AEN /// NM_022767 // AEN ///
7989496	ENST00000482846 // RPS27L /// ENST00000330964 // RPS27L /// BC003667 // RPS27L /// ENST
7989497	ENST00000482846 // RPS27L /// ENST00000439025 // RPS27L
7989498	ENST00000462430 // RPS27L /// ENST00000330964 // RPS27L /// BC003667 // RPS27L /// ENST
7989499	ENST00000482846 // RPS27L /// ENST00000455271 // RPS27L /// ENST00000462430 // RPS27L
8015611	L29277 // STAT3 /// ENST00000389272 // STAT3 /// AK291933 // STAT3 /// BC014482 // STAT
8018242	NM_001258014 // FDXR /// NM_001258013 // FDXR /// NR_047576 // FDXR /// NM_001258015 //
8018243	NM_001258012 // FDXR /// AK298908 // FDXR /// BC034763 // FDXR /// BC063493 // FDXR ///
8030161	ENST00000293288 // BAX /// NR_027882 // BAX /// NM_138764 // BAX /// NM_004324 // BAX /
8030162	L22474 // BAX /// NM_004324 // BAX /// NM_138761 // BAX /// ENST00000391871 // BAX ///
8030163	ENST00000345358 // BAX /// ENST00000356483 // BAX /// ENST00000293288 // BAX /// NM_138
8030165	NM_004324 // BAX /// ENST00000293288 // BAX /// AK291076 // BAX /// ENST00000345358 //
8030166	ENST00000293288 // BAX /// HQ889830 // BAX /// L22474 // BAX /// NM_004324 // BAX
8030167	NM_004324 // BAX /// ENST00000293288 // BAX
8043947	AF096300 // MAP4K4 /// NM_001242559 // MAP4K4 /// NM_001242560 // MAP4K4 /// AK296396 /
8043975	NM_145687 // MAP4K4 /// ENST00000350878 // MAP4K4 /// ENST00000302217 // MAP4K4 /// ENS
8064847	NM_002592 // PCNA /// NM_182649 // PCNA /// ENST00000379160 // PCNA /// ENST00000379143
8064848	NM_182649 // PCNA /// NM_002592 // PCNA /// ENST00000379160 // PCNA /// ENST00000379143
8064850	NM_182649 // PCNA /// NM_002592 // PCNA /// ENST00000379160 // PCNA /// ENST00000379143
8064851	NR_028370 // PCNA-AS1 /// NM_182649 // PCNA /// NM_002592 // PCNA /// ENST00000379160 /
8085487
8085488
8085489
8085490
8085491
8085492
8085493
8085494	---
8085496
8085497
8085499
8085500	ENST00000285021 // XPC
8085501	NM_001145769 // XPC
8092231	ENST00000432729 // ZMAT3 /// BC002896 // ZMAT3
8092232	AF355465 // ZMAT3 /// BC002896 // ZMAT3 /// ENST00000432729 // ZMAT3
8092233	BC002896 // ZMAT3 /// AF355465 // ZMAT3 /// ENST00000432729 // ZMAT3
8092234	ENST00000414084 // ZMAT3 /// ENST00000432729 // ZMAT3 /// BC002896 // ZMAT3 /// AF35546
8092235	AF355465 // ZMAT3 /// BC002896 // ZMAT3 /// ENST00000432729 // ZMAT3 /// ENST0000041408
8092236	ENST00000414084 // ZMAT3 /// AF355465 // ZMAT3
8109703	ENST00000340828 // CCNG1 /// ENST00000393929 // CCNG1 /// NM_004060 // CCNG1 /// NM_199
8109704	NM_199246 // CCNG1 /// ENST00000511683 // CCNG1 /// ENST00000512163 // CCNG1 /// BC0070
8109705	AK316234 // CCNG1 /// NM_199246 // CCNG1 /// ENST00000340828 // CCNG1 /// BT007134 // C
8109706	BC000196 // CCNG1 /// AK297190 // CCNG1 /// BT007134 // CCNG1 /// ENST00000393929 // CC
8109707	NM_004060 // CCNG1 /// ENST00000511683 // CCNG1 /// ENST00000340828 // CCNG1 /// BC0001
8109709	AK297190 // CCNG1 /// BC007093 // CCNG1 /// ENST00000340828 // CCNG1 /// ENST0000039392
8109710	ENST00000511683 // CCNG1 /// NM_004060 // CCNG1 /// BC007093 // CCNG1 /// AK297190 // C
8112603	BC012917 // ANKRA2 /// NM_023039 // ANKRA2 /// ENST00000515804 // ANKRA2 /// ENST000002
8119860	ENST00000535400 // POLH /// ENST00000372226 // POLH /// ENST00000372236 // POLH /// BC0
8119861	ENST00000372226 // POLH /// ENST00000372236 // POLH /// AK294430 // POLH /// AF158185 /
8119862	ENST00000535400 // POLH /// ENST00000372226 // POLH /// ENST00000372236 // POLH /// BC0
8119863	ENST00000372236 // POLH /// BC015742 // POLH /// AK294430 // POLH /// AK025631 // POLH
8119864	ENST00000372226 // POLH /// AK316151 // POLH /// AK294430 // POLH /// AK025631 // POLH
8119867	ENST00000535400 // POLH /// ENST00000372226 // POLH /// AK025631 // POLH /// AJ420484 /
8119868	ENST00000535400 // POLH /// ENST00000372226 // POLH /// ENST00000372236 // POLH /// BC0
8119869	ENST00000535400 // POLH /// BC015742 // POLH /// AK316151 // POLH /// AK294430 // POLH
8119870	ENST00000535400 // POLH /// ENST00000372236 // POLH /// AK294430 // POLH /// AK122807 /
8119871	ENST00000372226 // POLH /// ENST00000372236 // POLH /// AK294430 // POLH /// AB024313 /
8119873	AK294430 // POLH /// ENST00000372226 // POLH /// ENST00000535400 // POLH
8127640	NM_001143958 // TMEM30A /// ENST00000370050 // TMEM30A /// ENST00000545449 // TMEM30A /
8127643	AK295567 // TMEM30A /// NM_018247 // TMEM30A /// NM_001143958 // TMEM30A /// AL832490 /
8128473	NM_006828 // ASCC3 /// ENST00000518006 // ASCC3 /// ENST00000369162 // ASCC3
8128474	ENST00000369162 // ASCC3 /// ENST00000518006 // ASCC3 /// NM_006828 // ASCC3
8128475	ENST00000518006 // ASCC3 /// NM_006828 // ASCC3 /// ENST00000369162 // ASCC3
8128476	ENST00000369162 // ASCC3 /// NM_006828 // ASCC3
8128477	NM_006828 // ASCC3 /// ENST00000369162 // ASCC3
8128481	NM_006828 // ASCC3 /// ENST00000369162 // ASCC3
8128482	NM_006828 // ASCC3 /// ENST00000369162 // ASCC3
8128483	ENST00000369162 // ASCC3 /// NM_006828 // ASCC3
8128488	ENST00000369162 // ASCC3 /// NM_006828 // ASCC3
8128490	NM_006828 // ASCC3 /// ENST00000369162 // ASCC3
8128491	ENST00000369162 // ASCC3 /// NM_006828 // ASCC3
8128493	ENST00000369162 // ASCC3 /// NM_006828 // ASCC3
8128495	ENST00000369162 // ASCC3 /// ENST00000324696 // ASCC3 /// NM_006828 // ASCC3
8128497	ENST00000369162 // ASCC3 /// ENST00000324696 // ASCC3 /// NM_006828 // ASCC3
8128498	NM_006828 // ASCC3 /// ENST00000369162 // ASCC3 /// ENST00000324696 // ASCC3
8128499	ENST00000369162 // ASCC3 /// ENST00000324696 // ASCC3 /// NM_006828 // ASCC3
8128500	ENST00000369162 // ASCC3 /// NM_006828 // ASCC3 /// ENST00000324696 // ASCC3
8128501	NM_006828 // ASCC3 /// ENST00000324696 // ASCC3 /// ENST00000369162 // ASCC3
8128505	ENST00000522650 // ASCC3 /// ENST00000369162 // ASCC3 /// ENST00000324696 // ASCC3 ///
8128508	BC026066 // ASCC3 /// ENST00000324696 // ASCC3 /// ENST00000522650 // ASCC3 /// NM_0068
8128509	ENST00000369162 // ASCC3 /// BC026066 // ASCC3 /// ENST00000522650 // ASCC3 /// NM_0068
8128513	ENST00000369162 // ASCC3 /// ENST00000324696 // ASCC3 /// NM_006828 // ASCC3 /// BC0260
8128514	ENST00000468245 // ASCC3 /// BC026066 // ASCC3 /// ENST00000324696 // ASCC3 /// ENST000
8128516	NM_022091 // ASCC3 /// BC125211 // ASCC3 /// BC125212 // ASCC3 /// ENST00000369143 // A
8128518	BC050681 // ASCC3 /// AK307903 // ASCC3 /// ENST00000369143 // ASCC3 /// ENST0000046824
8128519	AK307903 // ASCC3 /// BC026066 // ASCC3 /// BC050681 // ASCC3 /// ENST00000369143 // AS
8128699	AF033122 // SESN1 /// AK290157 // SESN1 /// ENST00000436639 // SESN1 /// NM_014454 // S
8128700	NM_001199934 // SESN1 /// NM_001199933 // SESN1 /// NM_014454 // SESN1 /// ENST00000436
8128701	---
8128705	---
8128706	---
8128707	---
8128708	---
8128898	---
8147426	AY444560 // NDUFAF6
8149734	NM_003842 // TNFRSF10B /// NR_027140 // TNFRSF10B /// ENST00000276431 // TNFRSF10B ///
8149735	NR_027140 // TNFRSF10B /// NM_003842 // TNFRSF10B /// BX538179 // TNFRSF10B /// NM_1471
8149736	AF016849 // TNFRSF10B /// BC001281 // TNFRSF10B /// AF153687 // TNFRSF10B /// AY358277
8149737	NM_003842 // TNFRSF10B /// AF153687 // TNFRSF10B /// NR_027140 // TNFRSF10B /// ENST000
8149738	BX538179 // TNFRSF10B /// AY358277 // TNFRSF10B /// AF012535 // TNFRSF10B /// AB451272
8149739	NM_147187 // TNFRSF10B /// ENST00000347739 // TNFRSF10B /// ENST00000523752 // TNFRSF10
8149740	BX538179 // TNFRSF10B /// ENST00000523752 // TNFRSF10B /// ENST00000276431 // TNFRSF10B
8149741	AF016849 // TNFRSF10B /// AF012535 // TNFRSF10B /// NM_147187 // TNFRSF10B /// NM_00384
8149743	AF012535 // TNFRSF10B /// AF016266 // TNFRSF10B /// AF016268 // TNFRSF10B /// AF016849
8149744	NM_147187 // TNFRSF10B /// AF012535 // TNFRSF10B /// AF016268 // TNFRSF10B /// AB451272
8149745	NM_003842 // TNFRSF10B /// ENST00000347739 // TNFRSF10B /// NR_027140 // TNFRSF10B ///
8149747	NM_147187 // TNFRSF10B /// AK291216 // TNFRSF10B /// AF153687 // TNFRSF10B /// AY358277
8149748	ENST00000276431 // TNFRSF10B /// NM_147187 // TNFRSF10B /// NM_003842 // TNFRSF10B ///
8149750	AY358285 // TNFRSF10D /// ENST00000312584 // TNFRSF10D /// NM_003840 // TNFRSF10D
8149756	ENST00000312584 // TNFRSF10D /// NM_003840 // TNFRSF10D /// BC052270 // TNFRSF10D /// A
8149757	AF021232 // TNFRSF10D /// ENST00000312584 // TNFRSF10D
8151891	AF409115 // TP53INP1 /// ENST00000448464 // TP53INP1 /// ENST00000342697 // TP53INP1 //
8151894	NM_033285 // TP53INP1 /// BC074868 // TP53INP1 /// ENST00000378776 // TP53INP1 /// AF40
8151895	ENST00000342697 // TP53INP1 /// NM_001135733 // TP53INP1 /// BC074813 // TP53INP1 /// A
8158025	NM_007135 // ZNF79 /// AK316233 // ZNF79 /// BC062309 // ZNF79 /// ENST00000342483 // Z
8158026	ENST00000342483 // ZNF79 /// NM_007135 // ZNF79 /// AK302284 // ZNF79 /// AK316233 // Z
8159443	AF164795 // PHPT1 /// AF393504 // PHPT1 /// BC024648 // PHPT1 /// NM_001135861 // PHPT1
8159444	NM_014172 // PHPT1 /// AL136644 // PHPT1 /// NM_001135861 // PHPT1 /// ENST00000497413
8159445	AF393504 // PHPT1 /// NM_001135861 // PHPT1 /// NM_014172 // PHPT1 /// AL136644 // PHPT
8163634	ENST00000223795 // TNFSF8
8163635
8173302
8173305	AK296264 // EDA2R /// ENST00000396050 // EDA2R /// NM_001242310 // EDA2R /// ENST000004
